# Supplementary material for: Genetic analysis of circulating metabolic traits in 619,372 individuals
Source: Nature. 2026 May 20;655(8124):971–8. doi: 10.1038/s41586-026-10532-5 (PMC13391353; doi:10.1038/s41586-026-10532-5)
Supplement: Supplementary file 3 — Supplementary Tables 1–13. [file 41586_2026_10532_MOESM3_ESM.xlsx]

## Sheet: Outline
Table S1.	List of all 249 metabolic traits included in the analysis.
Table S2.	Genetic correlation for all metabolic traits between the Estonian Biobank and UK Biobank.
Table S3.	Estimated heritability of each metabolic trait from LD score regression.
Table S4	Fine mapped variants with PIP > 0.8.
Table S5.	All pairwise colocalisation from selected colocalisation clusters discussed in the main text. Full results are available from Zenodo: https://doi.org/10.5281/zenodo.17945143
Table S6.	Low-frequency and rare missense and splice-altering lead variants.
Table S7.	Pairwise genetic correlation between all metabolic traits in the meta_EUR meta-analysis.
Table S8.	Results from genome-wide MR analysis for T2D and CAD.
Table S9.	cis-MR with random-effect IVW-MR and MR-Egger
Table S10	cis-MR with MRLocus
Table S11	cis-MR with MR-link-2
Table S12.	Download paths for GWAS summary statistics hosted at the GWAS Catalog.
Table S13.	Genetic correlation between laboratory measurements in Pan-UKBB and NMR measurements in UKBB_EUR.
Table S1.	List of all 249 metabolic traits included in the analysis.
	trait	Shortform designation for biomarker name
	biomarker name	Name of the metabolic trait
	unit	Unit of measurement
	group	High-level biomarker category
	subgroup	Low-level biomarker category
	part_of_representative_56_traits	Whether the metabolite is included for select analyses (such as those on Figure S6 and S7).
Table S2.	Genetic correlation for all metabolic traits between the Estonian Biobank and UK Biobank.
	trait	Shortform designation for biomarker name
	rg	Genetic correlation coefficient from LDSC
	se	Standard error
	z	Z-score
	p	p-value
Table S3.	Estimated heritability of each metabolic trait from LD score regression.
	study	Which cohort the results are from
	trait	Shortform designation for biomarker name
	n_independent_leads	Number of independent leads
	h2_obs	Observed heritability (h2)
	h2_obs_se	Standard error
	biomarker name	Name of metabolic trait
	unit	Unit of measurement
	group	High-level biomarker category
	subgroup	Low-level biomarker category
	group_mean_h2	Mean h2 for group
	subgroup_mean_h2	Mean h2 for subgroup
Table S4.	Fine mapped variants with PIP > 0.8
	molecular_trait_id	Name of metabolic trait
	region	Region in which fine-mapping took place
	variant	Genetic variant
	chromosome	Chromosome
	position	Position
	ref	Reference allele
	alt	Alternative allele
	maf	Minor allele frequency
	cs_id	Credible set ID
	cs_index	Credible set index (1 to 10)
	alpha1	Point estimate for alpha for signal 1
	alpha2	Point estimate for alpha for signal 2
	alpha3	Point estimate for alpha for signal 3
	alpha4	Point estimate for alpha for signal 4
	alpha5	Point estimate for alpha for signal 5
	alpha6	Point estimate for alpha for signal 6
	alpha7	Point estimate for alpha for signal 7
	alpha8	Point estimate for alpha for signal 8
	alpha9	Point estimate for alpha for signal 9
	alpha10	Point estimate for alpha for signal 10
	pip	Posterior inclusion probability
	z	Z-score
	missense_gene	Which gene the variant is a missense for
	is_missense	Whether the variant is predicted to be a missense variant for any gene
	splice_gene	Which gene the variant is a splice gene for
	is_splice	Whether the variant is predicted to be a splice variant for any gene
Table S5	All pairwise colocalisation from selected colocalisation clusters discussed in the main text. Full results are available from Zenodo: https://doi.org/10.5281/zenodo.17945143
	PP.H3	Posterior probability of coloc hypothesis 3: two distinct causal variants
	PP.H4	Posterior probability of coloc hypothesis 4: one shared causal variant
	signal1	Name of the colocalising trait signal
	lead1	Lead variant of the colocalising trait signal
	signal2	Name of the metabolic trait signal
	lead2	Lead variant of the metabolic trait signal
	metabolite	Name of the metabolic trait
	maf2	Minor allele frequency of the metabolic trait lead variant (lead2)
	log10p2	Negative log10 p-value of the metabolic trait lead variant associaiton
	gene_symbols	Names of three closest genes
	UKBPPP_ProteinID	Protein ID of the colocalising UKB-PPP pQTL signal
	signal1_trait	Name of the colocalising trait
	source	Colocalisation source
	quant_method	RNA-seq quanatifiction method (for eQTL Catalogue colocalisations only)
	molecular_trait_id	eQTL Catalogue molecular trait id
	cluster	Unique identifier for each clolocalisation cluster
	n_metabolites	Number of distinct metabolic traits belonging to the colocalisation cluster
Table S6.	Low-frequency and rare missense and splice-altering lead variants.
	variant	Name of the genetic variant
	is_missense	Whether the variant is predicted to be a missense variant for any gene
	is_splice	Whether the variant is predicted to be a splice variant for any gene
	missense_gene	Which gene the variant is a missense for
	splice_gene	Which gene the variant is a splice gene for
	most_significant_metabolite	Name of the metabolic trait with the smallest p-value
	n_metabolites	Number of metabolic traits associated with the variant
	LOG10P	Negative log10 pvalue for the most_significant_metabolite
	maf	Minor allele frequency of the variant in meta_EUR
Table S7.	Pairwise genetic correlation between all metabolic traits in the meta_EUR meta-analysis.
	...	Names of all 249 metabolic traits in the study in alphabetical order
Table S8.	Results from genome-wide MR analysis for T2D and CAD.
	method	Mendelian randomization (MR) method used
	exposure	Trait used as exposure for MR
	outcome	Trait used as outcome for MR
	study	Author of the study the outcome data is from
	n_significant_exposure	Number of significant associations in the exposure dataset
	n_significant_outcome	Number of significant associations in the outcome dataset
	mr_Estimate	MR estimate
	mr_StdError	Standard error
	mr_CILower	Lower bound of confidence interval
	mr_CIUpper	Upper bound of confidence interval
	mr_Pvalue	p value
	mr_Heterogeneity	Heterogeneity score
	mr_Heterogeneity_pval	p value of heterogeneity score
Table S9.	cis-MR with random-effect IVW-MR and MR-Egger
	method	Mendelian randomization (MR) method used
	locus	Name of the locus where the cis-MR analysis was performed.
	exposure	Trait used as exposure for MR
	outcome	Trait used as outcome for MR
	study	Author of the study the outcome data is from
	n_instruments	Number of genetic instruments included into the analysis.
	mr_Estimate	MR estimate
	mr_StdError	Standard error
	mr_CILower	Lower bound of confidence interval
	mr_CIUpper	Upper bound of confidence interval
	mr_Pvalue	p value
	mr_Heterogeneity	Heterogeneity score
	mr_Heterogeneity_pval	p value of heterogeneity score
Table S10.	cis-MR with MRLocus
	method	Mendelian randomization (MR) method used
	locus	Name of the locus where the cis-MR analysis was performed.
	exposure	Trait used as exposure for MR
	outcome	Trait used as outcome for MR
	study	Author of the study the outcome data is from
	n_instruments	Number of genetic instruments included into the analysis.
	alpha_mean	posterior mean for the MR slope
	alpha_se_mean
	alpha_sd
	alpha_CI10
	alpha_CI90
	alpha_n_eff
	alpha_Rhat
	sigma_mean	posterior mean for the dispersion around the slope
	sigma_se_mean
	sigma_sd
	sigma_CI10
	sigma_CI90
	sigma_n_eff
	sigma_Rhat
	allelic_spread
Table S11	cis-MR with MR-link-2
	region	The region that was used for the MR-link-2 inference
	gene_name	Gene name
	exposure_phenotype	Exposure phenotype
	outcome	Outcome
	m_snps_overlap	The number of SNPs in the region on which the estimate was based.
	alpha	The point estimate of alpha, the causal effect
	se(alpha)	The standard error of the point estimate of alpha, the standard error of the causal effect
	p(alpha)	The p value of the point estimate of alpha
	sigma_y	The point estimate of sigma_y, the amount of pleiotropic variance there is in the region
	se(sigma_y)	The standard error of the point estimate of sigma_y, the amount of pleiotropic variance there is in the region
	p(sigma_y)	The p value of the presence of pleiotropic effect.
	sigma_x	The point estimate of the exposure heritability in the region
	function_time	The time it took to run the MR-link-2 estimate. This does not include preprocessing time, which can be substantial
Table S12.	Download paths for GWAS summary statistics hosted at the GWAS Catalog.
	study_tag	Study tag
	study_accession	GWAS Catalog accession
	reported_trait	Name of the metabolic trait
	cohorts	Cohorts included in the analysis
	imputation_panel	Genotype imputational panel used
	variant_count	Number of variants in file
	ftp_path	FTP path
Table S13.	Genetic correlation between laboratory measurements in Pan-UKBB and NMR measurements in UKBB_EUR.
	Pan-UKBB lab measurement	Name of the lab measurement from Pan-UKBB resource
	UKBB_EUR NMR measurement	Name of the metabolic trait form the UKBB_EUR GWAS
	rg	Genetic correlation coefficient
	se	Standard error
	z	Z-score
	p	p value
	h2_obs	Observed heritability (h2) for the first trait
	h2_obs_se	Standard error of h2_obs
	h2_int	heritabilty intercept for the first trait
	h2_int_se	Sandard error of h2_int
	gcov_int	intercept of genetic covariance
	gcov_int_se	Standard error or gcov_int

## Sheet: Table S1
trait	biomarker name	unit	group	subgroup	part_of_representative_56_traits
Total_C	Total cholesterol	mmol/l	Cholesterol		TRUE
non_HDL_C	Total cholesterol minus HDL-C	mmol/l	Cholesterol		TRUE
Remnant_C	Remnant cholesterol (non-HDL, non-LDL -cholesterol)	mmol/l	Cholesterol		TRUE
VLDL_C	VLDL cholesterol	mmol/l	Cholesterol		TRUE
Clinical_LDL_C	Clinical LDL cholesterol	mmol/l	Cholesterol		TRUE
LDL_C	LDL cholesterol	mmol/l	Cholesterol		TRUE
HDL_C	HDL cholesterol	mmol/l	Cholesterol		TRUE
Total_TG	Total triglycerides	mmol/l	Triglycerides		TRUE
VLDL_TG	Triglycerides in VLDL	mmol/l	Triglycerides		FALSE
LDL_TG	Triglycerides in LDL	mmol/l	Triglycerides		FALSE
HDL_TG	Triglycerides in HDL	mmol/l	Triglycerides		FALSE
Total_PL	Total phospholipids in lipoprotein particles	mmol/l	Phospholipids		TRUE
VLDL_PL	Phospholipids in VLDL	mmol/l	Phospholipids		FALSE
LDL_PL	Phospholipids in LDL	mmol/l	Phospholipids		FALSE
HDL_PL	Phospholipids in HDL	mmol/l	Phospholipids		FALSE
Total_CE	Total esterified cholesterol	mmol/l	Cholesteryl esters		TRUE
VLDL_CE	Cholesteryl esters in VLDL	mmol/l	Cholesteryl esters		FALSE
LDL_CE	Cholesteryl esters in LDL	mmol/l	Cholesteryl esters		FALSE
HDL_CE	Cholesteryl esters in HDL	mmol/l	Cholesteryl esters		FALSE
Total_FC	Total free cholesterol	mmol/l	Free cholesterol		TRUE
VLDL_FC	Free cholesterol in VLDL	mmol/l	Free cholesterol		FALSE
LDL_FC	Free cholesterol in LDL	mmol/l	Free cholesterol		FALSE
HDL_FC	Free cholesterol in HDL	mmol/l	Free cholesterol		FALSE
Total_L	Total lipids in lipoprotein particles	mmol/l	Total lipids		TRUE
VLDL_L	Total lipids in VLDL	mmol/l	Total lipids		FALSE
LDL_L	Total lipids in LDL	mmol/l	Total lipids		FALSE
HDL_L	Total lipids in HDL	mmol/l	Total lipids		FALSE
Total_P	Total concentration of lipoprotein particles	mmol/l	Lipoprotein particle concentrations		TRUE
VLDL_P	Concentration of VLDL particles	mmol/l	Lipoprotein particle concentrations		FALSE
LDL_P	Concentration of LDL particles	mmol/l	Lipoprotein particle concentrations		FALSE
HDL_P	Concentration of HDL particles	mmol/l	Lipoprotein particle concentrations		FALSE
VLDL_size	Average diameter for VLDL particles	nm	Lipoprotein particle sizes		TRUE
LDL_size	Average diameter for LDL particles	nm	Lipoprotein particle sizes		TRUE
HDL_size	Average diameter for HDL particles	nm	Lipoprotein particle sizes		TRUE
Phosphoglyc	Phosphoglycerides	mmol/l	Other lipids		TRUE
TG_by_PG	Ratio of triglycerides to phosphoglycerides	ratio	Other lipids		TRUE
Cholines	Total cholines	mmol/l	Other lipids		TRUE
Phosphatidylc	Phosphatidylcholines	mmol/l	Other lipids		TRUE
Sphingomyelins	Sphingomyelins	mmol/l	Other lipids		TRUE
ApoB	Apolipoprotein B	g/l	Apolipoproteins		TRUE
ApoA1	Apolipoprotein A1	g/l	Apolipoproteins		TRUE
ApoB_by_ApoA1	Ratio of apolipoprotein B to apolipoprotein A1	ratio	Apolipoproteins		TRUE
Total_FA	Total fatty acids	mmol/l	Fatty acids		TRUE
Unsaturation	Degree of unsaturation	degree	Fatty acids		TRUE
Omega_3	Omega-3 fatty acids	mmol/l	Fatty acids		TRUE
Omega_6	Omega-6 fatty acids	mmol/l	Fatty acids		TRUE
PUFA	Polyunsaturated fatty acids	mmol/l	Fatty acids		TRUE
MUFA	Monounsaturated fatty acids	mmol/l	Fatty acids		TRUE
SFA	Saturated fatty acids	mmol/l	Fatty acids		TRUE
LA	Linoleic acid	mmol/l	Fatty acids		TRUE
DHA	Docosahexaenoic acid	mmol/l	Fatty acids		TRUE
Omega_3_pct	Ratio of omega-3 fatty acids to total fatty acids	%	Fatty acids	Fatty acid ratios	FALSE
Omega_6_pct	Ratio of omega-6 fatty acids to total fatty acids	%	Fatty acids	Fatty acid ratios	FALSE
PUFA_pct	Ratio of polyunsaturated fatty acids to total fatty acids	%	Fatty acids	Fatty acid ratios	FALSE
MUFA_pct	Ratio of monounsaturated fatty acids to total fatty acids	%	Fatty acids	Fatty acid ratios	FALSE
SFA_pct	Ratio of saturated fatty acids to total fatty acids	%	Fatty acids	Fatty acid ratios	FALSE
LA_pct	Ratio of linoleic acid to total fatty acids	%	Fatty acids	Fatty acid ratios	FALSE
DHA_pct	Ratio of docosahexaenoic acid to total fatty acids	%	Fatty acids	Fatty acid ratios	FALSE
PUFA_by_MUFA	Ratio of polyunsaturated fatty acids to monounsaturated fatty acids	ratio	Fatty acids	Fatty acid ratios	TRUE
Omega_6_by_Omega_3	Ratio of omega-6 fatty acids to omega-3 fatty acids	ratio	Fatty acids	Fatty acid ratios	TRUE
Ala	Alanine	mmol/l	Amino acids		TRUE
Gln	Glutamine	mmol/l	Amino acids		TRUE
Gly	Glycine	mmol/l	Amino acids		TRUE
His	Histidine	mmol/l	Amino acids		TRUE
Total_BCAA	Total concentration of branched-chain amino acids (leucine + isoleucine + valine)	mmol/l	Amino acids	Branched-chain amino acids	TRUE
Ile	Isoleucine	mmol/l	Amino acids	Branched-chain amino acids	TRUE
Leu	Leucine	mmol/l	Amino acids	Branched-chain amino acids	TRUE
Val	Valine	mmol/l	Amino acids	Branched-chain amino acids	TRUE
Phe	Phenylalanine	mmol/l	Amino acids	Aromatic amino acids	TRUE
Tyr	Tyrosine	mmol/l	Amino acids	Aromatic amino acids	TRUE
Glucose	Glucose	mmol/l	Glycolysis related metabolites		TRUE
Lactate	Lactate	mmol/l	Glycolysis related metabolites		TRUE
Pyruvate	Pyruvate	mmol/l	Glycolysis related metabolites		TRUE
Citrate	Citrate	mmol/l	Glycolysis related metabolites		TRUE
bOHbutyrate	3-Hydroxybutyrate	mmol/l	Ketone bodies		TRUE
Acetate	Acetate	mmol/l	Ketone bodies		TRUE
Acetoacetate	Acetoacetate	mmol/l	Ketone bodies		TRUE
Acetone	Acetone	mmol/l	Ketone bodies		TRUE
Creatinine	Creatinine	mmol/l	Fluid balance		TRUE
Albumin	Albumin	g/l	Fluid balance		TRUE
GlycA	Glycoprotein acetyls	mmol/l	Inflammation		TRUE
XXL_VLDL_P	Concentration of chylomicrons and extremely large VLDL particles	mmol/l	Lipoprotein subclasses	Chylomicrons and extremely large VLDL (particle diameters from 75 nm upwards)	FALSE
XXL_VLDL_L	Total lipids in chylomicrons and extremely large VLDL	mmol/l	Lipoprotein subclasses	Chylomicrons and extremely large VLDL (particle diameters from 75 nm upwards)	FALSE
XXL_VLDL_PL	Phospholipids in chylomicrons and extremely large VLDL	mmol/l	Lipoprotein subclasses	Chylomicrons and extremely large VLDL (particle diameters from 75 nm upwards)	FALSE
XXL_VLDL_C	Cholesterol in chylomicrons and extremely large VLDL	mmol/l	Lipoprotein subclasses	Chylomicrons and extremely large VLDL (particle diameters from 75 nm upwards)	FALSE
XXL_VLDL_CE	Cholesteryl esters in chylomicrons and extremely large VLDL	mmol/l	Lipoprotein subclasses	Chylomicrons and extremely large VLDL (particle diameters from 75 nm upwards)	FALSE
XXL_VLDL_FC	Free cholesterol in chylomicrons and extremely large VLDL	mmol/l	Lipoprotein subclasses	Chylomicrons and extremely large VLDL (particle diameters from 75 nm upwards)	FALSE
XXL_VLDL_TG	Triglycerides in chylomicrons and extremely large VLDL	mmol/l	Lipoprotein subclasses	Chylomicrons and extremely large VLDL (particle diameters from 75 nm upwards)	FALSE
XL_VLDL_P	Concentration of very large VLDL particles	mmol/l	Lipoprotein subclasses	Very large VLDL (average diameter 64 nm)	FALSE
XL_VLDL_L	Total lipids in very large VLDL	mmol/l	Lipoprotein subclasses	Very large VLDL (average diameter 64 nm)	FALSE
XL_VLDL_PL	Phospholipids in very large VLDL	mmol/l	Lipoprotein subclasses	Very large VLDL (average diameter 64 nm)	FALSE
XL_VLDL_C	Cholesterol in very large VLDL	mmol/l	Lipoprotein subclasses	Very large VLDL (average diameter 64 nm)	FALSE
XL_VLDL_CE	Cholesteryl esters in very large VLDL	mmol/l	Lipoprotein subclasses	Very large VLDL (average diameter 64 nm)	FALSE
XL_VLDL_FC	Free cholesterol in very large VLDL	mmol/l	Lipoprotein subclasses	Very large VLDL (average diameter 64 nm)	FALSE
XL_VLDL_TG	Triglycerides in very large VLDL	mmol/l	Lipoprotein subclasses	Very large VLDL (average diameter 64 nm)	FALSE
L_VLDL_P	Concentration of large VLDL particles	mmol/l	Lipoprotein subclasses	Large VLDL (average diameter 53.6 nm)	FALSE
L_VLDL_L	Total lipids in large VLDL	mmol/l	Lipoprotein subclasses	Large VLDL (average diameter 53.6 nm)	FALSE
L_VLDL_PL	Phospholipids in large VLDL	mmol/l	Lipoprotein subclasses	Large VLDL (average diameter 53.6 nm)	FALSE
L_VLDL_C	Cholesterol in large VLDL	mmol/l	Lipoprotein subclasses	Large VLDL (average diameter 53.6 nm)	FALSE
L_VLDL_CE	Cholesteryl esters in large VLDL	mmol/l	Lipoprotein subclasses	Large VLDL (average diameter 53.6 nm)	FALSE
L_VLDL_FC	Free cholesterol in large VLDL	mmol/l	Lipoprotein subclasses	Large VLDL (average diameter 53.6 nm)	FALSE
L_VLDL_TG	Triglycerides in large VLDL	mmol/l	Lipoprotein subclasses	Large VLDL (average diameter 53.6 nm)	FALSE
M_VLDL_P	Concentration of medium VLDL particles	mmol/l	Lipoprotein subclasses	Medium VLDL (average diameter 44.5 nm)	FALSE
M_VLDL_L	Total lipids in medium VLDL	mmol/l	Lipoprotein subclasses	Medium VLDL (average diameter 44.5 nm)	FALSE
M_VLDL_PL	Phospholipids in medium VLDL	mmol/l	Lipoprotein subclasses	Medium VLDL (average diameter 44.5 nm)	FALSE
M_VLDL_C	Cholesterol in medium VLDL	mmol/l	Lipoprotein subclasses	Medium VLDL (average diameter 44.5 nm)	FALSE
M_VLDL_CE	Cholesteryl esters in medium VLDL	mmol/l	Lipoprotein subclasses	Medium VLDL (average diameter 44.5 nm)	FALSE
M_VLDL_FC	Free cholesterol in medium VLDL	mmol/l	Lipoprotein subclasses	Medium VLDL (average diameter 44.5 nm)	FALSE
M_VLDL_TG	Triglycerides in medium VLDL	mmol/l	Lipoprotein subclasses	Medium VLDL (average diameter 44.5 nm)	FALSE
S_VLDL_P	Concentration of small VLDL particles	mmol/l	Lipoprotein subclasses	Small VLDL (average diameter 36.8 nm)	FALSE
S_VLDL_L	Total lipids in small VLDL	mmol/l	Lipoprotein subclasses	Small VLDL (average diameter 36.8 nm)	FALSE
S_VLDL_PL	Phospholipids in small VLDL	mmol/l	Lipoprotein subclasses	Small VLDL (average diameter 36.8 nm)	FALSE
S_VLDL_C	Cholesterol in small VLDL	mmol/l	Lipoprotein subclasses	Small VLDL (average diameter 36.8 nm)	FALSE
S_VLDL_CE	Cholesteryl esters in small VLDL	mmol/l	Lipoprotein subclasses	Small VLDL (average diameter 36.8 nm)	FALSE
S_VLDL_FC	Free cholesterol in small VLDL	mmol/l	Lipoprotein subclasses	Small VLDL (average diameter 36.8 nm)	FALSE
S_VLDL_TG	Triglycerides in small VLDL	mmol/l	Lipoprotein subclasses	Small VLDL (average diameter 36.8 nm)	FALSE
XS_VLDL_P	Concentration of very small VLDL particles	mmol/l	Lipoprotein subclasses	Very small VLDL (average diameter 31.3 nm)	FALSE
XS_VLDL_L	Total lipids in very small VLDL	mmol/l	Lipoprotein subclasses	Very small VLDL (average diameter 31.3 nm)	FALSE
XS_VLDL_PL	Phospholipids in very small VLDL	mmol/l	Lipoprotein subclasses	Very small VLDL (average diameter 31.3 nm)	FALSE
XS_VLDL_C	Cholesterol in very small VLDL	mmol/l	Lipoprotein subclasses	Very small VLDL (average diameter 31.3 nm)	FALSE
XS_VLDL_CE	Cholesteryl esters in very small VLDL	mmol/l	Lipoprotein subclasses	Very small VLDL (average diameter 31.3 nm)	FALSE
XS_VLDL_FC	Free cholesterol in very small VLDL	mmol/l	Lipoprotein subclasses	Very small VLDL (average diameter 31.3 nm)	FALSE
XS_VLDL_TG	Triglycerides in very small VLDL	mmol/l	Lipoprotein subclasses	Very small VLDL (average diameter 31.3 nm)	FALSE
IDL_P	Concentration of IDL particles	mmol/l	Lipoprotein subclasses	IDL (average diameter 28.6 nm)	FALSE
IDL_L	Total lipids in IDL	mmol/l	Lipoprotein subclasses	IDL (average diameter 28.6 nm)	FALSE
IDL_PL	Phospholipids in IDL	mmol/l	Lipoprotein subclasses	IDL (average diameter 28.6 nm)	FALSE
IDL_C	Cholesterol in IDL	mmol/l	Lipoprotein subclasses	IDL (average diameter 28.6 nm)	FALSE
IDL_CE	Cholesteryl esters in IDL	mmol/l	Lipoprotein subclasses	IDL (average diameter 28.6 nm)	FALSE
IDL_FC	Free cholesterol in IDL	mmol/l	Lipoprotein subclasses	IDL (average diameter 28.6 nm)	FALSE
IDL_TG	Triglycerides in IDL	mmol/l	Lipoprotein subclasses	IDL (average diameter 28.6 nm)	FALSE
L_LDL_P	Concentration of large LDL particles	mmol/l	Lipoprotein subclasses	Large LDL (average diameter 25.5 nm)	FALSE
L_LDL_L	Total lipids in large LDL	mmol/l	Lipoprotein subclasses	Large LDL (average diameter 25.5 nm)	FALSE
L_LDL_PL	Phospholipids in large LDL	mmol/l	Lipoprotein subclasses	Large LDL (average diameter 25.5 nm)	FALSE
L_LDL_C	Cholesterol in large LDL	mmol/l	Lipoprotein subclasses	Large LDL (average diameter 25.5 nm)	FALSE
L_LDL_CE	Cholesteryl esters in large LDL	mmol/l	Lipoprotein subclasses	Large LDL (average diameter 25.5 nm)	FALSE
L_LDL_FC	Free cholesterol in large LDL	mmol/l	Lipoprotein subclasses	Large LDL (average diameter 25.5 nm)	FALSE
L_LDL_TG	Triglycerides in large LDL	mmol/l	Lipoprotein subclasses	Large LDL (average diameter 25.5 nm)	FALSE
M_LDL_P	Concentration of medium LDL particles	mmol/l	Lipoprotein subclasses	Medium LDL (average diameter 23 nm)	FALSE
M_LDL_L	Total lipids in medium LDL	mmol/l	Lipoprotein subclasses	Medium LDL (average diameter 23 nm)	FALSE
M_LDL_PL	Phospholipids in medium LDL	mmol/l	Lipoprotein subclasses	Medium LDL (average diameter 23 nm)	FALSE
M_LDL_C	Cholesterol in medium LDL	mmol/l	Lipoprotein subclasses	Medium LDL (average diameter 23 nm)	FALSE
M_LDL_CE	Cholesteryl esters in medium LDL	mmol/l	Lipoprotein subclasses	Medium LDL (average diameter 23 nm)	FALSE
M_LDL_FC	Free cholesterol in medium LDL	mmol/l	Lipoprotein subclasses	Medium LDL (average diameter 23 nm)	FALSE
M_LDL_TG	Triglycerides in medium LDL	mmol/l	Lipoprotein subclasses	Medium LDL (average diameter 23 nm)	FALSE
S_LDL_P	Concentration of small LDL particles	mmol/l	Lipoprotein subclasses	Small LDL (average diameter 18.7 nm)	FALSE
S_LDL_L	Total lipids in small LDL	mmol/l	Lipoprotein subclasses	Small LDL (average diameter 18.7 nm)	FALSE
S_LDL_PL	Phospholipids in small LDL	mmol/l	Lipoprotein subclasses	Small LDL (average diameter 18.7 nm)	FALSE
S_LDL_C	Cholesterol in small LDL	mmol/l	Lipoprotein subclasses	Small LDL (average diameter 18.7 nm)	FALSE
S_LDL_CE	Cholesteryl esters in small LDL	mmol/l	Lipoprotein subclasses	Small LDL (average diameter 18.7 nm)	FALSE
S_LDL_FC	Free cholesterol in small LDL	mmol/l	Lipoprotein subclasses	Small LDL (average diameter 18.7 nm)	FALSE
S_LDL_TG	Triglycerides in small LDL	mmol/l	Lipoprotein subclasses	Small LDL (average diameter 18.7 nm)	FALSE
XL_HDL_P	Concentration of very large HDL particles	mmol/l	Lipoprotein subclasses	Very large HDL (average diameter 14.3 nm)	FALSE
XL_HDL_L	Total lipids in very large HDL	mmol/l	Lipoprotein subclasses	Very large HDL (average diameter 14.3 nm)	FALSE
XL_HDL_PL	Phospholipids in very large HDL	mmol/l	Lipoprotein subclasses	Very large HDL (average diameter 14.3 nm)	FALSE
XL_HDL_C	Cholesterol in very large HDL	mmol/l	Lipoprotein subclasses	Very large HDL (average diameter 14.3 nm)	FALSE
XL_HDL_CE	Cholesteryl esters in very large HDL	mmol/l	Lipoprotein subclasses	Very large HDL (average diameter 14.3 nm)	FALSE
XL_HDL_FC	Free cholesterol in very large HDL	mmol/l	Lipoprotein subclasses	Very large HDL (average diameter 14.3 nm)	FALSE
XL_HDL_TG	Triglycerides in very large HDL	mmol/l	Lipoprotein subclasses	Very large HDL (average diameter 14.3 nm)	FALSE
L_HDL_P	Concentration of large HDL particles	mmol/l	Lipoprotein subclasses	Large HDL (average diameter 12.1 nm)	FALSE
L_HDL_L	Total lipids in large HDL	mmol/l	Lipoprotein subclasses	Large HDL (average diameter 12.1 nm)	FALSE
L_HDL_PL	Phospholipids in large HDL	mmol/l	Lipoprotein subclasses	Large HDL (average diameter 12.1 nm)	FALSE
L_HDL_C	Cholesterol in large HDL	mmol/l	Lipoprotein subclasses	Large HDL (average diameter 12.1 nm)	FALSE
L_HDL_CE	Cholesteryl esters in large HDL	mmol/l	Lipoprotein subclasses	Large HDL (average diameter 12.1 nm)	FALSE
L_HDL_FC	Free cholesterol in large HDL	mmol/l	Lipoprotein subclasses	Large HDL (average diameter 12.1 nm)	FALSE
L_HDL_TG	Triglycerides in large HDL	mmol/l	Lipoprotein subclasses	Large HDL (average diameter 12.1 nm)	FALSE
M_HDL_P	Concentration of medium HDL particles	mmol/l	Lipoprotein subclasses	Medium HDL (average diameter 10.9 nm)	FALSE
M_HDL_L	Total lipids in medium HDL	mmol/l	Lipoprotein subclasses	Medium HDL (average diameter 10.9 nm)	FALSE
M_HDL_PL	Phospholipids in medium HDL	mmol/l	Lipoprotein subclasses	Medium HDL (average diameter 10.9 nm)	FALSE
M_HDL_C	Cholesterol in medium HDL	mmol/l	Lipoprotein subclasses	Medium HDL (average diameter 10.9 nm)	FALSE
M_HDL_CE	Cholesteryl esters in medium HDL	mmol/l	Lipoprotein subclasses	Medium HDL (average diameter 10.9 nm)	FALSE
M_HDL_FC	Free cholesterol in medium HDL	mmol/l	Lipoprotein subclasses	Medium HDL (average diameter 10.9 nm)	FALSE
M_HDL_TG	Triglycerides in medium HDL	mmol/l	Lipoprotein subclasses	Medium HDL (average diameter 10.9 nm)	FALSE
S_HDL_P	Concentration of small HDL particles	mmol/l	Lipoprotein subclasses	Small HDL (average diameter 8.7 nm)	FALSE
S_HDL_L	Total lipids in small HDL	mmol/l	Lipoprotein subclasses	Small HDL (average diameter 8.7 nm)	FALSE
S_HDL_PL	Phospholipids in small HDL	mmol/l	Lipoprotein subclasses	Small HDL (average diameter 8.7 nm)	FALSE
S_HDL_C	Cholesterol in small HDL	mmol/l	Lipoprotein subclasses	Small HDL (average diameter 8.7 nm)	FALSE
S_HDL_CE	Cholesteryl esters in small HDL	mmol/l	Lipoprotein subclasses	Small HDL (average diameter 8.7 nm)	FALSE
S_HDL_FC	Free cholesterol in small HDL	mmol/l	Lipoprotein subclasses	Small HDL (average diameter 8.7 nm)	FALSE
S_HDL_TG	Triglycerides in small HDL	mmol/l	Lipoprotein subclasses	Small HDL (average diameter 8.7 nm)	FALSE
XXL_VLDL_PL_pct	Phospholipids to total lipids ratio in chylomicrons and extremely large VLDL	%	Relative lipoprotein lipid concentrations	Chylomicrons and extremely large VLDL ratios	FALSE
XXL_VLDL_C_pct	Cholesterol to total lipids ratio in chylomicrons and extremely large VLDL	%	Relative lipoprotein lipid concentrations	Chylomicrons and extremely large VLDL ratios	FALSE
XXL_VLDL_CE_pct	Cholesteryl esters to total lipids ratio in chylomicrons and extremely large VLDL	%	Relative lipoprotein lipid concentrations	Chylomicrons and extremely large VLDL ratios	FALSE
XXL_VLDL_FC_pct	Free cholesterol to total lipids ratio in chylomicrons and extremely large VLDL	%	Relative lipoprotein lipid concentrations	Chylomicrons and extremely large VLDL ratios	FALSE
XXL_VLDL_TG_pct	Triglycerides to total lipids ratio in chylomicrons and extremely large VLDL	%	Relative lipoprotein lipid concentrations	Chylomicrons and extremely large VLDL ratios	FALSE
XL_VLDL_PL_pct	Phospholipids to total lipids ratio in very large VLDL	%	Relative lipoprotein lipid concentrations	Very large VLDL ratios	FALSE
XL_VLDL_C_pct	Cholesterol to total lipids ratio in very large VLDL	%	Relative lipoprotein lipid concentrations	Very large VLDL ratios	FALSE
XL_VLDL_CE_pct	Cholesteryl esters to total lipids ratio in very large VLDL	%	Relative lipoprotein lipid concentrations	Very large VLDL ratios	FALSE
XL_VLDL_FC_pct	Free cholesterol to total lipids ratio in very large VLDL	%	Relative lipoprotein lipid concentrations	Very large VLDL ratios	FALSE
XL_VLDL_TG_pct	Triglycerides to total lipids ratio in very large VLDL	%	Relative lipoprotein lipid concentrations	Very large VLDL ratios	FALSE
L_VLDL_PL_pct	Phospholipids to total lipids ratio in large VLDL	%	Relative lipoprotein lipid concentrations	Large VLDL ratios	FALSE
L_VLDL_C_pct	Cholesterol to total lipids ratio in large VLDL	%	Relative lipoprotein lipid concentrations	Large VLDL ratios	FALSE
L_VLDL_CE_pct	Cholesteryl esters to total lipids ratio in large VLDL	%	Relative lipoprotein lipid concentrations	Large VLDL ratios	FALSE
L_VLDL_FC_pct	Free cholesterol to total lipids ratio in large VLDL	%	Relative lipoprotein lipid concentrations	Large VLDL ratios	FALSE
L_VLDL_TG_pct	Triglycerides to total lipids ratio in large VLDL	%	Relative lipoprotein lipid concentrations	Large VLDL ratios	FALSE
M_VLDL_PL_pct	Phospholipids to total lipids ratio in medium VLDL	%	Relative lipoprotein lipid concentrations	Medium VLDL ratios	FALSE
M_VLDL_C_pct	Cholesterol to total lipids ratio in medium VLDL	%	Relative lipoprotein lipid concentrations	Medium VLDL ratios	FALSE
M_VLDL_CE_pct	Cholesteryl esters to total lipids ratio in medium VLDL	%	Relative lipoprotein lipid concentrations	Medium VLDL ratios	FALSE
M_VLDL_FC_pct	Free cholesterol to total lipids ratio in medium VLDL	%	Relative lipoprotein lipid concentrations	Medium VLDL ratios	FALSE
M_VLDL_TG_pct	Triglycerides to total lipids ratio in medium VLDL	%	Relative lipoprotein lipid concentrations	Medium VLDL ratios	FALSE
S_VLDL_PL_pct	Phospholipids to total lipids ratio in small VLDL	%	Relative lipoprotein lipid concentrations	Small VLDL ratios	FALSE
S_VLDL_C_pct	Cholesterol to total lipids ratio in small VLDL	%	Relative lipoprotein lipid concentrations	Small VLDL ratios	FALSE
S_VLDL_CE_pct	Cholesteryl esters to total lipids ratio in small VLDL	%	Relative lipoprotein lipid concentrations	Small VLDL ratios	FALSE
S_VLDL_FC_pct	Free cholesterol to total lipids ratio in small VLDL	%	Relative lipoprotein lipid concentrations	Small VLDL ratios	FALSE
S_VLDL_TG_pct	Triglycerides to total lipids ratio in small VLDL	%	Relative lipoprotein lipid concentrations	Small VLDL ratios	FALSE
XS_VLDL_PL_pct	Phospholipids to total lipids ratio in very small VLDL	%	Relative lipoprotein lipid concentrations	Very small VLDL ratios	FALSE
XS_VLDL_C_pct	Cholesterol to total lipids ratio in very small VLDL	%	Relative lipoprotein lipid concentrations	Very small VLDL ratios	FALSE
XS_VLDL_CE_pct	Cholesteryl esters to total lipids ratio in very small VLDL	%	Relative lipoprotein lipid concentrations	Very small VLDL ratios	FALSE
XS_VLDL_FC_pct	Free cholesterol to total lipids ratio in very small VLDL	%	Relative lipoprotein lipid concentrations	Very small VLDL ratios	FALSE
XS_VLDL_TG_pct	Triglycerides to total lipids ratio in very small VLDL	%	Relative lipoprotein lipid concentrations	Very small VLDL ratios	FALSE
IDL_PL_pct	Phospholipids to total lipids ratio in IDL	%	Relative lipoprotein lipid concentrations	IDL ratios	FALSE
IDL_C_pct	Cholesterol to total lipids ratio in IDL	%	Relative lipoprotein lipid concentrations	IDL ratios	FALSE
IDL_CE_pct	Cholesteryl esters to total lipids ratio in IDL	%	Relative lipoprotein lipid concentrations	IDL ratios	FALSE
IDL_FC_pct	Free cholesterol to total lipids ratio in IDL	%	Relative lipoprotein lipid concentrations	IDL ratios	FALSE
IDL_TG_pct	Triglycerides to total lipids ratio in IDL	%	Relative lipoprotein lipid concentrations	IDL ratios	FALSE
L_LDL_PL_pct	Phospholipids to total lipids ratio in large LDL	%	Relative lipoprotein lipid concentrations	Large LDL ratios	FALSE
L_LDL_C_pct	Cholesterol to total lipids ratio in large LDL	%	Relative lipoprotein lipid concentrations	Large LDL ratios	FALSE
L_LDL_CE_pct	Cholesteryl esters to total lipids ratio in large LDL	%	Relative lipoprotein lipid concentrations	Large LDL ratios	FALSE
L_LDL_FC_pct	Free cholesterol to total lipids ratio in large LDL	%	Relative lipoprotein lipid concentrations	Large LDL ratios	FALSE
L_LDL_TG_pct	Triglycerides to total lipids ratio in large LDL	%	Relative lipoprotein lipid concentrations	Large LDL ratios	FALSE
M_LDL_PL_pct	Phospholipids to total lipids ratio in medium LDL	%	Relative lipoprotein lipid concentrations	Medium LDL ratios	FALSE
M_LDL_C_pct	Cholesterol to total lipids ratio in medium LDL	%	Relative lipoprotein lipid concentrations	Medium LDL ratios	FALSE
M_LDL_CE_pct	Cholesteryl esters to total lipids ratio in medium LDL	%	Relative lipoprotein lipid concentrations	Medium LDL ratios	FALSE
M_LDL_FC_pct	Free cholesterol to total lipids ratio in medium LDL	%	Relative lipoprotein lipid concentrations	Medium LDL ratios	FALSE
M_LDL_TG_pct	Triglycerides to total lipids ratio in medium LDL	%	Relative lipoprotein lipid concentrations	Medium LDL ratios	FALSE
S_LDL_PL_pct	Phospholipids to total lipids ratio in small LDL	%	Relative lipoprotein lipid concentrations	Small LDL ratios	FALSE
S_LDL_C_pct	Cholesterol to total lipids ratio in small LDL	%	Relative lipoprotein lipid concentrations	Small LDL ratios	FALSE
S_LDL_CE_pct	Cholesteryl esters to total lipids ratio in small LDL	%	Relative lipoprotein lipid concentrations	Small LDL ratios	FALSE
S_LDL_FC_pct	Free cholesterol to total lipids ratio in small LDL	%	Relative lipoprotein lipid concentrations	Small LDL ratios	FALSE
S_LDL_TG_pct	Triglycerides to total lipids ratio in small LDL	%	Relative lipoprotein lipid concentrations	Small LDL ratios	FALSE
XL_HDL_PL_pct	Phospholipids to total lipids ratio in very large HDL	%	Relative lipoprotein lipid concentrations	Very large HDL ratios	FALSE
XL_HDL_C_pct	Cholesterol to total lipids ratio in very large HDL	%	Relative lipoprotein lipid concentrations	Very large HDL ratios	FALSE
XL_HDL_CE_pct	Cholesteryl esters to total lipids ratio in very large HDL	%	Relative lipoprotein lipid concentrations	Very large HDL ratios	FALSE
XL_HDL_FC_pct	Free cholesterol to total lipids ratio in very large HDL	%	Relative lipoprotein lipid concentrations	Very large HDL ratios	FALSE
XL_HDL_TG_pct	Triglycerides to total lipids ratio in very large HDL	%	Relative lipoprotein lipid concentrations	Very large HDL ratios	FALSE
L_HDL_PL_pct	Phospholipids to total lipids ratio in large HDL	%	Relative lipoprotein lipid concentrations	Large HDL ratios	FALSE
L_HDL_C_pct	Cholesterol to total lipids ratio in large HDL	%	Relative lipoprotein lipid concentrations	Large HDL ratios	FALSE
L_HDL_CE_pct	Cholesteryl esters to total lipids ratio in large HDL	%	Relative lipoprotein lipid concentrations	Large HDL ratios	FALSE
L_HDL_FC_pct	Free cholesterol to total lipids ratio in large HDL	%	Relative lipoprotein lipid concentrations	Large HDL ratios	FALSE
L_HDL_TG_pct	Triglycerides to total lipids ratio in large HDL	%	Relative lipoprotein lipid concentrations	Large HDL ratios	FALSE
M_HDL_PL_pct	Phospholipids to total lipids ratio in medium HDL	%	Relative lipoprotein lipid concentrations	Medium HDL ratios	FALSE
M_HDL_C_pct	Cholesterol to total lipids ratio in medium HDL	%	Relative lipoprotein lipid concentrations	Medium HDL ratios	FALSE
M_HDL_CE_pct	Cholesteryl esters to total lipids ratio in medium HDL	%	Relative lipoprotein lipid concentrations	Medium HDL ratios	FALSE
M_HDL_FC_pct	Free cholesterol to total lipids ratio in medium HDL	%	Relative lipoprotein lipid concentrations	Medium HDL ratios	FALSE
M_HDL_TG_pct	Triglycerides to total lipids ratio in medium HDL	%	Relative lipoprotein lipid concentrations	Medium HDL ratios	FALSE
S_HDL_PL_pct	Phospholipids to total lipids ratio in small HDL	%	Relative lipoprotein lipid concentrations	Small HDL ratios	FALSE
S_HDL_C_pct	Cholesterol to total lipids ratio in small HDL	%	Relative lipoprotein lipid concentrations	Small HDL ratios	FALSE
S_HDL_CE_pct	Cholesteryl esters to total lipids ratio in small HDL	%	Relative lipoprotein lipid concentrations	Small HDL ratios	FALSE
S_HDL_FC_pct	Free cholesterol to total lipids ratio in small HDL	%	Relative lipoprotein lipid concentrations	Small HDL ratios	FALSE
S_HDL_TG_pct	Triglycerides to total lipids ratio in small HDL	%	Relative lipoprotein lipid concentrations	Small HDL ratios	FALSE

## Sheet: Table S2
trait	rg	se	z	p
Acetate	0.9214	0.06449	14.29	2.606e-46
Acetoacetate	0.8512	0.05938	14.34	1.31e-46
Acetone	0.7919	0.04324	18.32	6.273e-75
Ala	0.922	0.02109	43.72	0
Albumin	0.8762	0.0294	29.8	3.711e-195
ApoA1	0.9426	0.02183	43.18	0
ApoB	0.8649	0.0428	20.1953	1.0772e-90
ApoB_by_ApoA1	0.8796	0.03696	23.8	3.598e-125
Cholines	0.904	0.0207	43.5698	0
Citrate	0.9379	0.03453	27.16	1.802e-162
Clinical_LDL_C	0.8372	0.05517	15.17	5.22e-52
Creatinine	0.9185	0.01754	52.38	0
DHA	0.785	0.02192	35.8	9.667e-281
DHA_pct	0.7891	0.02112	37.36	1.46e-291
Gln	0.9331	0.0205	45.5088	0
Glucose	0.8971	0.04903	18.3	8.694e-75
Gly	0.8682	0.03148	27.58	1.861e-167
GlycA	0.8954	0.01619	55.3	0
HDL_C	0.9444	0.01934	48.84	0
HDL_CE	0.9435	0.01875	50.33	0
HDL_FC	0.9383	0.02178	43.07	0
HDL_L	0.9463	0.02152	43.96	0
HDL_P	0.9366	0.0213	43.9749	0
HDL_PL	0.947	0.0222	42.65	0
HDL_TG	0.929	0.02775	33.48	9.977e-246
HDL_size	0.9365	0.01874	49.96	0
His	0.9687	0.05263	18.41	1.17e-75
IDL_C	0.8436	0.04622	18.25	1.945e-74
IDL_CE	0.8361	0.0487	17.1612	5.1794e-66
IDL_CE_pct	0.9221	0.09766	9.441	3.68e-21
IDL_C_pct	0.9363	0.03802	24.63	6.351e-134
IDL_FC	0.8612	0.0415	20.7674	8.5293e-96
IDL_FC_pct	0.9125	0.0311	29.3876	7.9117e-190
IDL_L	0.8563	0.0434	19.73	1.256e-86
IDL_P	0.8382	0.0584	14.3472	1.1098e-46
IDL_PL	0.8747	0.03824	22.88	8.103e-116
IDL_PL_pct	0.8298	0.08734	9.501	2.078e-21
IDL_TG	0.9279	0.02044	45.39	0
IDL_TG_pct	0.9266	0.03007	30.82	1.644e-208
Ile	0.786	0.04044	19.43	4.007e-84
LA	0.8918	0.0281	31.7204	8.1294e-221
LA_pct	0.8471	0.02498	33.92	3.866e-252
LDL_C	0.8527	0.0464	18.38	1.988e-75
LDL_CE	0.8636	0.04206	20.53	1.108e-93
LDL_FC	0.8352	0.0531	15.73	9.798e-56
LDL_L	0.8636	0.04291	20.13	4.395e-90
LDL_P	0.8635	0.04349	19.85	1.031e-87
LDL_PL	0.8566	0.04755	18.01	1.511e-72
LDL_TG	0.9308	0.01945	47.86	0
LDL_size	0.8681	0.04144	20.95	1.849e-97
L_HDL_C	0.9363	0.01859	50.37	0
L_HDL_CE	0.9371	0.01836	51.04	0
L_HDL_CE_pct	0.9158	0.02003	45.73	0
L_HDL_C_pct	0.9186	0.01932	47.54	0
L_HDL_FC	0.9318	0.01946	47.89	0
L_HDL_FC_pct	0.8876	0.03054	29.06	1.034e-185
L_HDL_L	0.9374	0.01897	49.41	0
L_HDL_P	0.9363	0.01913	48.93	0
L_HDL_PL	0.9393	0.01934	48.57	0
L_HDL_PL_pct	0.9261	0.01858	49.84	0
L_HDL_TG	0.9198	0.0411	22.367	8.2471e-111
L_HDL_TG_pct	0.9202	0.02032	45.29	0
L_LDL_C	0.8478	0.04678	18.12	2.105e-73
L_LDL_CE	0.855	0.04402	19.42	4.909e-84
L_LDL_CE_pct	0.8217	0.0424	19.38	1.085e-83
L_LDL_C_pct	0.7872	0.0481	16.3787	2.7157e-60
L_LDL_FC	0.8433	0.04785	17.62	1.691e-69
L_LDL_FC_pct	0.9277	0.01926	48.17	0
L_LDL_L	0.8587	0.0439	19.5453	4.5192e-85
L_LDL_P	0.8581	0.04536	18.92	8.4e-80
L_LDL_PL	0.8542	0.0488	17.4901	1.7031e-68
L_LDL_PL_pct	0.9355	0.0355	26.36	4.396e-153
L_LDL_TG	0.9301	0.02007	46.34	0
L_LDL_TG_pct	0.8978	0.04322	20.77	7.671e-96
L_VLDL_C	0.9223	0.01834	50.3	0
L_VLDL_CE	0.9194	0.01949	47.18	0
L_VLDL_CE_pct	0.9069	0.0292	31.0563	9.377e-212
L_VLDL_C_pct	0.894	0.0354	25.25	1.051e-140
L_VLDL_FC	0.9248	0.01726	53.58	0
L_VLDL_FC_pct	0.8762	0.0406	21.5588	4.3762e-103
L_VLDL_L	0.9261	0.01746	53.06	0
L_VLDL_P	0.9253	0.01711	54.07	0
L_VLDL_PL	0.9248	0.0168	55.06	0
L_VLDL_PL_pct	0.9081	0.02694	33.71	4.608e-249
L_VLDL_TG	0.9288	0.0181	51.3	0
L_VLDL_TG_pct	0.9189	0.04214	21.8	2.175e-105
Lactate	0.8636	0.05994	14.41	4.651e-47
Leu	0.8072	0.03057	26.4	1.312e-153
MUFA	0.9137	0.01802	50.7	0
MUFA_pct	0.8992	0.0175	51.3794	0
M_HDL_C	0.9428	0.01999	47.17	0
M_HDL_CE	0.9403	0.0196	47.97	0
M_HDL_CE_pct	0.9226	0.02151	42.9	0
M_HDL_C_pct	0.9219	0.02001	46.07	0
M_HDL_FC	0.9479	0.0223	42.4801	0
M_HDL_FC_pct	0.899	0.02201	40.84	0
M_HDL_L	0.9405	0.0227	41.3665	0
M_HDL_P	0.942	0.0221	42.7121	0
M_HDL_PL	0.9413	0.0243	38.7844	0
M_HDL_PL_pct	0.9136	0.0195	46.7494	0
M_HDL_TG	0.9265	0.0292	31.7296	6.0724e-221
M_HDL_TG_pct	0.929	0.0205	45.2414	0
M_LDL_C	0.8703	0.04103	21.21	7.905e-100
M_LDL_CE	0.8802	0.0368	23.92	1.818e-126
M_LDL_CE_pct	0.9038	0.02912	31.04	1.473e-211
M_LDL_C_pct	0.5279	0.1235	4.273	1.928e-05
M_LDL_FC	0.847	0.05245	16.15	1.163e-58
M_LDL_FC_pct	0.9191	0.0202	45.4711	0
M_LDL_L	0.88	0.03753	23.45	1.46e-121
M_LDL_P	0.8677	0.04315	20.11	6.169e-90
M_LDL_PL	0.8811	0.03808	23.14	1.974e-118
M_LDL_PL_pct	0.8255	0.0579	14.2637	3.6821e-46
M_LDL_TG	0.9327	0.01826	51.09	0
M_LDL_TG_pct	0.9001	0.07015	12.83	1.089e-37
M_VLDL_C	0.8428	0.0505	16.6743	2.0159e-62
M_VLDL_CE	0.8469	0.05432	15.59	8.249e-55
M_VLDL_CE_pct	0.9375	0.02052	45.69	0
M_VLDL_C_pct	0.936	0.02178	42.98	0
M_VLDL_FC	0.8783	0.03321	26.45	3.762e-154
M_VLDL_FC_pct	0.9206	0.02631	34.99	3.634e-268
M_VLDL_L	0.9075	0.0233	38.8922	0
M_VLDL_P	0.8964	0.02731	32.82	2.665e-236
M_VLDL_PL	0.8938	0.0284	31.48	1.744e-217
M_VLDL_PL_pct	0.923	0.02985	30.92	7.324e-210
M_VLDL_TG	0.929	0.01688	55.03	0
M_VLDL_TG_pct	0.9352	0.02306	40.55	0
Omega_3	0.8554	0.02046	41.81	0
Omega_3_pct	0.7513	0.0223	33.6647	1.9003e-248
Omega_6	0.9055	0.0261	34.698	8.4538e-264
Omega_6_by_Omega_3	0.796	0.02147	37.07	7.269e-292
Omega_6_pct	0.878	0.02252	38.98	0
PUFA	0.9081	0.0232	39.14	0
PUFA_by_MUFA	0.8828	0.0185	47.6031	0
PUFA_pct	0.8503	0.02079	40.9	0
Phe	0.7292	0.05064	14.4	5.332e-47
Phosphatidylc	0.9007	0.02032	44.34	0
Phosphoglyc	0.913	0.0205	44.55	0
Pyruvate	0.806	0.06829	11.8	3.73e-32
Remnant_C	0.8609	0.04274	20.14	3.036e-90
SFA	0.9014	0.0208	43.3369	0
SFA_pct	0.7434	0.03669	20.26	2.728e-91
S_HDL_C	0.9327	0.0228	40.8322	0
S_HDL_CE	0.9388	0.02657	35.33	2.151e-273
S_HDL_CE_pct	0.9241	0.0361	25.5634	3.8926e-144
S_HDL_C_pct	0.9188	0.03199	28.72	2.01e-181
S_HDL_FC	0.9223	0.01824	50.56	0
S_HDL_FC_pct	0.891	0.0315	28.2703	8.0073e-176
S_HDL_L	0.9336	0.01745	53.51	0
S_HDL_P	0.9309	0.0209	44.5137	0
S_HDL_PL	0.9314	0.0183	50.89	0
S_HDL_PL_pct	0.9208	0.03677	25.04	2.205e-138
S_HDL_TG	0.9254	0.0175	52.7553	0
S_HDL_TG_pct	0.9321	0.0192	48.6505	0
S_LDL_C	0.865	0.04469	19.35	1.904e-83
S_LDL_CE	0.8807	0.03899	22.59	5.664e-113
S_LDL_CE_pct	0.911	0.0326	27.95	7.333e-172
S_LDL_C_pct	0.8701	0.03539	24.59	1.751e-133
S_LDL_FC	0.786	0.07754	10.14	3.801e-24
S_LDL_FC_pct	0.9198	0.02844	32.35	1.538e-229
S_LDL_L	0.8674	0.0421	20.6113	2.1724e-94
S_LDL_P	0.8696	0.04212	20.65	1.06e-94
S_LDL_PL	0.8359	0.05249	15.93	4.241e-57
S_LDL_PL_pct	0.9229	0.02776	33.24	2.755e-242
S_LDL_TG	0.9239	0.01773	52.11	0
S_LDL_TG_pct	0.9311	0.02799	33.27	1.061e-242
S_VLDL_C	0.9053	0.02831	31.98	2.023e-224
S_VLDL_CE	0.9106	0.02625	34.69	9.857e-264
S_VLDL_CE_pct	0.9204	0.0348	26.45	3.685e-154
S_VLDL_C_pct	0.9301	0.03045	30.54	7.077e-205
S_VLDL_FC	0.888	0.03337	26.61	5.048e-156
S_VLDL_FC_pct	0.9305	0.02501	37.21	5.199e-292
S_VLDL_L	0.9253	0.01752	52.82	0
S_VLDL_P	0.9269	0.01706	54.34	0
S_VLDL_PL	0.9101	0.02421	37.59	2.649e-304
S_VLDL_PL_pct	0.9312	0.02612	35.65	2.406e-278
S_VLDL_TG	0.9277	0.01699	54.59	0
S_VLDL_TG_pct	0.932	0.02884	32.31	4.486e-229
Sphingomyelins	0.874	0.0322	27.1578	2.0463e-162
TG_by_PG	0.9241	0.01777	51.99	0
Total_BCAA	0.8335	0.02873	29.01	5.151e-185
Total_C	0.8519	0.03956	21.53	7.746e-103
Total_CE	0.8555	0.03772	22.68	6.642e-114
Total_FA	0.914	0.0209	43.74	0
Total_FC	0.8466	0.0429	19.74	1.054e-86
Total_L	0.8785	0.0297	29.5822	2.5285e-192
Total_P	0.9275	0.02102	44.12	0
Total_PL	0.8894	0.02275	39.09	0
Total_TG	0.9207	0.01721	53.51	0
Tyr	0.855	0.027	31.6578	5.9183e-220
Unsaturation	0.8196	0.0182	45.054	0
VLDL_C	0.9018	0.02692	33.5	5.292e-246
VLDL_CE	0.8958	0.03101	28.88	1.909e-183
VLDL_FC	0.9095	0.02275	39.97	0
VLDL_L	0.9182	0.01905	48.2	0
VLDL_P	0.9145	0.02113	43.29	0
VLDL_PL	0.9159	0.02033	45.05	0
VLDL_TG	0.9242	0.0171	54.1022	0
VLDL_size	0.9441	0.01885	50.09	0
Val	0.8567	0.02673	32.06	1.84e-225
XL_HDL_C	0.9204	0.02189	42.04	0
XL_HDL_CE	0.9201	0.02114	43.53	0
XL_HDL_CE_pct	0.9096	0.05581	16.3	1.027e-59
XL_HDL_C_pct	0.9148	0.0507	18.04	8.653e-73
XL_HDL_FC	0.924	0.02392	38.63	0
XL_HDL_FC_pct	0.9162	0.0258	35.5234	2.139e-276
XL_HDL_L	0.9188	0.02178	42.19	0
XL_HDL_P	0.9101	0.02313	39.35	0
XL_HDL_PL	0.9226	0.02059	44.81	0
XL_HDL_PL_pct	0.9255	0.02149	43.07	0
XL_HDL_TG	0.9244	0.02732	33.84	5.662e-251
XL_HDL_TG_pct	0.9173	0.01893	48.47	0
XL_VLDL_C	0.9195	0.01954	47.06	0
XL_VLDL_CE	0.9176	0.02095	43.81	0
XL_VLDL_CE_pct	0.927	0.02581	35.92	1.292e-282
XL_VLDL_C_pct	0.9241	0.0263	35.13	2.223e-270
XL_VLDL_FC	0.9198	0.01867	49.28	0
XL_VLDL_FC_pct	0.8858	0.03202	27.66	1.865e-168
XL_VLDL_L	0.9228	0.01757	52.53	0
XL_VLDL_P	0.9237	0.0169	54.5541	0
XL_VLDL_PL	0.9196	0.01818	50.59	0
XL_VLDL_PL_pct	0.8841	0.03506	25.21	2.862e-140
XL_VLDL_TG	0.9243	0.01729	53.48	0
XL_VLDL_TG_pct	0.9161	0.03188	28.74	1.275e-181
XS_VLDL_C	0.8726	0.03708	23.53	1.963e-122
XS_VLDL_CE	0.8692	0.039	22.2979	3.8739e-110
XS_VLDL_CE_pct	0.9273	0.02158	42.96	0
XS_VLDL_C_pct	0.9289	0.0226	41.11	0
XS_VLDL_FC	0.8956	0.02704	33.11	1.848e-240
XS_VLDL_FC_pct	0.809	0.0584	13.8439	1.3846e-43
XS_VLDL_L	0.9107	0.02367	38.48	0
XS_VLDL_P	0.8999	0.0269	33.45	2.5e-245
XS_VLDL_PL	0.9198	0.02221	41.4	0
XS_VLDL_PL_pct	0.8989	0.03383	26.57	1.458e-155
XS_VLDL_TG	0.9323	0.02167	43.02	0
XS_VLDL_TG_pct	0.9327	0.02252	41.41	0
XXL_VLDL_C	0.9043	0.02388	37.88	0
XXL_VLDL_CE	0.9079	0.02268	40.03	0
XXL_VLDL_CE_pct	0.8639	0.06341	13.62	2.874e-42
XXL_VLDL_C_pct	0.864	0.05502	15.7	1.407e-55
XXL_VLDL_FC	0.9025	0.02508	35.99	1.249e-283
XXL_VLDL_FC_pct	0.8595	0.04846	17.73	2.255e-70
XXL_VLDL_L	0.8964	0.02636	34.01	1.768e-253
XXL_VLDL_P	0.901	0.02463	36.59	4.498e-292
XXL_VLDL_PL	0.9013	0.02505	35.98	1.603e-283
XXL_VLDL_PL_pct	0.8507	0.07278	11.69	1.454e-31
XXL_VLDL_TG	0.8888	0.02828	31.43	7.585e-217
XXL_VLDL_TG_pct	0.8306	0.07801	10.65	1.807e-26
bOHbutyrate	0.8489	0.042	20.2239	6.0291e-91
non_HDL_C	0.8549	0.04547	18.8	7.309e-79

## Sheet: Table S3
study	trait	n_independent_leads	h2_obs	h2_obs_se	biomarker name	unit	group	subgroup	group_mean_h2	subgroup_mean_h2
meta_EUR	Acetate	50	0.0287	0.0063	Acetate	mmol/l	Ketone bodies	NA	0.03275	NA
meta_EUR	Acetoacetate	35	0.0277	0.0047	Acetoacetate	mmol/l	Ketone bodies	NA	0.03275	NA
meta_EUR	Acetone	50	0.0342	0.0069	Acetone	mmol/l	Ketone bodies	NA	0.03275	NA
meta_EUR	Ala	268	0.0959	0.0111	Alanine	mmol/l	Amino acids	NA	0.07504	NA
meta_EUR	Albumin	295	0.0797	0.005	Albumin	g/l	Fluid balance	NA	0.10825	NA
meta_EUR	ApoA1	401	0.1453	0.0164	Apolipoprotein A1	g/l	Apolipoproteins	NA	0.112133	NA
meta_EUR	ApoB	301	0.0922	0.026	Apolipoprotein B	g/l	Apolipoproteins	NA	0.112133	NA
meta_EUR	ApoB_by_ApoA1	340	0.0989	0.0244	Ratio of apolipoprotein B to apolipoprotein A1	ratio	Apolipoproteins	NA	0.112133	NA
meta_EUR	Cholines	308	0.1197	0.0176	Total cholines	mmol/l	Other lipids	NA	0.13218	NA
meta_EUR	Citrate	215	0.0744	0.0183	Citrate	mmol/l	Glycolysis related metabolites	NA	0.05215	NA
meta_EUR	Clinical_LDL_C	264	0.0758	0.0252	Clinical LDL cholesterol	mmol/l	Cholesterol	NA	0.1063	NA
meta_EUR	Creatinine	462	0.1368	0.0088	Creatinine	mmol/l	Fluid balance	NA	0.10825	NA
meta_EUR	DHA	227	0.1026	0.01	Docosahexaenoic acid	mmol/l	Fatty acids	NA	0.122917	NA
meta_EUR	DHA_pct	206	0.1029	0.009	Ratio of docosahexaenoic acid to total fatty acids	%	Fatty acids	Fatty acid ratios	0.122917	0.1191
meta_EUR	Gln	315	0.1133	0.0147	Glutamine	mmol/l	Amino acids	NA	0.07504	NA
meta_EUR	Glucose	137	0.0503	0.0063	Glucose	mmol/l	Glycolysis related metabolites	NA	0.05215	NA
meta_EUR	Gly	254	0.1423	0.0393	Glycine	mmol/l	Amino acids	NA	0.07504	NA
meta_EUR	GlycA	434	0.1585	0.0167	Glycoprotein acetyls	mmol/l	Inflammation	NA	0.1585	NA
meta_EUR	HDL_C	509	0.1895	0.0173	HDL cholesterol	mmol/l	Cholesterol	NA	0.1063	NA
meta_EUR	HDL_CE	521	0.1928	0.0174	Cholesteryl esters in HDL	mmol/l	Cholesteryl esters	NA	0.12235	NA
meta_EUR	HDL_FC	430	0.1649	0.0161	Free cholesterol in HDL	mmol/l	Free cholesterol	NA	0.1187	NA
meta_EUR	HDL_L	422	0.1582	0.0164	Total lipids in HDL	mmol/l	Total lipids	NA	0.127775	NA
meta_EUR	HDL_P	371	0.1412	0.0149	Concentration of HDL particles	mmol/l	Lipoprotein particle concentrations	NA	0.12775	NA
meta_EUR	HDL_PL	380	0.1432	0.0169	Phospholipids in HDL	mmol/l	Phospholipids	NA	0.1226	NA
meta_EUR	HDL_TG	272	0.1305	0.0257	Triglycerides in HDL	mmol/l	Triglycerides	NA	0.1576	NA
meta_EUR	HDL_size	506	0.1948	0.0181	Average diameter for HDL particles	nm	Lipoprotein particle sizes	NA	0.143233	NA
meta_EUR	His	110	0.0347	0.0048	Histidine	mmol/l	Amino acids	NA	0.07504	NA
meta_EUR	IDL_C	284	0.0894	0.0257	Cholesterol in IDL	mmol/l	Lipoprotein subclasses	IDL (average diameter 28.6 nm)	0.133198	0.0961143
meta_EUR	IDL_CE	275	0.0869	0.0257	Cholesteryl esters in IDL	mmol/l	Lipoprotein subclasses	IDL (average diameter 28.6 nm)	0.133198	0.0961143
meta_EUR	IDL_CE_pct	250	0.0776	0.0246	Cholesteryl esters to total lipids ratio in IDL	%	Relative lipoprotein lipid concentrations	IDL ratios	0.113467	0.097
meta_EUR	IDL_C_pct	337	0.1185	0.0283	Cholesterol to total lipids ratio in IDL	%	Relative lipoprotein lipid concentrations	IDL ratios	0.113467	0.097
meta_EUR	IDL_FC	283	0.0937	0.0253	Free cholesterol in IDL	mmol/l	Lipoprotein subclasses	IDL (average diameter 28.6 nm)	0.133198	0.0961143
meta_EUR	IDL_FC_pct	224	0.1035	0.018	Free cholesterol to total lipids ratio in IDL	%	Relative lipoprotein lipid concentrations	IDL ratios	0.113467	0.097
meta_EUR	IDL_L	291	0.0899	0.0254	Total lipids in IDL	mmol/l	Lipoprotein subclasses	IDL (average diameter 28.6 nm)	0.133198	0.0961143
meta_EUR	IDL_P	238	0.0735	0.0244	Concentration of IDL particles	mmol/l	Lipoprotein subclasses	IDL (average diameter 28.6 nm)	0.133198	0.0961143
meta_EUR	IDL_PL	298	0.0948	0.0252	Phospholipids in IDL	mmol/l	Lipoprotein subclasses	IDL (average diameter 28.6 nm)	0.133198	0.0961143
meta_EUR	IDL_PL_pct	143	0.0431	0.0169	Phospholipids to total lipids ratio in IDL	%	Relative lipoprotein lipid concentrations	IDL ratios	0.113467	0.097
meta_EUR	IDL_TG	334	0.1446	0.0209	Triglycerides in IDL	mmol/l	Lipoprotein subclasses	IDL (average diameter 28.6 nm)	0.133198	0.0961143
meta_EUR	IDL_TG_pct	388	0.1423	0.0294	Triglycerides to total lipids ratio in IDL	%	Relative lipoprotein lipid concentrations	IDL ratios	0.113467	0.097
meta_EUR	Ile	89	0.0439	0.0037	Isoleucine	mmol/l	Amino acids	Branched-chain amino acids	0.07504	0.060925
meta_EUR	LA	263	0.1109	0.0225	Linoleic acid	mmol/l	Fatty acids	NA	0.122917	NA
meta_EUR	LA_pct	290	0.1067	0.0132	Ratio of linoleic acid to total fatty acids	%	Fatty acids	Fatty acid ratios	0.122917	0.1191
meta_EUR	LDL_C	291	0.0816	0.0255	LDL cholesterol	mmol/l	Cholesterol	NA	0.1063	NA
meta_EUR	LDL_CE	301	0.0866	0.0258	Cholesteryl esters in LDL	mmol/l	Cholesteryl esters	NA	0.12235	NA
meta_EUR	LDL_FC	274	0.0769	0.0257	Free cholesterol in LDL	mmol/l	Free cholesterol	NA	0.1187	NA
meta_EUR	LDL_L	299	0.0849	0.0257	Total lipids in LDL	mmol/l	Total lipids	NA	0.127775	NA
meta_EUR	LDL_P	308	0.0915	0.0261	Concentration of LDL particles	mmol/l	Lipoprotein particle concentrations	NA	0.12775	NA
meta_EUR	LDL_PL	292	0.0799	0.0257	Phospholipids in LDL	mmol/l	Phospholipids	NA	0.1226	NA
meta_EUR	LDL_TG	370	0.156	0.0214	Triglycerides in LDL	mmol/l	Triglycerides	NA	0.1576	NA
meta_EUR	LDL_size	120	0.0515	0.0083	Average diameter for LDL particles	nm	Lipoprotein particle sizes	NA	0.143233	NA
meta_EUR	L_HDL_C	578	0.2196	0.0197	Cholesterol in large HDL	mmol/l	Lipoprotein subclasses	Large HDL (average diameter 12.1 nm)	0.133198	0.189886
meta_EUR	L_HDL_CE	588	0.2238	0.0197	Cholesteryl esters in large HDL	mmol/l	Lipoprotein subclasses	Large HDL (average diameter 12.1 nm)	0.133198	0.189886
meta_EUR	L_HDL_CE_pct	481	0.1765	0.0202	Cholesteryl esters to total lipids ratio in large HDL	%	Relative lipoprotein lipid concentrations	Large HDL ratios	0.113467	0.16404
meta_EUR	L_HDL_C_pct	520	0.1926	0.0242	Cholesterol to total lipids ratio in large HDL	%	Relative lipoprotein lipid concentrations	Large HDL ratios	0.113467	0.16404
meta_EUR	L_HDL_FC	541	0.1996	0.0195	Free cholesterol in large HDL	mmol/l	Lipoprotein subclasses	Large HDL (average diameter 12.1 nm)	0.133198	0.189886
meta_EUR	L_HDL_FC_pct	351	0.1247	0.0289	Free cholesterol to total lipids ratio in large HDL	%	Relative lipoprotein lipid concentrations	Large HDL ratios	0.113467	0.16404
meta_EUR	L_HDL_L	532	0.2039	0.0181	Total lipids in large HDL	mmol/l	Lipoprotein subclasses	Large HDL (average diameter 12.1 nm)	0.133198	0.189886
meta_EUR	L_HDL_P	558	0.2079	0.0178	Concentration of large HDL particles	mmol/l	Lipoprotein subclasses	Large HDL (average diameter 12.1 nm)	0.133198	0.189886
meta_EUR	L_HDL_PL	510	0.1918	0.0176	Phospholipids in large HDL	mmol/l	Lipoprotein subclasses	Large HDL (average diameter 12.1 nm)	0.133198	0.189886
meta_EUR	L_HDL_PL_pct	454	0.1545	0.0172	Phospholipids to total lipids ratio in large HDL	%	Relative lipoprotein lipid concentrations	Large HDL ratios	0.113467	0.16404
meta_EUR	L_HDL_TG	199	0.0826	0.024	Triglycerides in large HDL	mmol/l	Lipoprotein subclasses	Large HDL (average diameter 12.1 nm)	0.133198	0.189886
meta_EUR	L_HDL_TG_pct	430	0.1719	0.0255	Triglycerides to total lipids ratio in large HDL	%	Relative lipoprotein lipid concentrations	Large HDL ratios	0.113467	0.16404
meta_EUR	L_LDL_C	284	0.0818	0.0254	Cholesterol in large LDL	mmol/l	Lipoprotein subclasses	Large LDL (average diameter 25.5 nm)	0.133198	0.0918714
meta_EUR	L_LDL_CE	289	0.0836	0.0255	Cholesteryl esters in large LDL	mmol/l	Lipoprotein subclasses	Large LDL (average diameter 25.5 nm)	0.133198	0.0918714
meta_EUR	L_LDL_CE_pct	173	0.0632	0.0154	Cholesteryl esters to total lipids ratio in large LDL	%	Relative lipoprotein lipid concentrations	Large LDL ratios	0.113467	0.10038
meta_EUR	L_LDL_C_pct	286	0.088	0.0224	Cholesterol to total lipids ratio in large LDL	%	Relative lipoprotein lipid concentrations	Large LDL ratios	0.113467	0.10038
meta_EUR	L_LDL_FC	285	0.0826	0.0256	Free cholesterol in large LDL	mmol/l	Lipoprotein subclasses	Large LDL (average diameter 25.5 nm)	0.133198	0.0918714
meta_EUR	L_LDL_FC_pct	458	0.1765	0.0292	Free cholesterol to total lipids ratio in large LDL	%	Relative lipoprotein lipid concentrations	Large LDL ratios	0.113467	0.10038
meta_EUR	L_LDL_L	290	0.0836	0.0254	Total lipids in large LDL	mmol/l	Lipoprotein subclasses	Large LDL (average diameter 25.5 nm)	0.133198	0.0918714
meta_EUR	L_LDL_P	309	0.0887	0.0258	Concentration of large LDL particles	mmol/l	Lipoprotein subclasses	Large LDL (average diameter 25.5 nm)	0.133198	0.0918714
meta_EUR	L_LDL_PL	261	0.0781	0.025	Phospholipids in large LDL	mmol/l	Lipoprotein subclasses	Large LDL (average diameter 25.5 nm)	0.133198	0.0918714
meta_EUR	L_LDL_PL_pct	186	0.0676	0.0139	Phospholipids to total lipids ratio in large LDL	%	Relative lipoprotein lipid concentrations	Large LDL ratios	0.113467	0.10038
meta_EUR	L_LDL_TG	355	0.1447	0.0202	Triglycerides in large LDL	mmol/l	Lipoprotein subclasses	Large LDL (average diameter 25.5 nm)	0.133198	0.0918714
meta_EUR	L_LDL_TG_pct	331	0.1066	0.0249	Triglycerides to total lipids ratio in large LDL	%	Relative lipoprotein lipid concentrations	Large LDL ratios	0.113467	0.10038
meta_EUR	L_VLDL_C	404	0.1634	0.0214	Cholesterol in large VLDL	mmol/l	Lipoprotein subclasses	Large VLDL (average diameter 53.6 nm)	0.133198	0.168357
meta_EUR	L_VLDL_CE	372	0.1495	0.0213	Cholesteryl esters in large VLDL	mmol/l	Lipoprotein subclasses	Large VLDL (average diameter 53.6 nm)	0.133198	0.168357
meta_EUR	L_VLDL_CE_pct	310	0.1154	0.0149	Cholesteryl esters to total lipids ratio in large VLDL	%	Relative lipoprotein lipid concentrations	Large VLDL ratios	0.113467	0.08882
meta_EUR	L_VLDL_C_pct	250	0.0828	0.0129	Cholesterol to total lipids ratio in large VLDL	%	Relative lipoprotein lipid concentrations	Large VLDL ratios	0.113467	0.08882
meta_EUR	L_VLDL_FC	422	0.1752	0.0212	Free cholesterol in large VLDL	mmol/l	Lipoprotein subclasses	Large VLDL (average diameter 53.6 nm)	0.133198	0.168357
meta_EUR	L_VLDL_FC_pct	200	0.0512	0.0101	Free cholesterol to total lipids ratio in large VLDL	%	Relative lipoprotein lipid concentrations	Large VLDL ratios	0.113467	0.08882
meta_EUR	L_VLDL_L	400	0.1706	0.0206	Total lipids in large VLDL	mmol/l	Lipoprotein subclasses	Large VLDL (average diameter 53.6 nm)	0.133198	0.168357
meta_EUR	L_VLDL_P	412	0.1745	0.0211	Concentration of large VLDL particles	mmol/l	Lipoprotein subclasses	Large VLDL (average diameter 53.6 nm)	0.133198	0.168357
meta_EUR	L_VLDL_PL	430	0.1799	0.0213	Phospholipids in large VLDL	mmol/l	Lipoprotein subclasses	Large VLDL (average diameter 53.6 nm)	0.133198	0.168357
meta_EUR	L_VLDL_PL_pct	356	0.1368	0.0195	Phospholipids to total lipids ratio in large VLDL	%	Relative lipoprotein lipid concentrations	Large VLDL ratios	0.113467	0.08882
meta_EUR	L_VLDL_TG	386	0.1654	0.0197	Triglycerides in large VLDL	mmol/l	Lipoprotein subclasses	Large VLDL (average diameter 53.6 nm)	0.133198	0.168357
meta_EUR	L_VLDL_TG_pct	236	0.0579	0.0105	Triglycerides to total lipids ratio in large VLDL	%	Relative lipoprotein lipid concentrations	Large VLDL ratios	0.113467	0.08882
meta_EUR	Lactate	91	0.0377	0.0029	Lactate	mmol/l	Glycolysis related metabolites	NA	0.05215	NA
meta_EUR	Leu	124	0.0573	0.0056	Leucine	mmol/l	Amino acids	Branched-chain amino acids	0.07504	0.060925
meta_EUR	MUFA	349	0.1582	0.0213	Monounsaturated fatty acids	mmol/l	Fatty acids	NA	0.122917	NA
meta_EUR	MUFA_pct	409	0.1739	0.0209	Ratio of monounsaturated fatty acids to total fatty acids	%	Fatty acids	Fatty acid ratios	0.122917	0.1191
meta_EUR	M_HDL_C	422	0.153	0.0165	Cholesterol in medium HDL	mmol/l	Lipoprotein subclasses	Medium HDL (average diameter 10.9 nm)	0.133198	0.138957
meta_EUR	M_HDL_CE	425	0.1526	0.0165	Cholesteryl esters in medium HDL	mmol/l	Lipoprotein subclasses	Medium HDL (average diameter 10.9 nm)	0.133198	0.138957
meta_EUR	M_HDL_CE_pct	385	0.1567	0.0199	Cholesteryl esters to total lipids ratio in medium HDL	%	Relative lipoprotein lipid concentrations	Medium HDL ratios	0.113467	0.16544
meta_EUR	M_HDL_C_pct	459	0.1746	0.021	Cholesterol to total lipids ratio in medium HDL	%	Relative lipoprotein lipid concentrations	Medium HDL ratios	0.113467	0.16544
meta_EUR	M_HDL_FC	404	0.1487	0.0163	Free cholesterol in medium HDL	mmol/l	Lipoprotein subclasses	Medium HDL (average diameter 10.9 nm)	0.133198	0.138957
meta_EUR	M_HDL_FC_pct	472	0.1608	0.0224	Free cholesterol to total lipids ratio in medium HDL	%	Relative lipoprotein lipid concentrations	Medium HDL ratios	0.113467	0.16544
meta_EUR	M_HDL_L	357	0.1292	0.0181	Total lipids in medium HDL	mmol/l	Lipoprotein subclasses	Medium HDL (average diameter 10.9 nm)	0.133198	0.138957
meta_EUR	M_HDL_P	390	0.1394	0.0177	Concentration of medium HDL particles	mmol/l	Lipoprotein subclasses	Medium HDL (average diameter 10.9 nm)	0.133198	0.138957
meta_EUR	M_HDL_PL	317	0.1195	0.0189	Phospholipids in medium HDL	mmol/l	Lipoprotein subclasses	Medium HDL (average diameter 10.9 nm)	0.133198	0.138957
meta_EUR	M_HDL_PL_pct	478	0.1662	0.016	Phospholipids to total lipids ratio in medium HDL	%	Relative lipoprotein lipid concentrations	Medium HDL ratios	0.113467	0.16544
meta_EUR	M_HDL_TG	275	0.1303	0.0261	Triglycerides in medium HDL	mmol/l	Lipoprotein subclasses	Medium HDL (average diameter 10.9 nm)	0.133198	0.138957
meta_EUR	M_HDL_TG_pct	416	0.1689	0.0237	Triglycerides to total lipids ratio in medium HDL	%	Relative lipoprotein lipid concentrations	Medium HDL ratios	0.113467	0.16544
meta_EUR	M_LDL_C	294	0.0883	0.0255	Cholesterol in medium LDL	mmol/l	Lipoprotein subclasses	Medium LDL (average diameter 23 nm)	0.133198	0.0991857
meta_EUR	M_LDL_CE	304	0.0977	0.026	Cholesteryl esters in medium LDL	mmol/l	Lipoprotein subclasses	Medium LDL (average diameter 23 nm)	0.133198	0.0991857
meta_EUR	M_LDL_CE_pct	223	0.1027	0.0176	Cholesteryl esters to total lipids ratio in medium LDL	%	Relative lipoprotein lipid concentrations	Medium LDL ratios	0.113467	0.09
meta_EUR	M_LDL_C_pct	142	0.0378	0.0114	Cholesterol to total lipids ratio in medium LDL	%	Relative lipoprotein lipid concentrations	Medium LDL ratios	0.113467	0.09
meta_EUR	M_LDL_FC	269	0.0716	0.025	Free cholesterol in medium LDL	mmol/l	Lipoprotein subclasses	Medium LDL (average diameter 23 nm)	0.133198	0.0991857
meta_EUR	M_LDL_FC_pct	413	0.1666	0.0282	Free cholesterol to total lipids ratio in medium LDL	%	Relative lipoprotein lipid concentrations	Medium LDL ratios	0.113467	0.09
meta_EUR	M_LDL_L	312	0.0939	0.0262	Total lipids in medium LDL	mmol/l	Lipoprotein subclasses	Medium LDL (average diameter 23 nm)	0.133198	0.0991857
meta_EUR	M_LDL_P	282	0.0867	0.0248	Concentration of medium LDL particles	mmol/l	Lipoprotein subclasses	Medium LDL (average diameter 23 nm)	0.133198	0.0991857
meta_EUR	M_LDL_PL	315	0.0899	0.0261	Phospholipids in medium LDL	mmol/l	Lipoprotein subclasses	Medium LDL (average diameter 23 nm)	0.133198	0.0991857
meta_EUR	M_LDL_PL_pct	140	0.0571	0.0178	Phospholipids to total lipids ratio in medium LDL	%	Relative lipoprotein lipid concentrations	Medium LDL ratios	0.113467	0.09
meta_EUR	M_LDL_TG	398	0.1662	0.0226	Triglycerides in medium LDL	mmol/l	Lipoprotein subclasses	Medium LDL (average diameter 23 nm)	0.133198	0.0991857
meta_EUR	M_LDL_TG_pct	273	0.0858	0.0244	Triglycerides to total lipids ratio in medium LDL	%	Relative lipoprotein lipid concentrations	Medium LDL ratios	0.113467	0.09
meta_EUR	M_VLDL_C	288	0.0855	0.0244	Cholesterol in medium VLDL	mmol/l	Lipoprotein subclasses	Medium VLDL (average diameter 44.5 nm)	0.133198	0.115829
meta_EUR	M_VLDL_CE	260	0.0792	0.0241	Cholesteryl esters in medium VLDL	mmol/l	Lipoprotein subclasses	Medium VLDL (average diameter 44.5 nm)	0.133198	0.115829
meta_EUR	M_VLDL_CE_pct	415	0.1598	0.0271	Cholesteryl esters to total lipids ratio in medium VLDL	%	Relative lipoprotein lipid concentrations	Medium VLDL ratios	0.113467	0.14276
meta_EUR	M_VLDL_C_pct	407	0.1552	0.027	Cholesterol to total lipids ratio in medium VLDL	%	Relative lipoprotein lipid concentrations	Medium VLDL ratios	0.113467	0.14276
meta_EUR	M_VLDL_FC	319	0.1068	0.0251	Free cholesterol in medium VLDL	mmol/l	Lipoprotein subclasses	Medium VLDL (average diameter 44.5 nm)	0.133198	0.115829
meta_EUR	M_VLDL_FC_pct	359	0.1374	0.0256	Free cholesterol to total lipids ratio in medium VLDL	%	Relative lipoprotein lipid concentrations	Medium VLDL ratios	0.113467	0.14276
meta_EUR	M_VLDL_L	354	0.1337	0.024	Total lipids in medium VLDL	mmol/l	Lipoprotein subclasses	Medium VLDL (average diameter 44.5 nm)	0.133198	0.115829
meta_EUR	M_VLDL_P	342	0.1204	0.025	Concentration of medium VLDL particles	mmol/l	Lipoprotein subclasses	Medium VLDL (average diameter 44.5 nm)	0.133198	0.115829
meta_EUR	M_VLDL_PL	344	0.1181	0.0253	Phospholipids in medium VLDL	mmol/l	Lipoprotein subclasses	Medium VLDL (average diameter 44.5 nm)	0.133198	0.115829
meta_EUR	M_VLDL_PL_pct	317	0.1132	0.0237	Phospholipids to total lipids ratio in medium VLDL	%	Relative lipoprotein lipid concentrations	Medium VLDL ratios	0.113467	0.14276
meta_EUR	M_VLDL_TG	400	0.1671	0.0215	Triglycerides in medium VLDL	mmol/l	Lipoprotein subclasses	Medium VLDL (average diameter 44.5 nm)	0.133198	0.115829
meta_EUR	M_VLDL_TG_pct	391	0.1482	0.0267	Triglycerides to total lipids ratio in medium VLDL	%	Relative lipoprotein lipid concentrations	Medium VLDL ratios	0.113467	0.14276
meta_EUR	Omega_3	270	0.1302	0.0158	Omega-3 fatty acids	mmol/l	Fatty acids	NA	0.122917	NA
meta_EUR	Omega_3_pct	196	0.0976	0.009	Ratio of omega-3 fatty acids to total fatty acids	%	Fatty acids	Fatty acid ratios	0.122917	0.1191
meta_EUR	Omega_6	294	0.116	0.023	Omega-6 fatty acids	mmol/l	Fatty acids	NA	0.122917	NA
meta_EUR	Omega_6_by_Omega_3	201	0.1011	0.0108	Ratio of omega-6 fatty acids to omega-3 fatty acids	ratio	Fatty acids	Fatty acid ratios	0.122917	0.1191
meta_EUR	Omega_6_pct	310	0.1326	0.017	Ratio of omega-6 fatty acids to total fatty acids	%	Fatty acids	Fatty acid ratios	0.122917	0.1191
meta_EUR	PUFA	330	0.1327	0.0237	Polyunsaturated fatty acids	mmol/l	Fatty acids	NA	0.122917	NA
meta_EUR	PUFA_by_MUFA	395	0.1657	0.0194	Ratio of polyunsaturated fatty acids to monounsaturated fatty acids	ratio	Fatty acids	Fatty acid ratios	0.122917	0.1191
meta_EUR	PUFA_pct	311	0.137	0.0155	Ratio of polyunsaturated fatty acids to total fatty acids	%	Fatty acids	Fatty acid ratios	0.122917	0.1191
meta_EUR	Phe	55	0.0329	0.0059	Phenylalanine	mmol/l	Amino acids	Aromatic amino acids	0.07504	0.06025
meta_EUR	Phosphatidylc	305	0.1216	0.0181	Phosphatidylcholines	mmol/l	Other lipids	NA	0.13218	NA
meta_EUR	Phosphoglyc	293	0.123	0.0178	Phosphoglycerides	mmol/l	Other lipids	NA	0.13218	NA
meta_EUR	Pyruvate	99	0.0462	0.0119	Pyruvate	mmol/l	Glycolysis related metabolites	NA	0.05215	NA
meta_EUR	Remnant_C	275	0.0908	0.025	Remnant cholesterol (non-HDL, non-LDL -cholesterol)	mmol/l	Cholesterol	NA	0.1063	NA
meta_EUR	SFA	281	0.1266	0.0182	Saturated fatty acids	mmol/l	Fatty acids	NA	0.122917	NA
meta_EUR	SFA_pct	114	0.0544	0.0042	Ratio of saturated fatty acids to total fatty acids	%	Fatty acids	Fatty acid ratios	0.122917	0.1191
meta_EUR	S_HDL_C	284	0.114	0.0144	Cholesterol in small HDL	mmol/l	Lipoprotein subclasses	Small HDL (average diameter 8.7 nm)	0.133198	0.130657
meta_EUR	S_HDL_CE	275	0.1083	0.0139	Cholesteryl esters in small HDL	mmol/l	Lipoprotein subclasses	Small HDL (average diameter 8.7 nm)	0.133198	0.130657
meta_EUR	S_HDL_CE_pct	232	0.0867	0.0208	Cholesteryl esters to total lipids ratio in small HDL	%	Relative lipoprotein lipid concentrations	Small HDL ratios	0.113467	0.10944
meta_EUR	S_HDL_C_pct	252	0.0999	0.0248	Cholesterol to total lipids ratio in small HDL	%	Relative lipoprotein lipid concentrations	Small HDL ratios	0.113467	0.10944
meta_EUR	S_HDL_FC	302	0.1229	0.017	Free cholesterol in small HDL	mmol/l	Lipoprotein subclasses	Small HDL (average diameter 8.7 nm)	0.133198	0.130657
meta_EUR	S_HDL_FC_pct	339	0.1047	0.0255	Free cholesterol to total lipids ratio in small HDL	%	Relative lipoprotein lipid concentrations	Small HDL ratios	0.113467	0.10944
meta_EUR	S_HDL_L	310	0.133	0.0182	Total lipids in small HDL	mmol/l	Lipoprotein subclasses	Small HDL (average diameter 8.7 nm)	0.133198	0.130657
meta_EUR	S_HDL_P	297	0.122	0.0158	Concentration of small HDL particles	mmol/l	Lipoprotein subclasses	Small HDL (average diameter 8.7 nm)	0.133198	0.130657
meta_EUR	S_HDL_PL	299	0.1292	0.0194	Phospholipids in small HDL	mmol/l	Lipoprotein subclasses	Small HDL (average diameter 8.7 nm)	0.133198	0.130657
meta_EUR	S_HDL_PL_pct	241	0.0716	0.0219	Phospholipids to total lipids ratio in small HDL	%	Relative lipoprotein lipid concentrations	Small HDL ratios	0.113467	0.10944
meta_EUR	S_HDL_TG	440	0.1852	0.0256	Triglycerides in small HDL	mmol/l	Lipoprotein subclasses	Small HDL (average diameter 8.7 nm)	0.133198	0.130657
meta_EUR	S_HDL_TG_pct	472	0.1843	0.0238	Triglycerides to total lipids ratio in small HDL	%	Relative lipoprotein lipid concentrations	Small HDL ratios	0.113467	0.10944
meta_EUR	S_LDL_C	294	0.0844	0.0259	Cholesterol in small LDL	mmol/l	Lipoprotein subclasses	Small LDL (average diameter 18.7 nm)	0.133198	0.0974143
meta_EUR	S_LDL_CE	307	0.096	0.0264	Cholesteryl esters in small LDL	mmol/l	Lipoprotein subclasses	Small LDL (average diameter 18.7 nm)	0.133198	0.0974143
meta_EUR	S_LDL_CE_pct	233	0.1068	0.0243	Cholesteryl esters to total lipids ratio in small LDL	%	Relative lipoprotein lipid concentrations	Small LDL ratios	0.113467	0.10834
meta_EUR	S_LDL_C_pct	177	0.0566	0.0085	Cholesterol to total lipids ratio in small LDL	%	Relative lipoprotein lipid concentrations	Small LDL ratios	0.113467	0.10834
meta_EUR	S_LDL_FC	258	0.067	0.0263	Free cholesterol in small LDL	mmol/l	Lipoprotein subclasses	Small LDL (average diameter 18.7 nm)	0.133198	0.0974143
meta_EUR	S_LDL_FC_pct	313	0.1296	0.0299	Free cholesterol to total lipids ratio in small LDL	%	Relative lipoprotein lipid concentrations	Small LDL ratios	0.113467	0.10834
meta_EUR	S_LDL_L	314	0.0898	0.0267	Total lipids in small LDL	mmol/l	Lipoprotein subclasses	Small LDL (average diameter 18.7 nm)	0.133198	0.0974143
meta_EUR	S_LDL_P	312	0.0931	0.026	Concentration of small LDL particles	mmol/l	Lipoprotein subclasses	Small LDL (average diameter 18.7 nm)	0.133198	0.0974143
meta_EUR	S_LDL_PL	301	0.0824	0.0272	Phospholipids in small LDL	mmol/l	Lipoprotein subclasses	Small LDL (average diameter 18.7 nm)	0.133198	0.0974143
meta_EUR	S_LDL_PL_pct	254	0.1159	0.0255	Phospholipids to total lipids ratio in small LDL	%	Relative lipoprotein lipid concentrations	Small LDL ratios	0.113467	0.10834
meta_EUR	S_LDL_TG	404	0.1692	0.0231	Triglycerides in small LDL	mmol/l	Lipoprotein subclasses	Small LDL (average diameter 18.7 nm)	0.133198	0.0974143
meta_EUR	S_LDL_TG_pct	343	0.1328	0.0297	Triglycerides to total lipids ratio in small LDL	%	Relative lipoprotein lipid concentrations	Small LDL ratios	0.113467	0.10834
meta_EUR	S_VLDL_C	340	0.1172	0.0241	Cholesterol in small VLDL	mmol/l	Lipoprotein subclasses	Small VLDL (average diameter 36.8 nm)	0.133198	0.138986
meta_EUR	S_VLDL_CE	348	0.1238	0.0231	Cholesteryl esters in small VLDL	mmol/l	Lipoprotein subclasses	Small VLDL (average diameter 36.8 nm)	0.133198	0.138986
meta_EUR	S_VLDL_CE_pct	272	0.0897	0.0219	Cholesteryl esters to total lipids ratio in small VLDL	%	Relative lipoprotein lipid concentrations	Small VLDL ratios	0.113467	0.12116
meta_EUR	S_VLDL_C_pct	312	0.1151	0.0268	Cholesterol to total lipids ratio in small VLDL	%	Relative lipoprotein lipid concentrations	Small VLDL ratios	0.113467	0.12116
meta_EUR	S_VLDL_FC	323	0.1053	0.025	Free cholesterol in small VLDL	mmol/l	Lipoprotein subclasses	Small VLDL (average diameter 36.8 nm)	0.133198	0.138986
meta_EUR	S_VLDL_FC_pct	374	0.1411	0.0299	Free cholesterol to total lipids ratio in small VLDL	%	Relative lipoprotein lipid concentrations	Small VLDL ratios	0.113467	0.12116
meta_EUR	S_VLDL_L	395	0.1589	0.0239	Total lipids in small VLDL	mmol/l	Lipoprotein subclasses	Small VLDL (average diameter 36.8 nm)	0.133198	0.138986
meta_EUR	S_VLDL_P	402	0.163	0.0239	Concentration of small VLDL particles	mmol/l	Lipoprotein subclasses	Small VLDL (average diameter 36.8 nm)	0.133198	0.138986
meta_EUR	S_VLDL_PL	364	0.129	0.0256	Phospholipids in small VLDL	mmol/l	Lipoprotein subclasses	Small VLDL (average diameter 36.8 nm)	0.133198	0.138986
meta_EUR	S_VLDL_PL_pct	366	0.1364	0.0301	Phospholipids to total lipids ratio in small VLDL	%	Relative lipoprotein lipid concentrations	Small VLDL ratios	0.113467	0.12116
meta_EUR	S_VLDL_TG	411	0.1757	0.0253	Triglycerides in small VLDL	mmol/l	Lipoprotein subclasses	Small VLDL (average diameter 36.8 nm)	0.133198	0.138986
meta_EUR	S_VLDL_TG_pct	320	0.1235	0.0281	Triglycerides to total lipids ratio in small VLDL	%	Relative lipoprotein lipid concentrations	Small VLDL ratios	0.113467	0.12116
meta_EUR	Sphingomyelins	315	0.1029	0.0235	Sphingomyelins	mmol/l	Other lipids	NA	0.13218	NA
meta_EUR	TG_by_PG	474	0.1937	0.0223	Ratio of triglycerides to phosphoglycerides	ratio	Other lipids	NA	0.13218	NA
meta_EUR	Total_BCAA	165	0.0666	0.0055	Total concentration of branched-chain amino acids (leucine + isoleucine + valine)	mmol/l	Amino acids	Branched-chain amino acids	0.07504	0.060925
meta_EUR	Total_C	321	0.098	0.0248	Total cholesterol	mmol/l	Cholesterol	NA	0.1063	NA
meta_EUR	Total_CE	320	0.1002	0.0246	Total esterified cholesterol	mmol/l	Cholesteryl esters	NA	0.12235	NA
meta_EUR	Total_FA	322	0.1391	0.0213	Total fatty acids	mmol/l	Fatty acids	NA	0.122917	NA
meta_EUR	Total_FC	299	0.0936	0.0252	Total free cholesterol	mmol/l	Free cholesterol	NA	0.1187	NA
meta_EUR	Total_L	293	0.1085	0.0236	Total lipids in lipoprotein particles	mmol/l	Total lipids	NA	0.127775	NA
meta_EUR	Total_P	352	0.1378	0.0147	Total concentration of lipoprotein particles	mmol/l	Lipoprotein particle concentrations	NA	0.12775	NA
meta_EUR	Total_PL	315	0.1152	0.0193	Total phospholipids in lipoprotein particles	mmol/l	Phospholipids	NA	0.1226	NA
meta_EUR	Total_TG	402	0.1714	0.022	Total triglycerides	mmol/l	Triglycerides	NA	0.1576	NA
meta_EUR	Tyr	186	0.0876	0.017	Tyrosine	mmol/l	Amino acids	Aromatic amino acids	0.07504	0.06025
meta_EUR	Unsaturation	260	0.1243	0.0116	Degree of unsaturation	degree	Fatty acids	NA	0.122917	NA
meta_EUR	VLDL_C	336	0.1218	0.0237	VLDL cholesterol	mmol/l	Cholesterol	NA	0.1063	NA
meta_EUR	VLDL_CE	326	0.1098	0.0238	Cholesteryl esters in VLDL	mmol/l	Cholesteryl esters	NA	0.12235	NA
meta_EUR	VLDL_FC	357	0.1394	0.0226	Free cholesterol in VLDL	mmol/l	Free cholesterol	NA	0.1187	NA
meta_EUR	VLDL_L	388	0.1595	0.0214	Total lipids in VLDL	mmol/l	Total lipids	NA	0.127775	NA
meta_EUR	VLDL_P	355	0.1405	0.0236	Concentration of VLDL particles	mmol/l	Lipoprotein particle concentrations	NA	0.12775	NA
meta_EUR	VLDL_PL	376	0.1521	0.0221	Phospholipids in VLDL	mmol/l	Phospholipids	NA	0.1226	NA
meta_EUR	VLDL_TG	396	0.1725	0.0212	Triglycerides in VLDL	mmol/l	Triglycerides	NA	0.1576	NA
meta_EUR	VLDL_size	416	0.1834	0.0214	Average diameter for VLDL particles	nm	Lipoprotein particle sizes	NA	0.143233	NA
meta_EUR	Val	202	0.0759	0.0059	Valine	mmol/l	Amino acids	Branched-chain amino acids	0.07504	0.060925
meta_EUR	XL_HDL_C	533	0.1894	0.0246	Cholesterol in very large HDL	mmol/l	Lipoprotein subclasses	Very large HDL (average diameter 14.3 nm)	0.133198	0.167371
meta_EUR	XL_HDL_CE	549	0.1964	0.0236	Cholesteryl esters in very large HDL	mmol/l	Lipoprotein subclasses	Very large HDL (average diameter 14.3 nm)	0.133198	0.167371
meta_EUR	XL_HDL_CE_pct	190	0.0542	0.0149	Cholesteryl esters to total lipids ratio in very large HDL	%	Relative lipoprotein lipid concentrations	Very large HDL ratios	0.113467	0.11882
meta_EUR	XL_HDL_C_pct	181	0.0557	0.0174	Cholesterol to total lipids ratio in very large HDL	%	Relative lipoprotein lipid concentrations	Very large HDL ratios	0.113467	0.11882
meta_EUR	XL_HDL_FC	422	0.1582	0.0265	Free cholesterol in very large HDL	mmol/l	Lipoprotein subclasses	Very large HDL (average diameter 14.3 nm)	0.133198	0.167371
meta_EUR	XL_HDL_FC_pct	419	0.151	0.0153	Free cholesterol to total lipids ratio in very large HDL	%	Relative lipoprotein lipid concentrations	Very large HDL ratios	0.113467	0.11882
meta_EUR	XL_HDL_L	495	0.1792	0.021	Total lipids in very large HDL	mmol/l	Lipoprotein subclasses	Very large HDL (average diameter 14.3 nm)	0.133198	0.167371
meta_EUR	XL_HDL_P	467	0.1619	0.0201	Concentration of very large HDL particles	mmol/l	Lipoprotein subclasses	Very large HDL (average diameter 14.3 nm)	0.133198	0.167371
meta_EUR	XL_HDL_PL	479	0.1796	0.0195	Phospholipids in very large HDL	mmol/l	Lipoprotein subclasses	Very large HDL (average diameter 14.3 nm)	0.133198	0.167371
meta_EUR	XL_HDL_PL_pct	369	0.1456	0.0163	Phospholipids to total lipids ratio in very large HDL	%	Relative lipoprotein lipid concentrations	Very large HDL ratios	0.113467	0.11882
meta_EUR	XL_HDL_TG	261	0.1069	0.021	Triglycerides in very large HDL	mmol/l	Lipoprotein subclasses	Very large HDL (average diameter 14.3 nm)	0.133198	0.167371
meta_EUR	XL_HDL_TG_pct	471	0.1876	0.0266	Triglycerides to total lipids ratio in very large HDL	%	Relative lipoprotein lipid concentrations	Very large HDL ratios	0.113467	0.11882
meta_EUR	XL_VLDL_C	398	0.162	0.0209	Cholesterol in very large VLDL	mmol/l	Lipoprotein subclasses	Very large VLDL (average diameter 64 nm)	0.133198	0.169071
meta_EUR	XL_VLDL_CE	376	0.1512	0.0214	Cholesteryl esters in very large VLDL	mmol/l	Lipoprotein subclasses	Very large VLDL (average diameter 64 nm)	0.133198	0.169071
meta_EUR	XL_VLDL_CE_pct	335	0.1299	0.0193	Cholesteryl esters to total lipids ratio in very large VLDL	%	Relative lipoprotein lipid concentrations	Very large VLDL ratios	0.113467	0.10286
meta_EUR	XL_VLDL_C_pct	333	0.1295	0.0188	Cholesterol to total lipids ratio in very large VLDL	%	Relative lipoprotein lipid concentrations	Very large VLDL ratios	0.113467	0.10286
meta_EUR	XL_VLDL_FC	401	0.1677	0.0204	Free cholesterol in very large VLDL	mmol/l	Lipoprotein subclasses	Very large VLDL (average diameter 64 nm)	0.133198	0.169071
meta_EUR	XL_VLDL_FC_pct	237	0.0954	0.0136	Free cholesterol to total lipids ratio in very large VLDL	%	Relative lipoprotein lipid concentrations	Very large VLDL ratios	0.113467	0.10286
meta_EUR	XL_VLDL_L	417	0.1754	0.0204	Total lipids in very large VLDL	mmol/l	Lipoprotein subclasses	Very large VLDL (average diameter 64 nm)	0.133198	0.169071
meta_EUR	XL_VLDL_P	427	0.1789	0.0208	Concentration of very large VLDL particles	mmol/l	Lipoprotein subclasses	Very large VLDL (average diameter 64 nm)	0.133198	0.169071
meta_EUR	XL_VLDL_PL	410	0.1715	0.0203	Phospholipids in very large VLDL	mmol/l	Lipoprotein subclasses	Very large VLDL (average diameter 64 nm)	0.133198	0.169071
meta_EUR	XL_VLDL_PL_pct	205	0.0588	0.0119	Phospholipids to total lipids ratio in very large VLDL	%	Relative lipoprotein lipid concentrations	Very large VLDL ratios	0.113467	0.10286
meta_EUR	XL_VLDL_TG	421	0.1768	0.0203	Triglycerides in very large VLDL	mmol/l	Lipoprotein subclasses	Very large VLDL (average diameter 64 nm)	0.133198	0.169071
meta_EUR	XL_VLDL_TG_pct	276	0.1007	0.0175	Triglycerides to total lipids ratio in very large VLDL	%	Relative lipoprotein lipid concentrations	Very large VLDL ratios	0.113467	0.10286
meta_EUR	XS_VLDL_C	289	0.0926	0.0223	Cholesterol in very small VLDL	mmol/l	Lipoprotein subclasses	Very small VLDL (average diameter 31.3 nm)	0.133198	0.110686
meta_EUR	XS_VLDL_CE	279	0.0926	0.0229	Cholesteryl esters in very small VLDL	mmol/l	Lipoprotein subclasses	Very small VLDL (average diameter 31.3 nm)	0.133198	0.110686
meta_EUR	XS_VLDL_CE_pct	423	0.1681	0.0308	Cholesteryl esters to total lipids ratio in very small VLDL	%	Relative lipoprotein lipid concentrations	Very small VLDL ratios	0.113467	0.13318
meta_EUR	XS_VLDL_C_pct	405	0.1614	0.0307	Cholesterol to total lipids ratio in very small VLDL	%	Relative lipoprotein lipid concentrations	Very small VLDL ratios	0.113467	0.13318
meta_EUR	XS_VLDL_FC	304	0.1018	0.0209	Free cholesterol in very small VLDL	mmol/l	Lipoprotein subclasses	Very small VLDL (average diameter 31.3 nm)	0.133198	0.110686
meta_EUR	XS_VLDL_FC_pct	178	0.0736	0.0193	Free cholesterol to total lipids ratio in very small VLDL	%	Relative lipoprotein lipid concentrations	Very small VLDL ratios	0.113467	0.13318
meta_EUR	XS_VLDL_L	314	0.109	0.0208	Total lipids in very small VLDL	mmol/l	Lipoprotein subclasses	Very small VLDL (average diameter 31.3 nm)	0.133198	0.110686
meta_EUR	XS_VLDL_P	314	0.1042	0.022	Concentration of very small VLDL particles	mmol/l	Lipoprotein subclasses	Very small VLDL (average diameter 31.3 nm)	0.133198	0.110686
meta_EUR	XS_VLDL_PL	330	0.115	0.02	Phospholipids in very small VLDL	mmol/l	Lipoprotein subclasses	Very small VLDL (average diameter 31.3 nm)	0.133198	0.110686
meta_EUR	XS_VLDL_PL_pct	293	0.1035	0.0182	Phospholipids to total lipids ratio in very small VLDL	%	Relative lipoprotein lipid concentrations	Very small VLDL ratios	0.113467	0.13318
meta_EUR	XS_VLDL_TG	376	0.1596	0.0243	Triglycerides in very small VLDL	mmol/l	Lipoprotein subclasses	Very small VLDL (average diameter 31.3 nm)	0.133198	0.110686
meta_EUR	XS_VLDL_TG_pct	402	0.1593	0.031	Triglycerides to total lipids ratio in very small VLDL	%	Relative lipoprotein lipid concentrations	Very small VLDL ratios	0.113467	0.13318
meta_EUR	XXL_VLDL_C	360	0.1579	0.023	Cholesterol in chylomicrons and extremely large VLDL	mmol/l	Lipoprotein subclasses	Chylomicrons and extremely large VLDL (particle diameters from 75 nm upwards)	0.133198	0.150386
meta_EUR	XXL_VLDL_CE	373	0.1584	0.0227	Cholesteryl esters in chylomicrons and extremely large VLDL	mmol/l	Lipoprotein subclasses	Chylomicrons and extremely large VLDL (particle diameters from 75 nm upwards)	0.133198	0.150386
meta_EUR	XXL_VLDL_CE_pct	124	0.043	0.0081	Cholesteryl esters to total lipids ratio in chylomicrons and extremely large VLDL	%	Relative lipoprotein lipid concentrations	Chylomicrons and extremely large VLDL ratios	0.113467	0.0463
meta_EUR	XXL_VLDL_C_pct	144	0.053	0.0076	Cholesterol to total lipids ratio in chylomicrons and extremely large VLDL	%	Relative lipoprotein lipid concentrations	Chylomicrons and extremely large VLDL ratios	0.113467	0.0463
meta_EUR	XXL_VLDL_FC	348	0.1522	0.023	Free cholesterol in chylomicrons and extremely large VLDL	mmol/l	Lipoprotein subclasses	Chylomicrons and extremely large VLDL (particle diameters from 75 nm upwards)	0.133198	0.150386
meta_EUR	XXL_VLDL_FC_pct	134	0.056	0.0062	Free cholesterol to total lipids ratio in chylomicrons and extremely large VLDL	%	Relative lipoprotein lipid concentrations	Chylomicrons and extremely large VLDL ratios	0.113467	0.0463
meta_EUR	XXL_VLDL_L	327	0.1445	0.0204	Total lipids in chylomicrons and extremely large VLDL	mmol/l	Lipoprotein subclasses	Chylomicrons and extremely large VLDL (particle diameters from 75 nm upwards)	0.133198	0.150386
meta_EUR	XXL_VLDL_P	351	0.1527	0.0214	Concentration of chylomicrons and extremely large VLDL particles	mmol/l	Lipoprotein subclasses	Chylomicrons and extremely large VLDL (particle diameters from 75 nm upwards)	0.133198	0.150386
meta_EUR	XXL_VLDL_PL	362	0.1554	0.0225	Phospholipids in chylomicrons and extremely large VLDL	mmol/l	Lipoprotein subclasses	Chylomicrons and extremely large VLDL (particle diameters from 75 nm upwards)	0.133198	0.150386
meta_EUR	XXL_VLDL_PL_pct	113	0.0406	0.0133	Phospholipids to total lipids ratio in chylomicrons and extremely large VLDL	%	Relative lipoprotein lipid concentrations	Chylomicrons and extremely large VLDL ratios	0.113467	0.0463
meta_EUR	XXL_VLDL_TG	291	0.1316	0.018	Triglycerides in chylomicrons and extremely large VLDL	mmol/l	Lipoprotein subclasses	Chylomicrons and extremely large VLDL (particle diameters from 75 nm upwards)	0.133198	0.150386
meta_EUR	XXL_VLDL_TG_pct	101	0.0389	0.0079	Triglycerides to total lipids ratio in chylomicrons and extremely large VLDL	%	Relative lipoprotein lipid concentrations	Chylomicrons and extremely large VLDL ratios	0.113467	0.0463
meta_EUR	bOHbutyrate	77	0.0404	0.0053	3-Hydroxybutyrate	mmol/l	Ketone bodies	NA	0.03275	NA
meta_EUR	non_HDL_C	281	0.0866	0.0255	Total cholesterol minus HDL-C	mmol/l	Cholesterol	NA	0.1063	NA

## Sheet: Table S4
molecular_trait_id	region	variant	chromosome	position	ref	alt	maf	cs_id	cs_index	alpha1	alpha2	alpha3	alpha4	alpha5	alpha6	alpha7	alpha8	alpha9	alpha10	pip	z	missense_gene	is_missense	splice_gene	is_splice
Acetate	chr1:154060853-156060246	1_155060832_G_A	1	155060832	G	A	0.164584	Acetate_chr1:154060853-156060246_L1	L1	0.999938	9.99153e-05	9.98699e-05	9.97136e-05	9.95164e-05	9.93271e-05	9.9178e-05	9.90886e-05	9.90692e-05	9.91239e-05	0.999938	-7.39297	NA	NA	ADAM15	TRUE
Acetate	chr2:26508219-28507248	2_27508073_T_C	2	27508073	T	C	0.392876	Acetate_chr2:26508219-28507248_L1	L1	0.999964	9.11824e-05	8.9861e-05	8.72627e-05	8.49006e-05	8.37097e-05	8.37319e-05	8.46091e-05	8.59993e-05	8.76833e-05	0.999964	-12.7459	GCKR	TRUE	NA	NA
Acetate	chr8:124495297-126494294	8_125494452_G_A	8	125494452	G	A	0.393284	Acetate_chr8:124495297-126494294_L1	L1	0.845998	1.09718e-05	8.02447e-05	7.93307e-05	7.85548e-05	7.81559e-05	7.81704e-05	7.8534e-05	7.91559e-05	7.99531e-05	0.846097	-7.25003	NA	NA	NA	NA
Acetate	chr9:3763194-5762894	9_4763176_T_C	9	4763176	T	C	0.474386	Acetate_chr9:3763194-5762894_L1	L1	1	1.86957e-10	5.0261e-08	1.07359e-06	5.13163e-06	7.60225e-05	7.60225e-05	7.60225e-05	7.60225e-05	7.60225e-05	1	9.7813	NA	NA	NA	NA
Acetate	chr20:24025126-26010807	20_25020047_C_T	20	25020047	C	T	0.00959306	Acetate_chr20:24025126-26010807_L2	L2	9.07967e-92	0.810245	3.54608e-36	4.06429e-34	4.0854e-08	3.99061e-21	1.79656e-08	3.19984e-06	8.90154e-07	1.69961e-05	0.810249	-15.3361	NA	NA	ACSS1	TRUE
Acetate	chr20:24025126-26010807	20_25023435_G_T	20	25023435	G	T	0.048601	Acetate_chr20:24025126-26010807_L3	L3	6.4551e-91	5.42872e-56	0.999921	5.06291e-34	4.08394e-08	5.01724e-21	1.33435e-08	3.19091e-06	8.92432e-07	1.69371e-05	0.999921	15.0508	NA	NA	NA	NA
Acetate	chr20:24025126-26010807	20_25057848_G_T	20	25057848	G	T	0.17025	Acetate_chr20:24025126-26010807_L7	L7	6.64841e-92	1.94637e-54	7.79243e-36	9.28514e-32	4.17814e-08	8.7164e-21	0.993782	3.26904e-06	9.02938e-07	1.69333e-05	0.993783	6.51216	NA	NA	NA	NA
Acetate	chr20:25156438-26601598	20_25276826_G_A	20	25276826	G	A	0.420252	Acetate_chr20:25156438-26601598_L1	L1	0.999826	1.00227e-25	6.1362e-21	3.37389e-15	3.91354e-07	3.0305e-06	7.11646e-07	8.09645e-06	7.48418e-06	1.61767e-05	0.999826	11.579	NA	NA	NA	NA
Acetate	chr20:25156438-26601598	20_25161319_T_C	20	25161319	T	C	0.175252	Acetate_chr20:25156438-26601598_L3	L3	2.13659e-25	1.64952e-25	0.999984	3.08801e-15	3.87758e-07	3.06878e-06	7.04356e-07	8.23486e-06	7.27097e-06	1.50477e-05	0.999984	8.2799	NA	NA	NA	NA
Acetate	chr20:28558440-30501244	20_29049013_C_CG	20	29049013	C	CG	0.0064838	Acetate_chr20:28558440-30501244_L2	L2	1.26255e-12	0.825932	1.87481e-15	4.61182e-06	1.05726e-16	2.17474e-09	7.66734e-13	2.67146e-07	4.44036e-06	1.22742e-05	0.825936	-7.11118	NA	NA	NA	NA
Acetate	chr20:29909575-31908595	20_31906181_C_T	20	31906181	C	T	0.286869	Acetate_chr20:29909575-31908595_L3	L3	2.84309e-13	6.81295e-15	0.981767	2.41901e-20	1.20647e-12	7.45367e-08	5.54282e-12	6.03034e-06	7.35619e-06	1.17914e-05	0.981768	-5.56437	NA	NA	NA	NA
Acetate	chr20:29909575-31908595	20_31518868_G_T	20	31518868	G	T	0.281822	Acetate_chr20:29909575-31908595_L5	L5	3.85197e-13	7.59121e-15	2.56993e-08	8.60618e-20	0.996897	7.4456e-08	5.11052e-12	6.21675e-06	7.47121e-06	1.13852e-05	0.996897	6.85976	NA	NA	NA	NA
Acetate	chr20:31063722-33057822	20_31239813_G_C	20	31239813	G	C	0.00650542	Acetate_chr20:31063722-33057822_L2	L2	2.64118e-14	0.983564	7.09896e-10	1.85286e-06	2.09744e-05	2.08072e-05	2.06472e-05	2.06099e-05	2.06902e-05	2.08364e-05	0.983566	-7.08856	NA	NA	NA	NA
Acetate	chr20:31063722-33057822	20_31926935_T_C	20	31926935	T	C	0.294589	Acetate_chr20:31063722-33057822_L3	L3	3.2762e-14	4.17015e-12	0.837481	1.99432e-06	2.13045e-05	2.11331e-05	2.09713e-05	2.09343e-05	2.10157e-05	2.11628e-05	0.837502	-5.86088	NA	NA	NA	NA
Acetate	chr20:35114301-37113892	20_35117033_C_T	20	35117033	C	T	0.432462	Acetate_chr20:35114301-37113892_L1	L1	0.999638	3.0047e-07	7.81539e-06	9.48838e-05	9.56542e-05	9.57855e-05	9.54002e-05	9.47764e-05	9.41906e-05	9.38421e-05	0.999638	13.8116	NA	NA	NA	NA
Acetate	chr20:940109-2939599	20_1895355_G_C	20	1895355	G	C	0.0053401	Acetate_chr20:940109-2939599_L2	L2	5.37057e-12	0.999948	6.17753e-05	6.14437e-05	6.10644e-05	6.07674e-05	6.06032e-05	6.05769e-05	6.06716e-05	6.08637e-05	0.999948	-6.23636	NA	NA	NA	NA
Acetoacetate	chr5:41855903-43855385	5_41868889_T_A	5	41868889	T	A	0.251841	Acetoacetate_chr5:41855903-43855385_L1	L1	0.985166	3.04916e-08	2.08738e-07	4.61404e-09	7.25849e-05	7.26819e-05	7.28045e-05	7.2886e-05	7.28701e-05	7.27174e-05	0.985172	20.498	NA	NA	NA	NA
Acetoacetate	chr11:115779312-117778139	11_116778201_G_C	11	116778201	G	C	0.132475	Acetoacetate_chr11:115779312-117778139_L1	L1	0.985075	8.59241e-19	5.29891e-05	8.66026e-05	8.66026e-05	8.66026e-05	8.66026e-05	8.66026e-05	8.66026e-05	8.66026e-05	0.985076	19.477	NA	NA	NA	NA
Acetoacetate	chr17:6282478-8282441	17_7282460_C_A	17	7282460	C	A	0.0263624	Acetoacetate_chr17:6282478-8282441_L1	L1	1	6.45927e-08	6.11086e-05	6.11323e-05	6.09705e-05	6.07331e-05	6.05159e-05	6.03813e-05	6.03581e-05	6.04505e-05	1	9.92594	NA	NA	NA	NA
Acetoacetate	chr19:44679109-46678984	19_44927023_C_G	19	44927023	C	G	0.467515	Acetoacetate_chr19:44679109-46678984_L2	L2	2.73647e-16	0.994471	3.55241e-15	6.79283e-05	6.77819e-05	6.73054e-05	6.68505e-05	6.65906e-05	6.65663e-05	6.6749e-05	0.994474	-6.86091	NA	NA	APOC1P1	TRUE
Acetoacetate	chr20:56571837-58571394	20_57561418_C_T	20	57561418	C	T	0.00232546	Acetoacetate_chr20:56571837-58571394_L2	L2	1.04428e-16	0.999914	5.15692e-05	5.03149e-05	4.89107e-05	4.81201e-05	4.8058e-05	4.85141e-05	4.92618e-05	5.01493e-05	0.999914	-6.7316	PCK1	TRUE	NA	NA
Acetone	chr5:41855903-43855385	5_41868889_T_A	5	41868889	T	A	0.251841	Acetone_chr5:41855903-43855385_L1	L1	0.999677	6.89533e-17	2.62793e-11	5.79747e-05	1.61048e-06	5.80675e-05	5.81178e-05	5.81284e-05	5.81024e-05	5.80485e-05	0.999677	25.5369	NA	NA	NA	NA
Acetone	chr5:42888602-44888455	5_42917809_G_A	5	42917809	G	A	0.101624	Acetone_chr5:42888602-44888455_L1	L1	0.999925	2.36457e-09	2.80011e-06	4.18405e-08	1.23054e-07	2.62673e-06	3.51653e-05	3.72762e-05	3.78378e-05	3.83071e-05	0.999925	8.4783	NA	NA	NA	NA
Acetone	chr5:42888602-44888455	5_43235729_G_A	5	43235729	G	A	0.025045	Acetone_chr5:42888602-44888455_L4	L4	1.65874e-14	2.37132e-09	2.79649e-06	0.997028	8.86449e-08	2.62158e-06	3.5393e-05	3.75084e-05	3.80708e-05	3.85407e-05	0.997028	4.22678	NA	NA	NA	NA
Acetone	chr8:8326167-10326066	8_9372179_C_T	8	9372179	C	T	0.408929	Acetone_chr8:8326167-10326066_L1	L1	0.968531	1.43312e-24	2.47456e-05	5.76038e-05	5.77773e-05	5.87103e-05	5.99495e-05	6.11466e-05	6.20975e-05	6.27468e-05	0.968545	-5.36957	NA	NA	NA	NA
Acetone	chr10:132502399-133767371	10_133543735_A_C	10	133543735	A	C	0.181287	Acetone_chr10:132502399-133767371_L2	L2	3.26983e-51	0.998856	2.86509e-05	9.14172e-05	9.1453e-05	9.14858e-05	9.14975e-05	9.14788e-05	9.14315e-05	9.13676e-05	0.998857	13.5522	NA	NA	NA	NA
Acetone	chr16:80501318-82501178	16_81501185_T_C	16	81501185	T	C	0.30136	Acetone_chr16:80501318-82501178_L1	L1	0.97239	4.10828e-05	4.09689e-05	4.08097e-05	4.06544e-05	4.05323e-05	4.04589e-05	4.04397e-05	4.0474e-05	4.05581e-05	0.9724	-6.65447	NA	NA	NA	NA
Acetone	chr17:6282478-8282441	17_7282460_C_A	17	7282460	C	A	0.0263624	Acetone_chr17:6282478-8282441_L1	L1	1	4.61653e-07	9.87963e-06	8.95656e-05	8.95656e-05	8.95656e-05	8.95656e-05	8.95656e-05	8.95656e-05	8.95656e-05	1	13.1371	NA	NA	NA	NA
Acetone	chr19:7364497-9364012	19_8364439_G_A	19	8364439	G	A	0.0194638	Acetone_chr19:7364497-9364012_L1	L1	0.99289	1.78601e-05	5.71257e-05	5.7121e-05	5.70172e-05	5.68641e-05	5.67106e-05	5.65954e-05	5.65448e-05	5.65738e-05	0.992893	-7.95217	ANGPTL4	TRUE	NA	NA
Acetone	chr20:56571837-58571394	20_57561418_C_T	20	57561418	C	T	0.00232546	Acetone_chr20:56571837-58571394_L2	L2	7.08656e-19	0.999999	6.95614e-06	6.08522e-05	6.08339e-05	6.08244e-05	6.08219e-05	6.08224e-05	6.08207e-05	6.08116e-05	0.999999	-7.39952	PCK1	TRUE	NA	NA
Acetone	chr22:29343187-31342481	22_30342598_T_C	22	30342598	T	C	0.498478	Acetone_chr22:29343187-31342481_L1	L1	0.880776	6.57133e-05	6.60891e-05	6.57814e-05	6.49582e-05	6.40225e-05	6.33579e-05	6.31475e-05	6.33818e-05	6.39599e-05	0.880845	-6.59146	NA	NA	NA	NA
Ala	chr1:14729514-16727933	1_15738693_C_T	1	15738693	C	T	0.00292102	Ala_chr1:14729514-16727933_L2	L2	2.97802e-11	0.976848	5.60629e-05	5.60932e-05	5.5815e-05	5.54135e-05	5.50683e-05	5.489e-05	5.49142e-05	5.51265e-05	0.976858	-5.92567	SLC25A34	TRUE	NA	NA
Ala	chr1:150731739-152731579	1_151831737_G_A	1	151831737	G	A	0.00337644	Ala_chr1:150731739-152731579_L2	L2	3.76207e-07	0.962258	7.77749e-05	7.56909e-05	7.485e-05	7.49909e-05	7.56231e-05	7.64656e-05	7.73965e-05	7.83662e-05	0.962281	-5.38589	NA	NA	NA	NA
Ala	chr1:212978238-214977433	1_213977478_G_C	1	213977478	G	C	0.034918	Ala_chr1:212978238-214977433_L1	L1	0.864496	2.03749e-33	1.07349e-07	2.87086e-05	7.50072e-05	7.49705e-05	7.49204e-05	7.48781e-05	7.4858e-05	7.4869e-05	0.864561	-28.6277	NA	NA	NA	NA
Ala	chr1:212978238-214977433	1_213972388_C_G	1	213972388	C	G	0.378599	Ala_chr1:212978238-214977433_L2	L2	1.67758e-153	0.894484	1.10496e-07	2.90161e-05	7.52444e-05	7.52081e-05	7.51585e-05	7.51167e-05	7.50968e-05	7.51078e-05	0.894535	-16.6401	NA	NA	NA	NA
Ala	chr1:62632564-64631580	1_63631761_C_T	1	63631761	C	T	0.228345	Ala_chr1:62632564-64631580_L1	L1	0.88483	6.59013e-05	6.59699e-05	6.59285e-05	6.58195e-05	6.56878e-05	6.55708e-05	6.54945e-05	6.54734e-05	6.55122e-05	0.884898	-5.92224	PGM1	TRUE	NA	NA
Ala	chr2:209676126-211675782	2_210675783_C_A	2	210675783	C	A	0.31583	Ala_chr2:209676126-211675782_L1	L1	0.990005	3.15667e-22	2.82277e-10	4.59111e-06	3.30757e-05	3.28334e-05	3.24996e-05	3.23387e-05	3.24114e-05	3.26632e-05	0.990007	14.7905	CPS1	TRUE	NA	NA
Ala	chr2:209676126-211675782	2_210616309_A_G	2	210616309	A	G	0.03773	Ala_chr2:209676126-211675782_L3	L3	1.1867e-42	5.55673e-22	0.997901	4.66201e-06	3.30821e-05	3.28445e-05	3.25136e-05	3.23529e-05	3.24239e-05	3.26737e-05	0.997901	-4.30334	NA	NA	NA	NA
Ala	chr2:217827519-219826964	2_218827078_G_A	2	218827078	G	A	0.057407	Ala_chr2:217827519-219826964_L1	L1	0.998633	7.49345e-05	7.50554e-05	7.51126e-05	7.51118e-05	7.50695e-05	7.50061e-05	7.49418e-05	7.4894e-05	7.48765e-05	0.998634	5.90423	PRKAG3	TRUE	NA	NA
Ala	chr2:26508219-28507248	2_27508073_T_C	2	27508073	T	C	0.392876	Ala_chr2:26508219-28507248_L1	L1	1	7.99402e-10	2.03094e-10	6.07873e-07	4.52486e-06	0.000123107	0.000123107	0.000123107	0.000123107	0.000123107	1	32.3151	GCKR	TRUE	NA	NA
Ala	chr2:63997987-65997928	2_64997954_G_GC	2	64997954	G	GC	0.423084	Ala_chr2:63997987-65997928_L1	L1	1	5.6168e-12	4.99976e-08	2.99755e-06	4.793e-05	4.77021e-05	4.73895e-05	4.71812e-05	4.71581e-05	4.7313e-05	1	23.0639	NA	NA	NA	NA
Ala	chr2:68423782-70423552	2_69423598_G_A	2	69423598	G	A	0.038406	Ala_chr2:68423782-70423552_L1	L1	0.939504	7.13972e-05	7.16233e-05	7.15879e-05	7.13722e-05	7.10784e-05	7.07994e-05	7.06032e-05	7.05304e-05	7.05984e-05	0.939543	-7.83686	NFU1	TRUE	NFU1	TRUE
Ala	chr3:122346939-124346806	3_123346931_A_G	3	123346931	A	G	0.245275	Ala_chr3:122346939-124346806_L1	L1	0.9943	6.58379e-05	6.60753e-05	6.58896e-05	6.54271e-05	6.48965e-05	6.44753e-05	6.42654e-05	6.42958e-05	6.45481e-05	0.994303	14.8501	NA	NA	NA	NA
Ala	chr3:149348880-151348615	3_150348753_T_A	3	150348753	T	A	0.060271	Ala_chr3:149348880-151348615_L1	L1	0.995424	5.97325e-05	6.00022e-05	6.00776e-05	5.99736e-05	5.97575e-05	5.95145e-05	5.93198e-05	5.92238e-05	5.92501e-05	0.995426	-6.94868	NA	NA	NA	NA
Ala	chr3:29712183-31711860	3_30712081_A_G	3	30712081	A	G	0.441582	Ala_chr3:29712183-31711860_L1	L1	0.936262	5.31892e-05	5.2426e-05	5.1125e-05	4.99957e-05	4.94255e-05	4.94406e-05	4.99012e-05	5.06558e-05	5.15945e-05	0.936291	9.75975	NA	NA	NA	NA
Ala	chr4:86275408-88275046	4_88267841_G_A	4	88267841	G	A	0.433934	Ala_chr4:86275408-88275046_L1	L1	0.994909	2.72576e-42	2.49021e-07	5.00973e-07	4.89975e-05	4.90785e-05	4.89641e-05	4.8773e-05	4.86566e-05	4.871e-05	0.99491	16.8165	NA	NA	NA	NA
Ala	chr5:174496219-176495976	5_175521940_C_T	5	175521940	C	T	0.006423	Ala_chr5:174496219-176495976_L1	L1	1	2.78164e-13	4.58966e-05	4.51944e-05	4.45845e-05	4.43225e-05	4.43893e-05	4.46699e-05	4.50638e-05	4.55082e-05	1	-10.0411	SFXN1	TRUE	NA	NA
Ala	chr5:34120742-36119997	5_36023945_T_C	5	36023945	T	C	0.026253	Ala_chr5:34120742-36119997_L1	L1	0.999062	1.3407e-07	1.37132e-06	6.44207e-05	6.44073e-05	6.44028e-05	6.44053e-05	6.44114e-05	6.44173e-05	6.44193e-05	0.999063	11.9912	NA	NA	NA	NA
Ala	chr5:34120742-36119997	5_36094374_C_T	5	36094374	C	T	0.0184973	Ala_chr5:34120742-36119997_L3	L3	4.20755e-20	7.55435e-09	0.954424	6.70372e-05	6.70248e-05	6.70209e-05	6.70237e-05	6.703e-05	6.70361e-05	6.70386e-05	0.954445	5.64546	NA	NA	NA	NA
Ala	chr5:35207462-37206521	5_36217857_T_A	5	36217857	T	A	0.001282	Ala_chr5:35207462-37206521_L2	L2	1.22317e-34	0.999997	6.42103e-10	2.00899e-09	1.63604e-09	4.21729e-06	5.73531e-05	5.73761e-05	5.73137e-05	5.72265e-05	0.999997	6.65833	NADK2	TRUE	NA	NA
Ala	chr6:125471328-127470591	6_126470949_A_G	6	126470949	A	G	0.227244	Ala_chr6:125471328-127470591_L1	L1	0.939246	7.77418e-09	8.62203e-05	8.64441e-05	8.64481e-05	8.62825e-05	8.60425e-05	8.58263e-05	8.5709e-05	8.57337e-05	0.939288	-7.8225	NA	NA	NA	NA
Ala	chr6:35223049-37222378	6_35270406_T_G	6	35270406	T	G	0.0317583	Ala_chr6:35223049-37222378_L2	L2	5.71133e-09	0.995341	3.44906e-05	3.45828e-05	3.45338e-05	3.43881e-05	3.42213e-05	3.41021e-05	3.40695e-05	3.41322e-05	0.995342	-6.51931	NA	NA	NA	NA
Ala	chr6:38313786-40313603	6_39320540_G_A	6	39320540	G	A	0.0141638	Ala_chr6:38313786-40313603_L2	L2	4.92067e-12	1	5.50852e-14	9.60554e-10	1.32159e-05	5.92178e-05	5.92129e-05	5.92107e-05	5.92097e-05	5.92057e-05	1	8.42802	NA	NA	KCNK16	TRUE
Ala	chr6:38313786-40313603	6_39316602_C_T	6	39316602	C	T	0.0295859	Ala_chr6:38313786-40313603_L4	L4	5.49786e-12	7.04715e-19	7.60166e-14	0.980064	1.33217e-05	5.95997e-05	5.95947e-05	5.95924e-05	5.95914e-05	5.95873e-05	0.98007	5.38965	NA	NA	NA	NA
Ala	chr7:156258115-158258075	7_156988778_T_C	7	156988778	T	C	0.006659	Ala_chr7:156258115-158258075_L2	L2	1.13282e-14	0.93999	4.31177e-05	4.3111e-05	4.30578e-05	4.29836e-05	4.29128e-05	4.28645e-05	4.28512e-05	4.28794e-05	0.940011	-5.73049	NA	NA	NA	NA
Ala	chr7:92456449-94456390	7_93195875_C_T	7	93195875	C	T	0.005063	Ala_chr7:92456449-94456390_L1	L1	0.999933	4.77396e-06	6.83973e-05	6.84269e-05	6.81308e-05	6.77003e-05	6.73079e-05	6.70649e-05	6.70198e-05	6.7176e-05	0.999933	7.42666	HEPACAM2	TRUE	HEPACAM2	TRUE
Ala	chr7:94612695-96611999	7_95592889_T_C	7	95592889	T	C	0.002862	Ala_chr7:94612695-96611999_L1	L1	1	1.0167e-10	6.38169e-18	8.22848e-05	8.10867e-05	8.0894e-05	8.12653e-05	8.19792e-05	8.29582e-05	8.42006e-05	1	8.31225	PDK4	TRUE	NA	NA
Ala	chr9:112379187-114378227	9_113379119_CTG_C	9	113379119	CTG	C	0.023369	Ala_chr9:112379187-114378227_L1	L1	0.989339	4.95768e-05	4.9667e-05	4.94531e-05	4.90521e-05	4.86413e-05	4.83632e-05	4.82778e-05	4.83771e-05	4.86222e-05	0.989343	6.16135	NA	NA	NA	NA
Ala	chr10:86060949-88060772	10_87060835_A_T	10	87060835	A	T	0.0584657	Ala_chr10:86060949-88060772_L1	L1	0.999999	3.89114e-06	5.08683e-05	5.07637e-05	5.0651e-05	5.05741e-05	5.05599e-05	5.0617e-05	5.07402e-05	5.09171e-05	0.999999	-10.3747	NA	NA	GLUD1	TRUE
Ala	chr10:96600180-98599908	10_97599982_T_C	10	97599982	T	C	0.171312	Ala_chr10:96600180-98599908_L1	L1	0.956602	5.22977e-08	7.31476e-07	4.94911e-05	4.9535e-05	4.93136e-05	4.90022e-05	4.87634e-05	4.86912e-05	4.88118e-05	0.956616	8.35179	NA	NA	NA	NA
Ala	chr10:96600180-98599908	10_97600168_G_T	10	97600168	G	T	0.00312759	Ala_chr10:96600180-98599908_L3	L3	1.88107e-17	5.55815e-08	0.97604	5.07677e-05	5.08118e-05	5.05893e-05	5.02763e-05	5.00363e-05	4.99639e-05	5.00853e-05	0.976048	-5.83423	HOGA1	TRUE	HOGA1,ENSG00000249967	TRUE
Ala	chr11:13798762-15798043	11_14843853_C_T	11	14843853	C	T	0.0010679	Ala_chr11:13798762-15798043_L1	L1	0.999069	2.17984e-07	5.55669e-06	6.66807e-05	6.67314e-05	6.67897e-05	6.68346e-05	6.68532e-05	6.68412e-05	6.6802e-05	0.99907	6.31144	NA	NA	PDE3B	TRUE
Ala	chr11:1836013-3835901	11_2835964_A_C	11	2835964	A	C	0.415415	Ala_chr11:1836013-3835901_L1	L1	0.862778	3.53213e-07	4.00389e-05	4.00927e-05	4.01106e-05	4.00993e-05	4.00708e-05	4.0038e-05	4.00121e-05	4.00022e-05	0.862822	-6.32908	NA	NA	NA	NA
Ala	chr11:64445111-66443472	11_64759751_G_A	11	64759751	G	A	0.00423777	Ala_chr11:64445111-66443472_L2	L2	2.28145e-09	0.994776	2.17526e-06	1.79069e-06	4.83854e-05	4.75436e-05	4.70844e-05	4.71377e-05	4.75322e-05	4.81351e-05	0.994778	5.6635	NA	NA	NA	NA
Ala	chr11:7233925-9233809	11_8233861_C_A	11	8233861	C	A	0.310705	Ala_chr11:7233925-9233809_L1	L1	1	5.33112e-05	5.34244e-05	5.34728e-05	5.34638e-05	5.34153e-05	5.33486e-05	5.32841e-05	5.32388e-05	5.32251e-05	1	24.7371	NA	NA	NA	NA
Ala	chr11:73398578-75398152	11_74343453_G_C	11	74343453	G	C	0.0470082	Ala_chr11:73398578-75398152_L2	L2	1.70164e-16	0.825674	2.13964e-05	6.72811e-05	6.65232e-05	6.51213e-05	6.39074e-05	6.33481e-05	6.35461e-05	6.44335e-05	0.825757	6.69443	NA	NA	NA	NA
Ala	chr12:3275733-5275621	12_4275678_T_G	12	4275678	T	G	0.0218485	Ala_chr12:3275733-5275621_L1	L1	1	6.23568e-26	2.6693e-07	4.39382e-05	4.27863e-05	4.28616e-05	4.34519e-05	4.41403e-05	4.47878e-05	4.53584e-05	1	14.1894	NA	NA	NA	NA
Ala	chr12:44751161-46751022	12_46698879_C_A	12	46698879	C	A	0.179862	Ala_chr12:44751161-46751022_L1	L1	1	4.76392e-27	2.18319e-30	3.56269e-21	3.77086e-19	5.03276e-14	4.25699e-15	9.11725e-15	2.7644e-09	4.68571e-09	1	-25.3128	NA	NA	NA	NA
Ala	chr12:44751161-46751022	12_46370471_A_G	12	46370471	A	G	0.0191147	Ala_chr12:44751161-46751022_L10	L10	1.80563e-133	4.69463e-27	1.78217e-30	2.77867e-21	2.81783e-23	4.92669e-14	2.43258e-15	1.08513e-20	2.9758e-09	0.997137	0.997137	-7.27102	NA	NA	NA	NA
Ala	chr12:44751161-46751022	12_46429712_A_G	12	46429712	A	G	0.00181737	Ala_chr12:44751161-46751022_L2	L2	4.31248e-144	1	1.81049e-30	2.62616e-21	1.89208e-28	4.94287e-14	2.36706e-15	1.1003e-20	2.50897e-09	1.04413e-09	1	11.5737	NA	NA	NA	NA
Ala	chr12:44751161-46751022	12_46701083_G_A	12	46701083	G	A	0.0259292	Ala_chr12:44751161-46751022_L4	L4	3.24054e-143	4.59341e-27	1.90655e-30	0.983948	2.04381e-28	5.03269e-14	2.36498e-15	1.24498e-20	2.57865e-09	1.06738e-09	0.983948	11.6032	NA	NA	NA	NA
Ala	chr12:44751161-46751022	12_46691311_A_T	12	46691311	A	T	0.0717954	Ala_chr12:44751161-46751022_L5	L5	2.09014e-95	4.58722e-27	2.05148e-30	2.78158e-21	0.999981	5.0642e-14	2.37072e-15	1.44928e-20	2.66903e-09	4.33784e-08	0.999981	-5.80124	NA	NA	NA	NA
Ala	chr12:44751161-46751022	12_46184138_G_T	12	46184138	G	T	0.190557	Ala_chr12:44751161-46751022_L9	L9	1.92566e-143	4.59273e-27	1.90209e-29	2.77171e-21	2.4956e-28	5.51587e-14	2.36491e-15	2.04822e-20	0.844637	1.1926e-09	0.844637	5.3631	NA	NA	NA	NA
Ala	chr12:45808117-47807672	12_46808031_A_G	12	46808031	A	G	0.435287	Ala_chr12:45808117-47807672_L1	L1	1	8.34803e-60	2.51393e-48	6.01324e-20	2.19572e-19	4.93526e-21	9.3718e-14	6.96981e-16	8.9602e-08	9.44037e-07	1	26.5104	NA	NA	NA	NA
Ala	chr12:45808117-47807672	12_46778634_A_G	12	46778634	A	G	0.00180238	Ala_chr12:45808117-47807672_L3	L3	1.0889e-104	8.86712e-60	1	1.04914e-20	1.43778e-19	7.67155e-23	7.00257e-14	4.64796e-26	7.16387e-08	9.42558e-07	1	14.3689	SLC38A4	TRUE	NA	NA
Ala	chr12:47251135-49250540	12_47263580_A_G	12	47263580	A	G	0.03572	Ala_chr12:47251135-49250540_L1	L1	0.999999	2.70193e-12	4.10131e-11	5.13876e-09	4.85712e-08	7.4833e-06	2.36009e-06	4.09686e-06	5.11629e-05	5.11999e-05	0.999999	-9.50319	NA	NA	NA	NA
Ala	chr12:47251135-49250540	12_47274082_T_A	12	47274082	T	A	0.0149616	Ala_chr12:47251135-49250540_L3	L3	2.92956e-18	2.70766e-12	0.999968	5.07418e-09	4.87767e-08	7.51492e-06	2.30449e-06	4.11418e-06	5.13521e-05	5.1389e-05	0.999968	-5.62474	NA	NA	NA	NA
Ala	chr12:47251135-49250540	12_47299900_A_G	12	47299900	A	G	0.00722751	Ala_chr12:47251135-49250540_L5	L5	2.9259e-18	2.71951e-12	4.12573e-11	4.02527e-09	0.998386	7.55002e-06	2.32551e-06	4.13905e-06	5.14825e-05	5.15197e-05	0.998386	-4.93528	NA	NA	NA	NA
Ala	chr12:56709345-58709048	12_56711367_G_C	12	56711367	G	C	0.0272716	Ala_chr12:56709345-58709048_L1	L1	1	6.52141e-21	8.20344e-10	4.12552e-08	2.58423e-11	7.02205e-06	2.03393e-07	5.43363e-06	5.38956e-10	3.52982e-09	1	-8.63575	NA	NA	NA	NA
Ala	chr12:56709345-58709048	12_57252006_T_A	12	57252006	T	A	0.203396	Ala_chr12:56709345-58709048_L2	L2	4.9347e-17	0.999662	8.25393e-10	4.20441e-08	2.72425e-11	7.1353e-06	2.09215e-07	5.36613e-06	6.47327e-10	6.58162e-08	0.999662	8.29143	NA	NA	NA	NA
Ala	chr12:56709345-58709048	12_56794779_A_T	12	56794779	A	T	0.0375877	Ala_chr12:56709345-58709048_L4	L4	4.30398e-17	6.54732e-21	8.61282e-10	0.888389	2.69268e-11	7.59681e-06	2.55016e-07	6.05724e-06	4.65753e-10	3.05149e-09	0.888391	-5.58147	NA	NA	NA	NA
Ala	chr12:56709345-58709048	12_57059420_T_C	12	57059420	T	C	0.0778322	Ala_chr12:56709345-58709048_L7	L7	4.65188e-17	6.21351e-21	8.99854e-10	4.66956e-08	2.8671e-11	7.35409e-06	0.986337	5.53885e-06	4.32219e-10	3.39724e-09	0.986337	6.13756	NA	NA	NA	NA
Ala	chr12:58597318-60596755	12_59596986_T_C	12	59596986	T	C	0.106204	Ala_chr12:58597318-60596755_L1	L1	0.979475	2.11989e-24	5.18959e-05	5.20641e-05	5.21697e-05	5.21916e-05	5.21423e-05	5.20541e-05	5.19658e-05	5.19119e-05	0.979484	-15.286	NA	NA	NA	NA
Ala	chr13:44760355-46760078	13_45396012_A_G	13	45396012	A	G	0.00641102	Ala_chr13:44760355-46760078_L1	L1	0.999999	6.15134e-05	6.16718e-05	6.14124e-05	6.09094e-05	6.03795e-05	5.99901e-05	5.98255e-05	5.98993e-05	6.01837e-05	0.999999	13.8039	SLC25A30	TRUE	NA	NA
Ala	chr14:93378663-95378518	14_94378610_C_T	14	94378610	C	T	0.0201741	Ala_chr14:93378663-95378518_L1	L1	0.925024	5.3852e-05	5.38378e-05	5.33906e-05	5.27661e-05	5.22307e-05	5.19409e-05	5.19324e-05	5.21689e-05	5.25909e-05	0.92506	6.25423	SERPINA1	TRUE	NA	NA
Ala	chr14:99901283-101900676	14_100901070_C_G	14	100901070	C	G	0.126195	Ala_chr14:99901283-101900676_L2	L2	3.48223e-09	0.984907	4.07592e-06	6.70282e-05	6.70284e-05	6.7028e-05	6.70272e-05	6.70262e-05	6.70253e-05	6.70245e-05	0.984914	5.39507	NA	NA	NA	NA
Ala	chr15:52548285-54548070	15_53455031_C_G	15	53455031	C	G	0.00748603	Ala_chr15:52548285-54548070_L1	L1	0.999748	5.22479e-05	5.23408e-05	5.23859e-05	5.23868e-05	5.23554e-05	5.23075e-05	5.22584e-05	5.22216e-05	5.22075e-05	0.999748	-6.31333	NA	NA	NA	NA
Ala	chr16:67279526-69278458	16_68406720_T_C	16	68406720	T	C	0.437933	Ala_chr16:67279526-69278458_L2	L2	5.77765e-59	0.897972	8.14225e-07	2.27167e-07	2.9113e-05	2.90283e-05	2.89128e-05	2.88553e-05	2.88768e-05	2.89573e-05	0.89799	-0.558991	NA	NA	NA	NA
Ala	chr16:69045079-71044472	16_70045057_G_A	16	70045057	G	A	0.254995	Ala_chr16:69045079-71044472_L1	L1	1	2.24007e-75	1.10982e-99	1.11542e-26	2.3942e-39	2.02064e-31	5.0756e-10	4.86875e-09	1.69973e-07	2.15338e-07	1	-26.3636	NA	NA	NA	NA
Ala	chr16:69045079-71044472	16_70351776_G_T	16	70351776	G	T	0.00565657	Ala_chr16:69045079-71044472_L2	L2	7.75154e-109	1	1.92787e-98	3.91428e-27	3.89263e-40	4.69194e-34	4.87471e-10	4.79473e-09	1.68129e-07	2.15549e-07	1	-22.6685	NA	NA	NA	NA
Ala	chr16:69045079-71044472	16_70168059_G_A	16	70168059	G	A	0.13084	Ala_chr16:69045079-71044472_L3	L3	3.53066e-106	1.2177e-72	1	7.32805e-27	7.54951e-40	1.40881e-29	8.63396e-10	4.79429e-09	1.7e-07	2.15091e-07	1	-25.1887	NA	NA	NA	NA
Ala	chr16:70354683-72354393	16_70385985_G_C	16	70385985	G	C	0.031631	Ala_chr16:70354683-72354393_L2	L2	1.14131e-81	0.982149	5.37008e-63	2.83475e-34	1.32313e-33	6.57302e-18	1.26859e-19	4.1526e-12	7.91193e-11	3.3209e-09	0.982149	21.4106	NA	NA	NA	NA
Ala	chr16:70354683-72354393	16_70392885_A_C	16	70392885	A	C	0.225342	Ala_chr16:70354683-72354393_L3	L3	6.82392e-79	3.96109e-82	0.999998	3.12078e-34	4.40035e-33	6.70835e-18	5.7551e-20	4.26802e-12	8.01628e-11	3.3561e-09	0.999998	-19.9506	NA	NA	NA	NA
Ala	chr16:70354683-72354393	16_70657755_A_G	16	70657755	A	G	0.00421068	Ala_chr16:70354683-72354393_L4	L4	1.23078e-79	7.45459e-83	1.84684e-63	1	1.10495e-33	6.67611e-18	4.04035e-20	4.17579e-12	7.83263e-11	3.31091e-09	1	-17.0539	NA	NA	NA	NA
Ala	chr16:70354683-72354393	16_70476151_T_C	16	70476151	T	C	0.0582525	Ala_chr16:70354683-72354393_L5	L5	1.94945e-81	1.11289e-82	2.13786e-62	2.78056e-34	0.999999	6.5277e-18	2.86075e-19	4.23744e-12	7.8338e-11	3.30412e-09	0.999999	-11.3313	NA	NA	NA	NA
Ala	chr16:70354683-72354393	16_70574286_C_T	16	70574286	C	T	0.00132419	Ala_chr16:70354683-72354393_L6	L6	4.31937e-81	7.30285e-83	1.63841e-63	2.89715e-34	1.10164e-33	1	3.60042e-20	4.18941e-12	7.85661e-11	3.31841e-09	1	-11.7854	NA	NA	NA	NA
Ala	chr16:70354683-72354393	16_70614012_G_A	16	70614012	G	A	0.498045	Ala_chr16:70354683-72354393_L7	L7	1.78762e-78	2.27311e-80	9.60586e-63	4.06492e-34	4.48511e-32	7.16258e-18	0.999792	4.45522e-12	8.19723e-11	3.44745e-09	0.999792	4.78171	NA	NA	NA	NA
Ala	chr16:71454858-73454077	16_72227962_C_T	16	72227962	C	T	0.00102891	Ala_chr16:71454858-73454077_L3	L3	1.36067e-36	5.34183e-11	0.962884	1.61146e-05	1.60291e-05	1.59907e-05	1.59916e-05	1.6016e-05	1.60531e-05	1.61011e-05	0.962889	5.60699	NA	NA	NA	NA
Ala	chr17:36710172-38709906	17_37710172_GGAT_G	17	37710172	GGAT	G	0.129385	Ala_chr17:36710172-38709906_L1	L1	0.999951	1.6931e-06	8.30264e-05	8.30382e-05	8.28588e-05	8.26009e-05	8.2362e-05	8.22056e-05	8.21607e-05	8.22308e-05	0.999951	-6.20819	NA	NA	HNF1B	TRUE
Ala	chr17:591640-2590607	17_1590705_G_C	17	1590705	G	C	0.364735	Ala_chr17:591640-2590607_L1	L1	0.980517	4.40188e-06	3.92083e-05	3.91557e-05	3.89834e-05	3.87859e-05	3.86397e-05	3.85822e-05	3.86161e-05	3.87264e-05	0.980523	-6.65979	NA	NA	NA	NA
Ala	chr17:6282478-8282441	17_7282460_C_A	17	7282460	C	A	0.0263624	Ala_chr17:6282478-8282441_L1	L1	0.985681	1.54288e-08	4.12435e-05	4.12226e-05	4.10606e-05	4.08559e-05	4.06996e-05	4.06418e-05	4.06913e-05	4.08335e-05	0.985685	6.55514	NA	NA	NA	NA
Ala	chr17:81232773-83207367	17_82232453_G_A	17	82232453	G	A	0.312838	Ala_chr17:81232773-83207367_L1	L1	0.860672	2.47911e-19	1.03534e-10	2.19629e-11	2.99772e-06	4.41215e-05	4.41764e-05	4.41339e-05	4.40477e-05	4.39773e-05	0.860703	11.1366	NA	NA	NA	NA
Ala	chr17:81232773-83207367	17_81719522_G_C	17	81719522	G	C	0.42196	Ala_chr17:81232773-83207367_L4	L4	2.31791e-29	1.1586e-16	1.4914e-10	0.975048	3.13107e-06	4.38781e-05	4.39375e-05	4.38883e-05	4.37896e-05	4.37079e-05	0.975054	9.3047	NA	NA	NA	NA
Ala	chr19:18277691-20277564	19_19134962_A_G	19	19134962	A	G	0.417533	Ala_chr19:18277691-20277564_L3	L3	2.05946e-27	2.36256e-17	0.998916	3.07177e-06	3.38914e-05	3.32923e-05	3.30398e-05	3.31821e-05	3.35089e-05	3.38794e-05	0.998916	-8.38219	NA	NA	NA	NA
Ala	chr19:47756530-49755861	19_48758111_T_C	19	48758111	T	C	0.391846	Ala_chr19:47756530-49755861_L1	L1	0.999223	2.067e-21	2.80868e-08	3.07692e-06	3.23438e-05	3.21793e-05	3.21119e-05	3.21481e-05	3.22556e-05	3.2402e-05	0.999223	9.93441	FGF21	TRUE	NA	NA
Ala	chr19:47756530-49755861	19_48759243_G_A	19	48759243	G	A	0.429115	Ala_chr19:47756530-49755861_L2	L2	1.06211e-41	0.981334	3.01397e-08	3.09669e-06	3.25629e-05	3.24034e-05	3.23377e-05	3.23722e-05	3.24757e-05	3.26168e-05	0.981338	0.245678	NA	NA	NA	NA
Ala	chr19:47756530-49755861	19_48760464_C_G	19	48760464	C	G	0.0153198	Ala_chr19:47756530-49755861_L3	L3	1.0342e-77	2.54165e-39	0.964421	3.1332e-06	3.32452e-05	3.30802e-05	3.30125e-05	3.30484e-05	3.31557e-05	3.33019e-05	0.964428	5.92456	NA	NA	NA	NA
Ala	chr21:13967083-15966033	21_14966851_G_C	21	14966851	G	C	0.103531	Ala_chr21:13967083-15966033_L1	L1	0.971698	3.33243e-06	4.33514e-05	4.35208e-05	4.34251e-05	4.31477e-05	4.28363e-05	4.26205e-05	4.25658e-05	4.26786e-05	0.971708	-7.85662	NRIP1	TRUE	NA	NA
Ala	chr22:16145091-18143310	22_17145025_G_A	22	17145025	G	A	0.0561263	Ala_chr22:16145091-18143310_L1	L1	1	1.04067e-06	1.34313e-05	7.56144e-05	7.56144e-05	7.56144e-05	7.56144e-05	7.56144e-05	7.56144e-05	7.56144e-05	1	9.21348	HDHD5	TRUE	NA	NA
Ala	chr22:18171609-20171495	22_19196584_T_C	22	19196584	T	C	0.498202	Ala_chr22:18171609-20171495_L1	L1	0.999929	1.77792e-08	6.51579e-05	6.5172e-05	6.51272e-05	6.50523e-05	6.49872e-05	6.4968e-05	6.5018e-05	6.51465e-05	0.999929	-16.0422	CLTCL1	TRUE	NA	NA
Ala	chrX:55175721-57175225	X_55323045_A_C	X	55323045	A	C	0.0235543	Ala_chrX:55175721-57175225_L1	L1	0.991365	3.97271e-08	0.000137005	0.000137005	0.000137005	0.000137005	0.000137005	0.000137005	0.000137005	0.000137005	0.991365	-6.06197	NA	NA	NA	NA
Albumin	chr1:108928224-110928113	1_109928142_G_A	1	109928142	G	A	0.149391	Albumin_chr1:108928224-110928113_L1	L1	0.996696	4.7769e-09	6.06289e-07	5.03393e-06	4.41423e-05	4.33414e-05	4.36801e-05	4.43195e-05	4.49604e-05	4.55455e-05	0.996697	6.71997	NA	NA	NA	NA
Albumin	chr1:150821521-152820966	1_150985657_T_C	1	150985657	T	C	0.492796	Albumin_chr1:150821521-152820966_L2	L2	2.82366e-12	0.982597	2.71322e-05	7.45409e-05	7.45772e-05	7.45042e-05	7.4376e-05	7.42462e-05	7.41581e-05	7.41405e-05	0.982607	-7.85953	NA	NA	NA	NA
Albumin	chr1:154060853-156060246	1_155060832_G_A	1	155060832	G	A	0.164584	Albumin_chr1:154060853-156060246_L1	L1	1	9.6239e-22	1.15822e-10	1.7168e-05	8.91442e-05	8.91862e-05	8.92344e-05	8.92887e-05	8.93488e-05	8.94147e-05	1	-14.1231	NA	NA	ADAM15	TRUE
Albumin	chr1:155274131-157273814	1_155907878_C_G	1	155907878	C	G	0.0746754	Albumin_chr1:155274131-157273814_L1	L1	0.999999	1.15684e-07	7.05761e-05	7.08242e-05	7.09386e-05	7.09138e-05	7.079e-05	7.06288e-05	7.04926e-05	7.04317e-05	0.999999	-8.17256	NA	NA	NA	NA
Albumin	chr1:160557774-162557030	1_161702684_C_T	1	161702684	C	T	0.222572	Albumin_chr1:160557774-162557030_L2	L2	8.17205e-37	0.993819	2.04212e-14	2.58528e-07	5.6017e-05	5.57604e-05	5.54473e-05	5.5276e-05	5.53009e-05	5.54871e-05	0.993821	4.34496	NA	NA	NA	NA
Albumin	chr1:23143586-25143294	1_24965206_C_T	1	24965206	C	T	0.014801	Albumin_chr1:23143586-25143294_L1	L1	0.993159	3.64768e-07	3.16649e-06	4.688e-05	4.67642e-05	4.64754e-05	4.61965e-05	4.6065e-05	4.61263e-05	4.636e-05	0.993161	-6.80511	NA	NA	NA	NA
Albumin	chr1:24447222-26447096	1_24965206_C_T	1	24965206	C	T	0.014801	Albumin_chr1:24447222-26447096_L1	L1	0.997351	2.02048e-09	4.79687e-07	4.63621e-06	6.58004e-05	6.57558e-05	6.55908e-05	6.54303e-05	6.53707e-05	6.54501e-05	0.997352	-6.80511	NA	NA	NA	NA
Albumin	chr2:110590816-112462329	2_111462782_T_C	2	111462782	T	C	0.295359	Albumin_chr2:110590816-112462329_L1	L1	0.995064	2.70503e-06	3.94846e-05	3.91962e-05	3.87118e-05	3.83131e-05	3.81502e-05	3.82244e-05	3.84766e-05	3.88464e-05	0.995066	-6.36049	NA	NA	NA	NA
Albumin	chr2:209676126-211675782	2_210675783_C_A	2	210675783	C	A	0.31583	Albumin_chr2:209676126-211675782_L1	L1	0.851694	7.54722e-05	7.59717e-05	7.57087e-05	7.4985e-05	7.40793e-05	7.3197e-05	7.24986e-05	7.21897e-05	7.27266e-05	0.851793	-6.42981	CPS1	TRUE	NA	NA
Albumin	chr2:26508219-28507248	2_27508073_T_C	2	27508073	T	C	0.392876	Albumin_chr2:26508219-28507248_L1	L1	1	5.81422e-05	5.80666e-05	5.77746e-05	5.74161e-05	5.71245e-05	5.6974e-05	5.69803e-05	5.71229e-05	5.7368e-05	1	18.7767	GCKR	TRUE	NA	NA
Albumin	chr3:11351794-13351420	3_12287780_T_C	3	12287780	T	C	0.213477	Albumin_chr3:11351794-13351420_L1	L1	0.999883	2.15496e-06	5.85212e-05	5.85106e-05	5.85042e-05	5.85033e-05	5.85082e-05	5.85191e-05	5.85369e-05	5.8563e-05	0.999883	11.6483	NA	NA	NA	NA
Albumin	chr3:47209794-49209721	3_48595323_A_C	3	48595323	A	C	0.018376	Albumin_chr3:47209794-49209721_L1	L1	0.992284	0.00012312	0.00012324	0.0001228	0.000122087	0.000121365	0.00012082	0.000120556	0.000120609	0.000120972	0.992292	-9.4047	NA	NA	NA	NA
Albumin	chr3:48510165-50509683	3_48595323_A_C	3	48595323	A	C	0.018376	Albumin_chr3:48510165-50509683_L1	L1	0.994743	0.000123637	0.000124085	0.000124239	0.000124115	0.000123807	0.000123439	0.000123123	0.000122946	0.000122956	0.994749	-9.4047	NA	NA	NA	NA
Albumin	chr4:2442276-4442068	4_3450618_G_A	4	3450618	G	A	0.334104	Albumin_chr4:2442276-4442068_L1	L1	0.999952	8.25104e-09	6.75941e-09	1.97747e-06	3.23031e-05	3.1797e-05	3.13133e-05	3.1184e-05	3.1384e-05	3.17839e-05	0.999952	-9.99263	NA	NA	NA	NA
Albumin	chr4:2442276-4442068	4_3448188_A_G	4	3448188	A	G	0.012098	Albumin_chr4:2442276-4442068_L2	L2	2.04079e-12	0.983665	4.78645e-10	1.70699e-06	3.24768e-05	3.19553e-05	3.14596e-05	3.13299e-05	3.15378e-05	3.19494e-05	0.983669	-7.82134	HGFAC	TRUE	HGFAC	TRUE
Albumin	chr4:25151984-27151095	4_26151105_A_G	4	26151105	A	G	0.015726	Albumin_chr4:25151984-27151095_L1	L1	1	1.22698e-19	2.22156e-08	9.42159e-07	5.71229e-05	5.68666e-05	5.65297e-05	5.6311e-05	5.62909e-05	5.64642e-05	1	-11.0468	NA	NA	NA	NA
Albumin	chr4:25151984-27151095	4_25970951_C_T	4	25970951	C	T	0.067024	Albumin_chr4:25151984-27151095_L3	L3	1.3691e-31	1.15574e-19	0.883716	1.11815e-06	5.83455e-05	5.80901e-05	5.77542e-05	5.75361e-05	5.75159e-05	5.76889e-05	0.883756	5.55766	NA	NA	NA	NA
Albumin	chr4:39722798-41722754	4_40722797_GTCTGACCCTCATCTGCCTCT_G	4	40722797	GTCTGACCCTCATCTGCCTCT	G	0.296611	Albumin_chr4:39722798-41722754_L1	L1	0.999994	5.04266e-05	5.07263e-05	5.06853e-05	5.0364e-05	4.99221e-05	4.9531e-05	4.93079e-05	4.92989e-05	4.94984e-05	0.999994	7.91412	NA	NA	NA	NA
Albumin	chr4:71883829-73883584	4_73522447_G_T	4	73522447	G	T	0.001584	Albumin_chr4:71883829-73883584_L1	L1	1	5.37435e-36	2.17474e-11	3.19908e-10	1.76444e-08	5.04371e-05	4.95814e-05	4.96717e-05	5.04604e-05	5.15853e-05	1	12.2792	NA	NA	NA	NA
Albumin	chr4:72939886-74939048	4_73522447_G_T	4	73522447	G	T	0.001584	Albumin_chr4:72939886-74939048_L1	L1	1	1.96494e-35	3.33399e-10	2.19883e-11	3.1179e-10	3.38048e-08	3.83994e-05	3.84709e-05	3.85837e-05	3.8733e-05	1	12.2792	NA	NA	NA	NA
Albumin	chr4:72939886-74939048	4_74456049_C_A	4	74456049	C	A	0.001012	Albumin_chr4:72939886-74939048_L3	L3	2.89918e-27	2.00304e-35	0.99999	2.20678e-11	3.13244e-10	3.40615e-08	3.86129e-05	3.86847e-05	3.87981e-05	3.89482e-05	0.99999	8.67448	NA	NA	NA	NA
Albumin	chr4:74122709-76121636	4_74456049_C_A	4	74456049	C	A	0.001012	Albumin_chr4:74122709-76121636_L1	L1	1	4.09544e-05	4.14942e-05	4.18108e-05	4.17834e-05	4.14373e-05	4.09403e-05	4.05067e-05	4.02879e-05	4.0333e-05	1	8.67448	NA	NA	NA	NA
Albumin	chr4:98318350-100317819	4_99318162_T_C	4	99318162	T	C	0.0228173	Albumin_chr4:98318350-100317819_L1	L1	0.999375	8.03374e-09	1.51211e-06	8.9662e-05	8.9662e-05	8.9662e-05	8.9662e-05	8.9662e-05	8.9662e-05	8.9662e-05	0.999375	-6.9661	ADH1B	TRUE	NA	NA
Albumin	chr5:51883440-53883127	5_52883176_G_A	5	52883176	G	A	0.103634	Albumin_chr5:51883440-53883127_L1	L1	0.983116	5.0369e-05	5.03779e-05	5.01169e-05	4.97314e-05	4.93826e-05	4.91766e-05	4.91477e-05	4.92802e-05	4.95384e-05	0.983124	5.92549	NA	NA	NA	NA
Albumin	chr5:75728056-77727487	5_76403506_CG_C	5	76403506	CG	C	0.002782	Albumin_chr5:75728056-77727487_L1	L1	1	2.1898e-14	1.13183e-11	3.1089e-07	3.79482e-05	3.75344e-05	3.73131e-05	3.73518e-05	3.75565e-05	3.78356e-05	1	8.48028	NA	NA	IQGAP2	TRUE
Albumin	chr5:75728056-77727487	5_76668682_C_T	5	76668682	C	T	0.018245	Albumin_chr5:75728056-77727487_L4	L4	7.81925e-18	2.20866e-14	1.14058e-11	0.9457	3.95882e-05	3.91672e-05	3.89419e-05	3.89813e-05	3.91897e-05	3.94736e-05	0.945713	5.33986	IQGAP2	TRUE	NA	NA
Albumin	chr6:104914378-106913505	6_105914273_G_T	6	105914273	G	T	0.203667	Albumin_chr6:104914378-106913505_L1	L1	0.982629	4.90303e-05	4.87979e-05	4.83146e-05	4.78227e-05	4.74956e-05	4.73929e-05	4.74947e-05	4.77533e-05	4.81237e-05	0.982636	-6.64051	NA	NA	NA	NA
Albumin	chr7:126665470-128664914	7_127375029_G_A	7	127375029	G	A	0.021776	Albumin_chr7:126665470-128664914_L2	L2	3.68491e-08	0.947141	0.000108389	0.000108389	0.000108389	0.000108389	0.000108389	0.000108389	0.000108389	0.000108389	0.947141	-5.63615	ZNF800	TRUE	NA	NA
Albumin	chr7:1310334-3309792	7_2256917_A_G	7	2256917	A	G	0.003879	Albumin_chr7:1310334-3309792_L1	L1	0.99253	1.58153e-11	6.34618e-07	3.38253e-05	3.38225e-05	3.36172e-05	3.33627e-05	3.31898e-05	3.3161e-05	3.32812e-05	0.992532	9.57378	SNX8	TRUE	NA	NA
Albumin	chr7:80939796-82939001	7_81934806_T_C	7	81934806	T	C	0.266856	Albumin_chr7:80939796-82939001_L1	L1	0.893704	5.23779e-05	5.24843e-05	5.24435e-05	5.23075e-05	5.2136e-05	5.19798e-05	5.18744e-05	5.18389e-05	5.188e-05	0.893754	5.85315	NA	NA	NA	NA
Albumin	chr8:22230689-24230538	8_23019226_C_T	8	23019226	C	T	0.474661	Albumin_chr8:22230689-24230538_L1	L1	0.98682	1.00148e-07	4.6635e-05	4.6498e-05	4.62002e-05	4.58973e-05	4.56997e-05	4.56517e-05	4.57483e-05	4.5962e-05	0.986825	-6.09089	NA	NA	NA	NA
Albumin	chr8:8325886-10325837	8_9325848_A_G	8	9325848	A	G	0.092149	Albumin_chr8:8325886-10325837_L1	L1	0.826157	4.07355e-05	4.03089e-05	3.96993e-05	3.92207e-05	3.90165e-05	3.9071e-05	3.93064e-05	3.96482e-05	4.00449e-05	0.826219	-14.8857	NA	NA	NA	NA
Albumin	chr11:48002661-50002510	11_48058979_G_T	11	48058979	G	T	0.147006	Albumin_chr11:48002661-50002510_L2	L2	1.09485e-16	0.917457	8.36236e-08	5.00359e-05	5.03384e-05	4.99323e-05	4.91521e-05	4.84683e-05	4.82123e-05	4.85039e-05	0.917485	-3.47241	NA	NA	NA	NA
Albumin	chr11:48002661-50002510	11_48004122_C_T	11	48004122	C	T	0.0305692	Albumin_chr11:48002661-50002510_L3	L3	5.48652e-18	7.31131e-08	0.950441	5.10499e-05	5.13414e-05	5.09468e-05	5.01889e-05	4.95241e-05	4.92751e-05	4.95578e-05	0.950458	6.41753	NA	NA	NA	NA
Albumin	chr11:72167222-74166335	11_73166919_G_A	11	73166919	G	A	0.39297	Albumin_chr11:72167222-74166335_L1	L1	0.999138	6.13464e-05	6.4457e-05	0.000109625	0.000109625	0.000109625	0.000109625	0.000109625	0.000109625	0.000109625	0.999138	-8.1332	NA	NA	NA	NA
Albumin	chr11:7233925-9233809	11_8233861_C_A	11	8233861	C	A	0.310705	Albumin_chr11:7233925-9233809_L1	L1	0.999994	6.67349e-08	7.50926e-05	7.31908e-05	7.27022e-05	7.31929e-05	7.44212e-05	7.61944e-05	7.82051e-05	7.99091e-05	0.999994	6.92251	NA	NA	NA	NA
Albumin	chr12:110446810-112445672	12_111407152_C_T	12	111407152	C	T	0.00865489	Albumin_chr12:110446810-112445672_L2	L2	3.56035e-27	0.995248	1.7569e-10	1.29906e-07	6.65693e-05	0.000139218	0.000139218	0.000139218	0.000139218	0.000139218	0.995249	7.70707	NA	NA	NA	NA
Albumin	chr12:3275733-5275621	12_4275678_T_G	12	4275678	T	G	0.0218485	Albumin_chr12:3275733-5275621_L1	L1	1	1.36666e-05	6.57253e-05	6.52616e-05	6.44839e-05	6.37718e-05	6.33533e-05	6.32865e-05	6.35298e-05	6.401e-05	1	7.10527	NA	NA	NA	NA
Albumin	chr12:6488155-8487805	12_7487993_C_T	12	7487993	C	T	0.0955624	Albumin_chr12:6488155-8487805_L1	L1	0.9495	1.3708e-05	6.52661e-05	6.51828e-05	6.51049e-05	6.50662e-05	6.50911e-05	6.51934e-05	6.53778e-05	6.56431e-05	0.949527	6.24932	NA	NA	CD163	TRUE
Albumin	chr13:112273303-114272534	13_113272893_G_T	13	113272893	G	T	0.250248	Albumin_chr13:112273303-114272534_L1	L1	0.997661	2.85888e-08	6.14738e-05	6.16953e-05	6.20531e-05	6.23868e-05	6.2598e-05	6.26426e-05	6.25181e-05	6.22483e-05	0.997662	-5.96857	NA	NA	NA	TRUE
Albumin	chr14:49456736-51456399	14_50456531_C_T	14	50456531	C	T	0.0712786	Albumin_chr14:49456736-51456399_L1	L1	0.994482	3.53333e-06	1.7088e-05	9.54836e-05	9.54836e-05	9.54836e-05	9.54836e-05	9.54836e-05	9.54836e-05	9.54836e-05	0.994483	9.98608	MAP4K5	TRUE	NA	NA
Albumin	chr14:93378663-95378518	14_94378610_C_T	14	94378610	C	T	0.0201741	Albumin_chr14:93378663-95378518_L1	L1	1	1.65011e-253	1.02434e-36	7.31692e-10	1.1347e-15	1.53279e-14	4.42336e-06	1.09831e-08	2.40423e-05	3.93146e-05	1	-Inf	SERPINA1	TRUE	NA	NA
Albumin	chr14:93378663-95378518	14_94380925_T_A	14	94380925	T	A	0.0486256	Albumin_chr14:93378663-95378518_L2	L2	0	1	1.03604e-36	8.85943e-10	1.13507e-15	1.57989e-14	4.40402e-06	1.11526e-08	2.41741e-05	3.93346e-05	1	-31.3003	SERPINA1	TRUE	SERPINA1	TRUE
Albumin	chr14:93378663-95378518	14_94381049_G_A	14	94381049	G	A	0.00438636	Albumin_chr14:93378663-95378518_L3	L3	0	9.94768e-254	1	6.59242e-10	1.13545e-15	2.33739e-14	4.44124e-06	1.08613e-08	2.41075e-05	3.94029e-05	1	-10.6765	SERPINA1	TRUE	NA	NA
Albumin	chr14:93378663-95378518	14_94383051_G_A	14	94383051	G	A	0.00233029	Albumin_chr14:93378663-95378518_L5	L5	0	9.13221e-254	1.02452e-36	6.52309e-10	1	1.52198e-14	4.42465e-06	1.08743e-08	2.42001e-05	3.95375e-05	1	-7.37695	SERPINA1	TRUE	NA	NA
Albumin	chr15:41409198-43409007	15_42524277_AC_A	15	42524277	AC	A	0.00226231	Albumin_chr15:41409198-43409007_L2	L2	3.79141e-63	0.835084	6.31846e-05	6.27663e-05	6.1559e-05	6.03487e-05	5.97341e-05	5.98314e-05	6.04689e-05	6.14343e-05	0.835165	1.5489	NA	NA	NA	NA
Albumin	chr15:42736140-44735663	15_43735687_T_C	15	43735687	T	C	0.0251407	Albumin_chr15:42736140-44735663_L1	L1	0.953687	2.69166e-06	0.000154226	0.000154226	0.000154226	0.000154226	0.000154226	0.000154226	0.000154226	0.000154226	0.953687	-17.6193	NA	NA	NA	NA
Albumin	chr15:59591409-61591005	15_60691230_G_A	15	60691230	G	A	0.258704	Albumin_chr15:59591409-61591005_L2	L2	1.43582e-10	0.924103	4.91321e-05	4.87831e-05	4.83507e-05	4.80544e-05	4.79706e-05	4.80726e-05	4.83004e-05	4.8601e-05	0.924132	6.84257	NA	NA	NA	NA
Albumin	chr16:87485133-89484631	16_88771233_C_T	16	88771233	C	T	0.00424497	Albumin_chr16:87485133-89484631_L3	L3	4.72387e-09	4.83949e-07	0.957969	3.94158e-05	3.85004e-05	3.86047e-05	3.90803e-05	3.96287e-05	4.01671e-05	4.06766e-05	0.957981	5.18171	NA	NA	NA	NA
Albumin	chr17:15940246-17939050	17_16939677_G_A	17	16939677	G	A	0.0978444	Albumin_chr17:15940246-17939050_L1	L1	0.998729	3.19299e-16	2.25929e-08	4.25892e-06	4.1144e-05	4.04022e-05	3.95337e-05	3.91771e-05	3.94188e-05	4.00839e-05	0.998729	12.4736	TNFRSF13B	TRUE	NA	NA
Albumin	chr17:15940246-17939050	17_16948873_A_G	17	16948873	A	G	0.00715637	Albumin_chr17:15940246-17939050_L2	L2	2.65922e-31	0.999998	2.21247e-08	4.25464e-06	4.1078e-05	4.03306e-05	3.94536e-05	3.90916e-05	3.93337e-05	4.00048e-05	0.999998	-8.59779	TNFRSF13B	TRUE	NA	NA
Albumin	chr17:6545336-8544864	17_7176936_CCCCCAGCCCCAG_C	17	7176936	CCCCCAGCCCCAG	C	0.00776822	Albumin_chr17:6545336-8544864_L1	L1	0.99401	2.40045e-25	1.55298e-15	3.96753e-12	4.52702e-13	5.06531e-07	4.63756e-05	4.60231e-05	4.64087e-05	4.70124e-05	0.994011	14.7442	NA	NA	ASGR1	TRUE
Albumin	chr17:68085192-70084957	17_69085137_A_G	17	69085137	A	G	0.0231236	Albumin_chr17:68085192-70084957_L1	L1	1	1.33023e-12	3.12167e-11	3.17861e-10	4.56067e-05	4.45918e-05	4.44522e-05	4.48693e-05	4.5471e-05	4.60953e-05	1	22.8943	ABCA6	TRUE	NA	NA
Albumin	chr17:68085192-70084957	17_69086821_C_G	17	69086821	C	G	0.150639	Albumin_chr17:68085192-70084957_L2	L2	8.19169e-105	0.998994	3.07807e-11	3.18729e-10	4.59282e-05	4.49102e-05	4.47701e-05	4.51887e-05	4.57921e-05	4.64181e-05	0.998994	-9.20122	NA	NA	NA	NA
Albumin	chr17:715162-2715017	17_1470224_T_C	17	1470224	T	C	0.264892	Albumin_chr17:715162-2715017_L3	L3	2.50441e-19	8.80952e-22	0.983496	5.75855e-17	1.69025e-07	1.06743e-07	2.19102e-31	2.0362e-06	8.99288e-06	3.77821e-05	0.983497	7.72384	MYO1C	TRUE	NA	NA
Albumin	chr17:715162-2715017	17_1749150_G_A	17	1749150	G	A	0.111747	Albumin_chr17:715162-2715017_L4	L4	9.95307e-19	9.62515e-22	4.55351e-15	1	1.6701e-07	1.05441e-07	5.86593e-28	2.02857e-06	8.9487e-06	3.77066e-05	1	6.38977	NA	NA	SERPINF2	TRUE
Albumin	chr17:715162-2715017	17_1469545_C_T	17	1469545	C	T	0.010929	Albumin_chr17:715162-2715017_L6	L6	2.48479e-19	8.88605e-22	4.73692e-15	5.86162e-17	1.70714e-07	0.992989	2.18721e-31	2.05514e-06	9.07966e-06	3.8068e-05	0.99299	-4.7777	MYO1C	TRUE	NA	NA
Albumin	chr18:8712775-10712696	18_9712726_GTGCGTGCACTTAAAAAC_G	18	9712726	GTGCGTGCACTTAAAAAC	G	0.091011	Albumin_chr18:8712775-10712696_L1	L1	0.953115	1.6045e-06	3.73238e-05	3.73875e-05	3.70958e-05	3.66337e-05	3.62383e-05	3.6058e-05	3.6119e-05	3.6376e-05	0.953128	-7.02701	NA	NA	RAB31	TRUE
Albumin	chr19:48525093-50524926	19_49514281_G_C	19	49514281	G	C	0.00878842	Albumin_chr19:48525093-50524926_L2	L2	2.23546e-108	1	3.80914e-130	2.26408e-136	3.69154e-28	3.7799e-59	1.3928e-17	2.20335e-08	1.52066e-09	4.54808e-08	1	20.4187	FCGRT	TRUE	FCGRT	TRUE
Albumin	chr19:48525093-50524926	19_49513502_C_T	19	49513502	C	T	0.149369	Albumin_chr19:48525093-50524926_L3	L3	1.35948e-102	4.82992e-101	1	1.12978e-54	4.38416e-28	0.99897	8.8324e-08	2.22383e-08	1.5179e-09	4.60235e-08	1	-20.6665	NA	NA	NA	NA
Albumin	chr19:48525093-50524926	19_49521951_T_A	19	49521951	T	A	0.0117553	Albumin_chr19:48525093-50524926_L5	L5	3.01768e-108	3.91909e-101	5.81065e-130	2.86656e-136	0.963608	4.6862e-59	1.41693e-17	2.21264e-08	1.92687e-09	4.59157e-08	0.963608	10.7085	NA	NA	FCGRT	TRUE
Albumin	chr19:48525093-50524926	19_49635862_G_C	19	49635862	G	C	0.211894	Albumin_chr19:48525093-50524926_L9	L9	8.03346e-104	4.80523e-101	3.60038e-130	1.92056e-136	1.00861e-27	3.50503e-59	1.41161e-17	2.24495e-08	0.960936	5.20911e-08	0.960936	9.29381	NA	NA	NA	NA
Albumin	chr22:36633873-38633690	22_37633716_A_G	22	37633716	A	G	0.185011	Albumin_chr22:36633873-38633690_L2	L2	1.19535e-11	0.932836	3.0394e-09	4.96045e-05	4.96309e-05	4.94622e-05	4.92266e-05	4.90468e-05	4.89956e-05	4.90926e-05	0.93286	-7.82433	NA	NA	NA	NA
Albumin	chrX:48187320-50186758	X_50141429_G_C	X	50141429	G	C	0.0129115	Albumin_chrX:48187320-50186758_L1	L1	0.999996	1.48992e-06	1.35506e-05	0.000174412	0.000174378	0.000174314	0.000174248	0.000174209	0.000174221	0.000174306	0.999996	-7.88401	NA	NA	NA	NA
ApoA1	chr1:108692153-110690264	1_109690361_A_G	1	109690361	A	G	0.269572	ApoA1_chr1:108692153-110690264_L1	L1	1	1.95776e-16	5.18436e-16	7.88785e-07	7.00455e-06	4.43839e-05	4.37765e-05	4.38056e-05	4.41749e-05	4.46346e-05	1	-13.9671	GSTM1	TRUE	NA	NA
ApoA1	chr1:108692153-110690264	1_109928142_G_A	1	109928142	G	A	0.149391	ApoA1_chr1:108692153-110690264_L2	L2	8.5218e-35	0.999893	3.87932e-16	4.4407e-07	7.303e-06	4.45067e-05	4.38977e-05	4.39269e-05	4.42971e-05	4.4758e-05	0.999893	8.23497	NA	NA	NA	NA
ApoA1	chr1:120629506-122463111	1_121062032_A_G	1	121062032	A	G	0.00384045	ApoA1_chr1:120629506-122463111_L1	L1	0.999545	1.61939e-05	0.000402575	0.000402082	0.000401501	0.000401051	0.000400895	0.000401134	0.000401807	0.000402909	0.999546	-7.20931	NA	NA	NA	NA
ApoA1	chr1:124801720-125176922	1_125079549_C_A	1	125079549	C	A	0.00366809	ApoA1_chr1:124801720-125176922_L1	L1	0.999999	0.000324839	0.000323843	0.00032142	0.000318824	0.000317005	0.000316347	0.000316803	0.000318136	0.000320085	0.999999	-8.73723	NA	NA	NA	NA
ApoA1	chr1:143534508-145530080	1_144484516_G_A	1	144484516	G	A	0.00274203	ApoA1_chr1:143534508-145530080_L1	L1	0.983029	6.80405e-12	4.68246e-06	2.41362e-11	9.43789e-06	0.000188356	0.000188122	0.00018802	0.000188061	0.000188245	0.983045	-10.6064	NA	NA	NA	NA
ApoA1	chr1:143534508-145530080	1_144416517_A_G	1	144416517	A	G	0.003466	ApoA1_chr1:143534508-145530080_L4	L4	6.38645e-25	4.00887e-09	4.71085e-06	0.999164	9.43841e-06	0.000188389	0.000188138	0.000188027	0.000188064	0.000188253	0.999165	-10.3911	NA	NA	NA	NA
ApoA1	chr1:144892705-146804807	1_145531164_C_T	1	145531164	C	T	0.00667389	ApoA1_chr1:144892705-146804807_L1	L1	1	2.90638e-30	1.41677e-17	3.04906e-06	5.76585e-06	8.54076e-05	8.53748e-05	8.53516e-05	8.53392e-05	8.53351e-05	1	-13.7125	NA	NA	NA	NA
ApoA1	chr1:144892705-146804807	1_145596774_G_A	1	145596774	G	A	0.0106253	ApoA1_chr1:144892705-146804807_L2	L2	1.99173e-44	0.924656	1.4218e-17	3.05246e-06	5.70798e-06	8.60718e-05	8.60458e-05	8.60318e-05	8.60304e-05	8.6039e-05	0.924689	-11.3539	NA	NA	NA	NA
ApoA1	chr1:144892705-146804807	1_145773359_T_C	1	145773359	T	C	0.00214926	ApoA1_chr1:144892705-146804807_L3	L3	1.99418e-44	2.90841e-30	0.999725	3.05949e-06	5.95177e-06	8.57774e-05	8.57446e-05	8.57215e-05	8.57094e-05	8.5706e-05	0.999725	-8.98273	NA	NA	NA	NA
ApoA1	chr1:204708368-206707942	1_205708020_A_G	1	205708020	A	G	0.40857	ApoA1_chr1:204708368-206707942_L1	L1	0.931353	5.66163e-05	5.57828e-05	5.48313e-05	5.41927e-05	5.39931e-05	5.41637e-05	5.4584e-05	5.51521e-05	5.57994e-05	0.931387	-7.34289	NA	NA	NA	NA
ApoA1	chr1:218593035-220592882	1_219928157_G_A	1	219928157	G	A	0.00123944	ApoA1_chr1:218593035-220592882_L1	L1	0.999999	1.60757e-07	9.36802e-07	4.49382e-05	4.50271e-05	4.49877e-05	4.48729e-05	4.47501e-05	4.46757e-05	4.4684e-05	0.999999	7.01527	SLC30A10	TRUE	NA	NA
ApoA1	chr1:218593035-220592882	1_220520100_A_G	1	220520100	A	G	0.00165544	ApoA1_chr1:218593035-220592882_L3	L3	1.89658e-11	1.68445e-07	0.965802	4.67704e-05	4.6861e-05	4.68204e-05	4.67029e-05	4.65773e-05	4.65012e-05	4.65099e-05	0.965813	5.30688	NA	NA	NA	NA
ApoA1	chr1:219796767-221796346	1_220796686_A_G	1	220796686	A	G	0.297102	ApoA1_chr1:219796767-221796346_L1	L1	1	7.07424e-11	7.27718e-08	3.45273e-07	5.05188e-05	5.04109e-05	5.00404e-05	4.97124e-05	4.96288e-05	4.98413e-05	1	-14.9569	MTARC1	TRUE	NA	NA
ApoA1	chr1:219796767-221796346	1_219928157_G_A	1	219928157	G	A	0.00123944	ApoA1_chr1:219796767-221796346_L2	L2	3.54261e-52	0.999998	7.328e-08	3.38412e-07	5.08071e-05	5.06991e-05	5.03281e-05	4.99996e-05	4.99158e-05	5.01287e-05	0.999998	7.01527	SLC30A10	TRUE	NA	NA
ApoA1	chr1:229160722-231159921	1_230144367_C_T	1	230144367	C	T	0.0324139	ApoA1_chr1:229160722-231159921_L4	L4	2.88447e-90	2.19775e-38	7.64814e-12	0.999705	6.33695e-05	6.37614e-05	6.40775e-05	6.41293e-05	6.39149e-05	6.35845e-05	0.999705	2.41385	NA	NA	NA	NA
ApoA1	chr1:54040030-56039628	1_55039974_G_T	1	55039974	G	T	0.0176239	ApoA1_chr1:54040030-56039628_L1	L1	0.999999	5.10428e-05	4.95141e-05	4.82776e-05	4.78572e-05	4.80701e-05	4.86129e-05	4.92946e-05	5.00225e-05	5.07555e-05	0.999999	-7.22009	PCSK9	TRUE	NA	NA
ApoA1	chr1:60440952-62440818	1_62114219_G_T	1	62114219	G	T	0.0981369	ApoA1_chr1:60440952-62440818_L2	L2	4.46425e-132	0.978806	1.53565e-06	5.31128e-07	3.92264e-05	3.83077e-05	3.79669e-05	3.81848e-05	3.86743e-05	3.92601e-05	0.978811	-3.9638	PATJ	TRUE	NA	NA
ApoA1	chr1:60440952-62440818	1_62343329_T_A	1	62343329	T	A	0.00114717	ApoA1_chr1:60440952-62440818_L4	L4	1.42757e-132	2.34035e-07	1.54284e-06	0.980295	3.92304e-05	3.83048e-05	3.79615e-05	3.81809e-05	3.86738e-05	3.92638e-05	0.9803	5.08838	NA	NA	NA	NA
ApoA1	chr1:61605495-63604673	1_62774312_C_T	1	62774312	C	T	0.00100407	ApoA1_chr1:61605495-63604673_L2	L2	1.54501e-138	0.999784	1.26811e-08	5.39489e-73	1.57946e-07	8.02266e-51	1.58393e-06	1.93838e-05	5.29308e-05	5.293e-05	0.999784	8.59123	NA	NA	NA	NA
ApoA1	chr1:61605495-63604673	1_62697499_A_G	1	62697499	A	G	0.00173821	ApoA1_chr1:61605495-63604673_L3	L3	1.03521e-138	6.21795e-13	0.998804	5.42841e-73	1.5897e-07	8.09755e-51	1.59863e-06	2.00021e-05	5.312e-05	5.31192e-05	0.998804	5.49403	NA	NA	NA	NA
ApoA1	chr1:61605495-63604673	1_62519006_TAC_T	1	62519006	TAC	T	0.00262257	ApoA1_chr1:61605495-63604673_L4	L4	1.28834e-138	6.14191e-13	1.26037e-08	1	1.56525e-07	2.16004e-18	1.57152e-06	1.92628e-05	5.26921e-05	5.26913e-05	1	4.97231	NA	NA	NA	NA
ApoA1	chr1:61605495-63604673	1_62525373_TG_T	1	62525373	TG	T	0.00168468	ApoA1_chr1:61605495-63604673_L6	L6	1.20649e-138	6.14358e-13	1.26079e-08	4.37001e-26	1.56891e-07	0.99431	1.56045e-06	1.92854e-05	5.27107e-05	5.27099e-05	0.994311	-1.19581	NA	NA	NA	NA
ApoA1	chr2:18886554-20886522	2_20171619_G_A	2	20171619	G	A	0.445538	ApoA1_chr2:18886554-20886522_L1	L1	0.973321	3.28019e-09	1.05746e-08	4.26026e-07	5.13472e-09	8.95102e-06	3.32802e-05	3.32115e-05	3.32181e-05	3.33007e-05	0.973325	13.9828	NA	NA	NA	NA
ApoA1	chr2:20009245-22008109	2_20171619_G_A	2	20171619	G	A	0.445538	ApoA1_chr2:20009245-22008109_L2	L2	1.98298e-109	0.957511	9.98808e-16	5.16833e-09	6.04266e-05	6.03694e-05	6.01936e-05	6.00294e-05	5.99619e-05	6.00262e-05	0.957526	13.9828	NA	NA	NA	NA
ApoA1	chr2:20009245-22008109	2_21011127_T_C	2	21011127	T	C	0.01975	ApoA1_chr2:20009245-22008109_L3	L3	8.23487e-109	1.52396e-46	0.999918	4.55555e-09	6.04368e-05	6.03794e-05	6.0203e-05	6.00383e-05	5.99704e-05	6.00348e-05	0.999918	9.82265	APOB	TRUE	NA	NA
ApoA1	chr2:209676126-211675782	2_210675783_C_A	2	210675783	C	A	0.31583	ApoA1_chr2:209676126-211675782_L1	L1	0.830809	4.93457e-09	1.19132e-05	7.74683e-05	7.66653e-05	7.58555e-05	7.5347e-05	7.52462e-05	7.55332e-05	7.61372e-05	0.830901	9.21185	CPS1	TRUE	NA	NA
ApoA1	chr2:217856372-219856176	2_218856229_TAGG_T	2	218856229	TAGG	T	0.053708	ApoA1_chr2:217856372-219856176_L1	L1	0.967615	1.45238e-06	8.01106e-05	7.98297e-05	7.94902e-05	7.92015e-05	7.90175e-05	7.89539e-05	7.90049e-05	7.9155e-05	0.967636	10.8538	NA	NA	NA	NA
ApoA1	chr2:25324983-27323676	2_27304465_T_C	2	27304465	T	C	0.079522	ApoA1_chr2:25324983-27323676_L1	L1	1	1.40237e-33	3.25631e-34	5.2387e-13	5.43164e-10	5.82136e-06	4.76384e-05	4.7582e-05	4.75831e-05	4.7643e-05	1	7.77291	NA	NA	NA	NA
ApoA1	chr2:25324983-27323676	2_27270177_T_G	2	27270177	T	G	0.180226	ApoA1_chr2:25324983-27323676_L2	L2	7.24138e-34	1	2.49951e-32	5.59534e-13	5.42014e-10	5.82866e-06	4.76831e-05	4.76266e-05	4.76277e-05	4.76875e-05	1	6.21593	NA	NA	NA	NA
ApoA1	chr2:25324983-27323676	2_27201768_G_A	2	27201768	G	A	0.303036	ApoA1_chr2:25324983-27323676_L3	L3	2.91436e-33	3.36163e-31	0.997068	6.30054e-13	5.41538e-10	5.84931e-06	4.76617e-05	4.76055e-05	4.76067e-05	4.76666e-05	0.997068	-5.48588	SLC5A6	TRUE	NA	NA
ApoA1	chr2:26508219-28507248	2_27508073_T_C	2	27508073	T	C	0.392876	ApoA1_chr2:26508219-28507248_L1	L1	1	5.84522e-09	9.02383e-05	9.0199e-05	9.01728e-05	9.01519e-05	9.01215e-05	9.00636e-05	8.99606e-05	8.9799e-05	1	19.5729	GCKR	TRUE	NA	NA
ApoA1	chr2:27965494-29964645	2_27980427_C_T	2	27980427	C	T	0.326488	ApoA1_chr2:27965494-29964645_L2	L2	2.21147e-34	0.990222	6.60684e-08	2.56588e-05	5.51041e-05	5.51582e-05	5.5215e-05	5.52741e-05	5.53352e-05	5.5398e-05	0.990225	3.33931	NA	NA	NA	NA
ApoA1	chr2:47735345-49734952	2_48735152_G_T	2	48735152	G	T	0.237207	ApoA1_chr2:47735345-49734952_L1	L1	0.959665	1.55691e-06	4.72194e-05	4.74064e-05	4.74243e-05	4.72942e-05	4.70881e-05	4.68925e-05	4.67772e-05	4.67812e-05	0.95968	7.37698	NA	NA	NA	NA
ApoA1	chr3:118811404-120809889	3_119810266_G_T	3	119810266	G	T	0.0664184	ApoA1_chr3:118811404-120809889_L1	L1	0.999994	4.32654e-05	4.33654e-05	4.32379e-05	4.29629e-05	4.26598e-05	4.24345e-05	4.23476e-05	4.24124e-05	4.26124e-05	0.999994	9.03617	NA	NA	NR1I2	TRUE
ApoA1	chr3:149379883-151379603	3_150348753_T_A	3	150348753	T	A	0.060271	ApoA1_chr3:149379883-151379603_L1	L1	0.83103	1.23997e-05	5.49986e-05	5.50013e-05	5.48427e-05	5.46104e-05	5.44019e-05	5.42842e-05	5.42817e-05	5.43868e-05	0.831106	5.8696	NA	NA	NA	NA
ApoA1	chr3:195416204-197416148	3_195572021_T_C	3	195572021	T	C	0.031776	ApoA1_chr3:195416204-197416148_L2	L2	1.02873e-06	0.960083	2.52639e-06	5.07299e-05	5.07209e-05	5.07191e-05	5.07228e-05	5.07297e-05	5.07372e-05	5.07427e-05	0.960097	5.24901	NA	NA	APOD	TRUE
ApoA1	chr3:47564725-49564041	3_49516098_A_T	3	49516098	A	T	0.097754	ApoA1_chr3:47564725-49564041_L2	L2	1.17281e-16	0.9532	8.20792e-05	8.0129e-05	7.95077e-05	7.97961e-05	8.04943e-05	8.13445e-05	8.22492e-05	8.31785e-05	0.95323	-5.8539	NA	NA	NA	NA
ApoA1	chr4:101267715-103267437	4_102267552_C_T	4	102267552	C	T	0.074592	ApoA1_chr4:101267715-103267437_L1	L1	0.999805	6.37971e-08	1.00933e-08	4.83772e-05	4.67821e-05	4.65546e-05	4.70741e-05	4.78028e-05	4.85613e-05	4.93019e-05	0.999805	17.6722	SLC39A8	TRUE	NA	NA
ApoA1	chr4:109683827-111683227	4_109717668_C_T	4	109717668	C	T	0.007733	ApoA1_chr4:109683827-111683227_L1	L1	0.966727	2.26655e-10	2.69233e-06	1.05119e-05	7.51756e-05	7.51893e-05	7.521e-05	7.52271e-05	7.52315e-05	7.52166e-05	0.966742	7.20477	PLA2G12A	TRUE	PLA2G12A,ENSG00000285330	TRUE
ApoA1	chr6:40949532-42949279	6_42931732_A_T	6	42931732	A	T	0.144501	ApoA1_chr6:40949532-42949279_L3	L3	8.20849e-34	7.39084e-19	0.961293	3.78564e-05	3.78637e-05	3.78079e-05	3.77296e-05	3.7664e-05	3.76343e-05	3.76522e-05	0.961304	-7.04293	NA	NA	NA	NA
ApoA1	chr7:37225809-39225522	7_38225578_CTTGAAAAGACAACCTTTCCCCATTGTACTGAT_C	7	38225578	CTTGAAAAGACAACCTTTCCCCATTGTACTGAT	C	0.483156	ApoA1_chr7:37225809-39225522_L1	L1	0.940325	5.71657e-05	5.70377e-05	5.65092e-05	5.58662e-05	5.53669e-05	5.51374e-05	5.51828e-05	5.54492e-05	5.58716e-05	0.940355	-5.62849	NA	NA	NA	NA
ApoA1	chr8:114584897-116583098	8_115948504_A_G	8	115948504	A	G	0.401039	ApoA1_chr8:114584897-116583098_L2	L2	1.05115e-79	0.829474	6.94577e-05	6.85628e-05	6.7698e-05	6.72187e-05	6.71533e-05	6.73853e-05	6.77919e-05	6.82874e-05	0.829567	-7.34231	NA	NA	NA	NA
ApoA1	chr8:119862847-121862817	8_120845126_C_T	8	120845126	C	T	0.0157141	ApoA1_chr8:119862847-121862817_L2	L2	2.59085e-21	1	2.60533e-06	6.85272e-05	6.79144e-05	6.88907e-05	9.27386e-05	9.27386e-05	9.27386e-05	9.27386e-05	1	-6.62284	NA	NA	NA	NA
ApoA1	chr8:142216183-144215766	8_143216171_A_G	8	143216171	A	G	0.207362	ApoA1_chr8:142216183-144215766_L1	L1	0.999972	1.11048e-09	3.23107e-05	3.21573e-05	3.19906e-05	3.18723e-05	3.18344e-05	3.18796e-05	3.19946e-05	3.21625e-05	0.999972	-12.878	NA	NA	NA	NA
ApoA1	chr8:17402402-19402358	8_19394168_T_C	8	19394168	T	C	0.009143	ApoA1_chr8:17402402-19402358_L2	L2	4.22882e-10	0.99671	4.85251e-07	8.72277e-08	9.11413e-06	3.48744e-05	3.49653e-05	3.49561e-05	3.4884e-05	3.4803e-05	0.996711	-5.82587	NA	NA	NA	NA
ApoA1	chr8:17402402-19402358	8_19371028_G_A	8	19371028	G	A	0.00255689	ApoA1_chr8:17402402-19402358_L3	L3	4.7241e-10	6.30622e-08	0.83476	9.70573e-08	1.01322e-05	3.7481e-05	3.75708e-05	3.75617e-05	3.74905e-05	3.74105e-05	0.834793	5.43825	NA	NA	NA	NA
ApoA1	chr8:18967163-20967134	8_19956018_A_G	8	19956018	A	G	0.0185638	ApoA1_chr8:18967163-20967134_L2	L2	0	1	6.79584e-66	2.92721e-53	3.18723e-98	2.32626e-32	2.91616e-24	2.97224e-13	3.30671e-20	1.24028e-09	1	28.7686	LPL	TRUE	NA	NA
ApoA1	chr8:18967163-20967134	8_19977329_T_TA	8	19977329	T	TA	0.184054	ApoA1_chr8:18967163-20967134_L5	L5	9.74894e-198	6.3035e-164	5.13675e-64	4.96484e-53	0.9312	2.42559e-27	2.97428e-24	2.77777e-13	3.65375e-20	2.37923e-09	0.9312	-18.1359	NA	NA	NA	NA
ApoA1	chr8:18967163-20967134	8_20082592_G_T	8	20082592	G	T	0.416813	ApoA1_chr8:18967163-20967134_L6	L6	0	7.08679e-161	6.70347e-56	8.15486e-52	4.95528e-81	0.999997	2.99184e-24	2.9079e-13	4.39866e-20	2.85985e-08	0.999997	-2.1007	NA	NA	NA	NA
ApoA1	chr8:18967163-20967134	8_20119800_C_G	8	20119800	C	G	0.0239782	ApoA1_chr8:18967163-20967134_L7	L7	0	5.96663e-164	3.7568e-66	2.95585e-53	3.29236e-98	6.10153e-33	1	2.70483e-13	3.32696e-20	1.09294e-09	1	-9.59893	NA	NA	NA	NA
ApoA1	chr8:18967163-20967134	8_19945582_C_T	8	19945582	C	T	0.143887	ApoA1_chr8:18967163-20967134_L8	L8	0	2.33543e-163	3.06648e-62	5.74645e-53	3.44297e-98	6.74122e-33	2.89215e-24	0.820835	4.25962e-20	1.07149e-09	0.820835	-28.4603	NA	NA	NA	NA
ApoA1	chr8:8325886-10325837	8_9325829_C_T	8	9325829	C	T	0.269311	ApoA1_chr8:8325886-10325837_L2	L2	3.13955e-170	0.912422	2.83603e-05	2.77254e-05	2.71938e-05	2.70057e-05	2.71097e-05	2.7381e-05	2.77305e-05	2.81109e-05	0.912441	5.68668	NA	NA	NA	NA
ApoA1	chr8:9741013-11740679	8_9757156_T_C	8	9757156	T	C	0.0152016	ApoA1_chr8:9741013-11740679_L2	L2	5.09954e-08	0.99453	4.48486e-09	7.12527e-07	3.79218e-08	1.74832e-09	7.5204e-07	5.20249e-06	2.29967e-05	2.30875e-05	0.99453	7.07781	NA	NA	NA	NA
ApoA1	chr8:9741013-11740679	8_9839683_TGTG_T	8	9839683	TGTG	T	0.0129354	ApoA1_chr8:9741013-11740679_L3	L3	5.40303e-08	2.24482e-10	0.931637	7.12187e-07	3.82621e-08	1.76336e-09	7.47527e-07	5.23728e-06	2.32214e-05	2.33135e-05	0.931641	6.54833	NA	NA	NA	NA
ApoA1	chr8:9741013-11740679	8_9882348_A_T	8	9882348	A	T	0.00824193	ApoA1_chr8:9741013-11740679_L5	L5	3.88012e-08	2.239e-10	4.50884e-09	7.12024e-07	0.997214	1.76058e-09	7.46883e-07	5.21263e-06	2.3058e-05	2.31487e-05	0.997215	6.01871	NA	NA	NA	NA
ApoA1	chr9:103899599-105899376	9_104899461_A_C	9	104899461	A	C	0.264932	ApoA1_chr9:103899599-105899376_L1	L1	0.998209	1.36901e-67	7.98438e-67	8.52627e-72	1.29445e-74	4.40749e-35	4.00714e-24	6.83421e-24	9.24306e-15	3.70585e-15	0.998209	24.6845	NA	NA	NA	NA
ApoA1	chr9:103899599-105899376	9_104675342_C_G	9	104675342	C	G	0.001771	ApoA1_chr9:103899599-105899376_L10	L10	8.69751e-84	1.37549e-67	7.36429e-67	5.44902e-72	1.18267e-74	4.17734e-35	2.18715e-24	2.07326e-29	9.25379e-15	0.999714	0.999714	7.81743	NA	NA	NA	NA
ApoA1	chr9:103899599-105899376	9_104858516_A_G	9	104858516	A	G	0.001662	ApoA1_chr9:103899599-105899376_L2	L2	8.38546e-84	1	7.25992e-67	5.56088e-72	5.54751e-74	4.17295e-35	2.25877e-24	2.08602e-29	9.21085e-15	3.68727e-15	1	16.2343	NA	NA	NA	NA
ApoA1	chr9:103899599-105899376	9_104827463_C_T	9	104827463	C	T	0.152816	ApoA1_chr9:103899599-105899376_L3	L3	1.0113e-83	1.44715e-67	0.997372	1.06836e-71	1.4873e-74	6.54682e-35	2.33278e-24	2.11956e-29	1.11634e-14	3.73848e-15	0.997372	-16.3893	NA	NA	ABCA1	TRUE
ApoA1	chr9:103899599-105899376	9_104807056_T_C	9	104807056	T	C	0.227289	ApoA1_chr9:103899599-105899376_L4	L4	1.48589e-83	1.43293e-67	1.27475e-66	0.92677	1.59278e-74	4.9716e-32	2.18901e-24	2.10307e-29	1.17946e-14	3.69096e-15	0.92677	-13.476	NA	NA	NA	NA
ApoA1	chr9:103899599-105899376	9_104884738_C_T	9	104884738	C	T	0.107827	ApoA1_chr9:103899599-105899376_L5	L5	9.30324e-84	5.59372e-67	8.50375e-67	7.30834e-72	1	4.20242e-35	2.18963e-24	5.66044e-29	9.31053e-15	3.68729e-15	1	-16.8391	NA	NA	NA	NA
ApoA1	chr9:103899599-105899376	9_104817351_C_G	9	104817351	C	G	0.030047	ApoA1_chr9:103899599-105899376_L6	L6	9.69572e-84	1.37999e-67	1.65112e-66	1.82307e-65	1.20609e-74	1	2.19326e-24	2.13376e-29	9.30808e-15	3.6914e-15	1	-7.4475	ABCA1	TRUE	NA	NA
ApoA1	chr9:103899599-105899376	9_104906792_T_C	9	104906792	T	C	0.124551	ApoA1_chr9:103899599-105899376_L8	L8	1.23714e-67	1.38872e-67	7.25716e-67	5.60214e-72	1.63912e-73	4.31314e-35	2.42721e-24	1	9.20364e-15	3.68469e-15	1	21.265	NA	NA	NA	NA
ApoA1	chr9:103899599-105899376	9_104816339_G_A	9	104816339	G	A	0.001944	ApoA1_chr9:103899599-105899376_L9	L9	8.57639e-84	1.37687e-67	1.7276e-66	1.81267e-71	1.2607e-74	4.28858e-35	2.33017e-24	2.0722e-29	0.998137	3.70987e-15	0.998137	8.06368	ABCA1	TRUE	NA	NA
ApoA1	chr9:14304974-16304663	9_15304784_C_A	9	15304784	C	A	0.141339	ApoA1_chr9:14304974-16304663_L1	L1	0.999232	1.84343e-09	6.1381e-06	4.9286e-05	4.94197e-05	4.92616e-05	4.89362e-05	4.86058e-05	4.83904e-05	4.83383e-05	0.999233	-17.9995	NA	NA	NA	NA
ApoA1	chr9:14304974-16304663	9_15306294_A_C	9	15306294	A	C	0.247945	ApoA1_chr9:14304974-16304663_L2	L2	1.66508e-62	0.974997	6.05657e-06	4.98017e-05	4.99332e-05	4.97783e-05	4.94592e-05	4.91348e-05	4.89232e-05	4.88722e-05	0.975005	-9.64132	NA	NA	NA	NA
ApoA1	chr10:99164810-101164606	10_100687890_C_A	10	100687890	C	A	0.100461	ApoA1_chr10:99164810-101164606_L2	L2	2.02799e-21	0.998735	5.6293e-05	5.64931e-05	5.6562e-05	5.6506e-05	5.63708e-05	5.62179e-05	5.61051e-05	5.60753e-05	0.998735	-6.77095	NA	NA	NA	NA
ApoA1	chr11:115834712-117834524	11_116830638_G_A	11	116830638	G	A	0.00220073	ApoA1_chr11:115834712-117834524_L1	L1	1	2.73585e-174	1.55136e-96	5.52912e-45	4.6619e-33	1.71875e-31	1.16396e-17	4.88949e-13	1.00199e-09	1.22087e-07	1	-34.3009	NA	NA	APOC3	TRUE
ApoA1	chr11:115834712-117834524	11_116834562_C_T	11	116834562	C	T	0.193307	ApoA1_chr11:115834712-117834524_L2	L2	6.99316e-213	1	1.63778e-96	1.16473e-37	5.53486e-33	9.76664e-30	1.23955e-17	5.43208e-13	1.00467e-09	1.22647e-07	1	-29.8325	NA	NA	NA	NA
ApoA1	chr11:115834712-117834524	11_116837023_A_C	11	116837023	A	C	0.00102079	ApoA1_chr11:115834712-117834524_L3	L3	6.56289e-215	6.83186e-176	1	5.46169e-45	4.64301e-33	1.71295e-31	1.15438e-17	4.86569e-13	1.00387e-09	1.22244e-07	1	21.4784	APOA1	TRUE	NA	NA
ApoA1	chr11:115834712-117834524	11_116791691_G_C	11	116791691	G	C	0.0625228	ApoA1_chr11:115834712-117834524_L4	L4	7.03051e-215	9.45732e-147	1.54804e-96	0.886251	4.72932e-33	2.79982e-31	1.28776e-17	4.88161e-13	1.01596e-09	1.23833e-07	0.886251	2.74573	APOA5	TRUE	NA	NA
ApoA1	chr11:115834712-117834524	11_116839451_C_CAT	11	116839451	C	CAT	0.154905	ApoA1_chr11:115834712-117834524_L6	L6	7.75002e-215	1.18379e-165	1.68309e-96	1.11638e-44	5.38084e-33	0.999999	7.11559e-16	5.36459e-13	1.00196e-09	1.22945e-07	0.999999	16.9111	NA	NA	NA	NA
ApoA1	chr11:12991025-14990845	11_14843853_C_T	11	14843853	C	T	0.0010679	ApoA1_chr11:12991025-14990845_L1	L1	0.999998	1.57115e-06	4.44493e-05	4.45615e-05	4.43504e-05	4.39579e-05	4.35891e-05	4.33953e-05	4.3428e-05	4.36691e-05	0.999998	-8.79768	NA	NA	PDE3B	TRUE
ApoA1	chr11:44163528-46162430	11_45892056_G_A	11	45892056	G	A	0.063567	ApoA1_chr11:44163528-46162430_L1	L1	0.91162	8.71953e-06	5.19896e-05	5.20489e-05	5.19244e-05	5.17077e-05	5.14882e-05	5.13316e-05	5.12743e-05	5.13284e-05	0.911657	-6.89811	NA	NA	NA	NA
ApoA1	chr11:4680280-6679656	11_5679844_C_A	11	5679844	C	A	0.067572	ApoA1_chr11:4680280-6679656_L1	L1	1	1.81201e-09	5.15614e-05	5.13455e-05	5.09475e-05	5.0586e-05	5.03894e-05	5.03855e-05	5.05446e-05	5.08208e-05	1	6.99925	TRIM5	TRUE	NA	NA
ApoA1	chr11:47478668-49478485	11_47931934_A_C	11	47931934	A	C	0.11393	ApoA1_chr11:47478668-49478485_L2	L2	8.20355e-44	0.892712	1.33145e-12	1.87085e-06	7.81061e-06	2.03702e-05	8.82924e-05	8.82924e-05	8.82924e-05	8.82924e-05	0.892715	-12.7591	NA	NA	NA	NA
ApoA1	chr11:54347213-55579912	11_54608036_A_T	11	54608036	A	T	0.00422171	ApoA1_chr11:54347213-55579912_L2	L2	2.29989e-27	0.950594	1.55091e-06	4.38556e-05	4.39447e-05	4.39825e-05	4.39645e-05	4.39084e-05	4.38439e-05	4.3803e-05	0.950609	-6.10734	NA	NA	NA	NA
ApoA1	chr11:63237291-65236915	11_64237251_G_C	11	64237251	G	C	0.046798	ApoA1_chr11:63237291-65236915_L1	L1	0.940491	1.78264e-09	5.52555e-08	6.56357e-05	6.47976e-05	6.39628e-05	6.35662e-05	6.36521e-05	6.40825e-05	6.47173e-05	0.940518	8.82419	NA	NA	VEGFB	TRUE
ApoA1	chr11:65967948-67967694	11_66967744_G_A	11	66967744	G	A	0.0537164	ApoA1_chr11:65967948-67967694_L1	L1	0.893418	1.47365e-06	9.49385e-06	7.45379e-05	7.4739e-05	7.50102e-05	7.52723e-05	7.54742e-05	7.5597e-05	7.56508e-05	0.893475	-6.82943	NA	NA	NA	NA
ApoA1	chr11:74744377-76744076	11_75798307_G_A	11	75798307	G	A	0.00362409	ApoA1_chr11:74744377-76744076_L4	L4	7.5284e-37	5.929e-19	7.40938e-40	0.953207	2.63782e-07	1.305e-07	1.20137e-07	1.5811e-06	4.07065e-07	4.72988e-05	0.953209	5.75032	DGAT2	TRUE	NA	NA
ApoA1	chr11:74744377-76744076	11_75912145_C_T	11	75912145	C	T	0.00102443	ApoA1_chr11:74744377-76744076_L5	L5	7.49201e-37	5.53086e-19	7.4298e-40	1.24128e-08	0.990473	1.31204e-07	1.17066e-07	1.59132e-06	4.09513e-07	4.74477e-05	0.990473	4.92662	NA	NA	NA	NA
ApoA1	chr11:74744377-76744076	11_76049960_G_A	11	76049960	G	A	0.00101289	ApoA1_chr11:74744377-76744076_L9	L9	7.50088e-37	6.03457e-19	7.44633e-40	1.24703e-08	2.66637e-07	1.31719e-07	1.21209e-07	1.59541e-06	0.987084	4.76619e-05	0.987085	5.36815	NA	NA	NA	NA
ApoA1	chr11:75760804-77760102	11_75804892_T_C	11	75804892	T	C	0.0621735	ApoA1_chr11:75760804-77760102_L2	L2	2.99371e-100	0.999992	3.93075e-09	7.86464e-08	9.43282e-07	2.31337e-07	1.44791e-06	3.67833e-07	1.97518e-05	2.40921e-05	0.999992	7.56511	NA	NA	NA	NA
ApoA1	chr11:75760804-77760102	11_75798307_G_A	11	75798307	G	A	0.00362409	ApoA1_chr11:75760804-77760102_L3	L3	8.4421e-101	7.04143e-21	0.998319	7.94261e-08	9.52842e-07	2.36469e-07	1.44551e-06	3.71399e-07	1.99023e-05	2.42686e-05	0.998319	5.75032	DGAT2	TRUE	NA	NA
ApoA1	chr11:75760804-77760102	11_75912145_C_T	11	75912145	C	T	0.00102443	ApoA1_chr11:75760804-77760102_L5	L5	8.38119e-101	7.46464e-21	4.28631e-09	8.5653e-08	0.951986	2.45878e-07	1.56332e-06	4.02016e-07	2.13174e-05	2.59463e-05	0.951988	4.92662	NA	NA	NA	NA
ApoA1	chr11:75760804-77760102	11_76049960_G_A	11	76049960	G	A	0.00101289	ApoA1_chr11:75760804-77760102_L8	L8	8.23261e-101	7.16814e-21	4.0669e-09	8.1254e-08	9.76742e-07	2.43646e-07	1.55289e-06	0.982495	2.03495e-05	2.47925e-05	0.982496	5.36815	NA	NA	NA	NA
ApoA1	chr11:88008846-90002567	11_89008492_A_G	11	89008492	A	G	0.145542	ApoA1_chr11:88008846-90002567_L1	L1	1	8.23428e-05	8.23782e-05	8.17966e-05	8.09431e-05	8.01622e-05	7.96762e-05	7.95714e-05	7.98377e-05	8.04169e-05	1	-10.0448	NA	NA	NA	NA
ApoA1	chr12:108455494-110454979	12_109223867_A_G	12	109223867	A	G	0.00194372	ApoA1_chr12:108455494-110454979_L3	L3	1.7909e-49	4.44158e-11	0.999992	1.0318e-05	5.12676e-05	5.07482e-05	5.03074e-05	5.01464e-05	5.02877e-05	5.06677e-05	0.999992	-6.20553	ACACB	TRUE	NA	NA
ApoA1	chr12:110446810-112445672	12_111447506_G_A	12	111447506	G	A	0.00198238	ApoA1_chr12:110446810-112445672_L2	L2	1.96065e-39	0.810829	1.08011e-06	9.61886e-08	8.28476e-05	8.2835e-05	8.28335e-05	8.28441e-05	8.28652e-05	8.28935e-05	0.810923	8.0305	SH2B3	TRUE	NA	NA
ApoA1	chr12:115723314-117723045	12_116723171_T_C	12	116723171	T	C	0.063511	ApoA1_chr12:115723314-117723045_L1	L1	0.981954	1.20723e-07	5.05728e-05	5.06656e-05	5.06171e-05	5.04804e-05	5.03241e-05	5.02063e-05	5.01629e-05	5.02069e-05	0.981961	-5.76498	SPRING1	TRUE	NA	NA
ApoA1	chr12:121703942-123703756	12_122711531_C_G	12	122711531	C	G	0.0726906	ApoA1_chr12:121703942-123703756_L6	L6	1.3891e-34	1.63155e-56	5.06259e-15	9.8442e-11	2.30413e-08	0.97893	2.19128e-05	2.17881e-05	2.20173e-05	2.23039e-05	0.978932	-4.25416	NA	NA	NA	NA
ApoA1	chr12:122719439-124719170	12_124593021_C_T	12	124593021	C	T	0.362183	ApoA1_chr12:122719439-124719170_L4	L4	4.02915e-32	2.78265e-35	8.99765e-19	1	5.70832e-12	5.79602e-15	8.84348e-12	9.86453e-11	2.17861e-14	4.62514e-09	1	-9.61638	NA	NA	NA	NA
ApoA1	chr12:122719439-124719170	12_124706540_G_A	12	124706540	G	A	0.0185855	ApoA1_chr12:122719439-124719170_L8	L8	4.02041e-32	2.65001e-35	1.00319e-18	9.86348e-23	5.62299e-12	6.36149e-15	8.94712e-12	0.999922	2.26995e-14	4.60493e-09	0.999922	-6.19577	NA	NA	NA	NA
ApoA1	chr12:123780883-125780369	12_124780655_G_A	12	124780655	G	A	0.328047	ApoA1_chr12:123780883-125780369_L1	L1	0.830952	4.71392e-17	1.65614e-34	1.50011e-51	1.81119e-24	1.50487e-24	3.89452e-20	3.92431e-16	2.51708e-105	9.88811e-13	0.830952	21.3222	NA	NA	NA	NA
ApoA1	chr12:123780883-125780369	12_124593021_C_T	12	124593021	C	T	0.362183	ApoA1_chr12:123780883-125780369_L5	L5	1.5721e-76	4.5034e-17	1.66124e-34	1.58267e-51	1	1.27664e-24	4.68076e-22	3.82363e-16	2.63666e-105	9.66737e-13	1	-9.61638	NA	NA	NA	NA
ApoA1	chr12:123780883-125780369	12_124853983_C_T	12	124853983	C	T	0.279839	ApoA1_chr12:123780883-125780369_L9	L9	1.59497e-76	2.01435e-14	1.65464e-34	3.07135e-51	1.8441e-24	1.40001e-24	5.08316e-22	3.82121e-16	1	2.09546e-12	1	-16.658	NA	NA	NA	NA
ApoA1	chr12:1799266-3799056	12_2799164_C_A	12	2799164	C	A	0.0315417	ApoA1_chr12:1799266-3799056_L1	L1	0.960653	5.77408e-08	2.03633e-05	5.55823e-05	5.55633e-05	5.55448e-05	5.55256e-05	5.55048e-05	5.54812e-05	5.54548e-05	0.960669	-5.89335	FKBP4	TRUE	NA	NA
ApoA1	chr12:5586777-7586355	12_7482765_A_T	12	7482765	A	T	0.00167402	ApoA1_chr12:5586777-7586355_L3	L3	4.70817e-10	1.06294e-07	0.955352	2.96583e-05	2.95264e-05	2.9388e-05	2.93487e-05	2.94246e-05	2.95797e-05	2.97802e-05	0.955362	-5.23699	NA	NA	CD163	TRUE
ApoA1	chr12:56429533-58429387	12_57066899_T_C	12	57066899	T	C	0.246693	ApoA1_chr12:56429533-58429387_L2	L2	7.39527e-09	0.969618	2.51964e-06	5.13509e-10	5.32143e-05	5.22594e-05	5.15401e-05	5.14651e-05	5.1934e-05	5.27215e-05	0.969627	-8.17658	NA	NA	NA	NA
ApoA1	chr12:6610172-8609709	12_7482765_A_T	12	7482765	A	T	0.00167402	ApoA1_chr12:6610172-8609709_L3	L3	3.83972e-09	6.724e-08	0.820382	4.54611e-06	3.80551e-05	3.80873e-05	3.81021e-05	3.80799e-05	3.80434e-05	3.80382e-05	0.820424	-5.23699	NA	NA	CD163	TRUE
ApoA1	chr13:112273303-114272534	13_113272893_G_T	13	113272893	G	T	0.250248	ApoA1_chr13:112273303-114272534_L1	L1	1	4.56582e-05	4.55038e-05	4.51872e-05	4.48517e-05	4.46021e-05	4.44873e-05	4.45118e-05	4.4656e-05	4.48931e-05	1	-7.71192	NA	NA	NA	TRUE
ApoA1	chr13:27030084-29029807	13_28029870_T_C	13	28029870	T	C	0.0129939	ApoA1_chr13:27030084-29029807_L1	L1	0.999999	4.57335e-05	4.56323e-05	4.53797e-05	4.50936e-05	4.48665e-05	4.4749e-05	4.4755e-05	4.48753e-05	4.50911e-05	0.999999	6.99602	NA	NA	FLT3	TRUE
ApoA1	chr15:57431846-59431458	15_58386521_T_C	15	58386521	T	C	0.34664	ApoA1_chr15:57431846-59431458_L1	L1	1	0	2.65213e-94	2.62887e-43	1.49175e-30	6.2523e-41	3.07861e-29	1.52275e-43	7.08415e-18	1.30767e-13	1	Inf	NA	NA	NA	NA
ApoA1	chr15:57431846-59431458	15_58431740_G_A	15	58431740	G	A	0.219053	ApoA1_chr15:57431846-59431458_L2	L2	0	0.988551	1.19843e-95	2.59873e-43	1.63715e-30	2.67741e-54	3.63375e-32	1.3349e-43	2.7881e-18	1.30681e-13	0.988551	-Inf	NA	NA	NA	NA
ApoA1	chr15:57431846-59431458	15_58290280_CTT_C	15	58290280	CTT	C	0.136095	ApoA1_chr15:57431846-59431458_L3	L3	0	0	0.992213	2.59852e-43	1.48296e-30	2.41077e-54	4.55943e-32	3.13431e-43	2.74842e-18	1.30677e-13	0.992213	29.6972	NA	NA	NA	NA
ApoA1	chr15:57431846-59431458	15_58563549_C_T	15	58563549	C	T	0.00188694	ApoA1_chr15:57431846-59431458_L4	L4	0	0	1.22412e-95	0.998453	1.4855e-30	2.51747e-54	3.53432e-32	1.35948e-43	2.57951e-18	1.37559e-13	0.998453	-13.8983	LIPC	TRUE	NA	NA
ApoA1	chr15:57431846-59431458	15_58548387_C_T	15	58548387	C	T	0.00145568	ApoA1_chr15:57431846-59431458_L5	L5	0	0	1.18915e-95	2.56978e-43	0.997839	2.39612e-54	3.47401e-32	1.40202e-43	2.60662e-18	1.36334e-13	0.997839	-14.5882	LIPC	TRUE	NA	NA
ApoA1	chr15:57431846-59431458	15_58400003_A_C	15	58400003	A	C	0.315042	ApoA1_chr15:57431846-59431458_L6	L6	0	0	1.20713e-95	2.64963e-43	1.48319e-30	1	3.49959e-29	1.40604e-43	6.64646e-18	1.30777e-13	1	-37.9765	NA	NA	NA	NA
ApoA1	chr15:57431846-59431458	15_58379635_T_C	15	58379635	T	C	0.0494404	ApoA1_chr15:57431846-59431458_L7	L7	0	0	2.70859e-95	2.64274e-43	1.48808e-30	3.48889e-49	0.998144	1.3595e-43	2.95272e-18	1.31038e-13	0.998144	-6.71551	NA	NA	NA	NA
ApoA1	chr15:57431846-59431458	15_58425229_T_C	15	58425229	T	C	0.494388	ApoA1_chr15:57431846-59431458_L8	L8	0	0	7.75901e-95	2.60901e-43	1.53249e-30	2.56075e-54	3.50399e-32	1	2.909e-18	1.32723e-13	1	-13.158	NA	NA	NA	NA
ApoA1	chr16:14056722-16056518	16_14869353_T_C	16	14869353	T	C	0.408492	ApoA1_chr16:14056722-16056518_L1	L1	0.965629	5.90729e-05	5.89981e-05	5.87441e-05	5.84367e-05	5.8184e-05	5.80476e-05	5.80435e-05	5.8159e-05	5.837e-05	0.965647	-8.06363	NA	NA	NA	NA
ApoA1	chr16:54876347-56876237	16_56856935_AT_A	16	56856935	AT	A	0.0032442	ApoA1_chr16:54876347-56876237_L10	L10	1.20814e-136	1.91638e-69	5.64494e-44	8.09832e-86	1.76239e-37	1.04253e-59	1.48059e-94	4.52883e-139	2.63817e-49	0.941892	0.941892	-10.5948	NA	NA	NA	NA
ApoA1	chr16:54876347-56876237	16_56733469_G_A	16	56733469	G	A	0.0217561	ApoA1_chr16:54876347-56876237_L2	L2	1.62205e-132	1	5.41734e-44	1.0432e-85	1.12015e-37	1.12287e-59	1.56996e-94	4.61046e-139	3.09908e-49	1.33732e-31	1	22.5363	NA	NA	NA	NA
ApoA1	chr16:54876347-56876237	16_56696151_AGATCCTGTAAT_A	16	56696151	AGATCCTGTAAT	A	0.00430463	ApoA1_chr16:54876347-56876237_L3	L3	8.74673e-137	1.71076e-69	1	8.61977e-86	4.32854e-37	1.10139e-59	1.34391e-94	6.2301e-139	2.7615e-49	1.31773e-31	1	15.9769	NA	NA	NA	NA
ApoA1	chr16:54876347-56876237	16_56769590_A_AG	16	56769590	A	AG	0.0513358	ApoA1_chr16:54876347-56876237_L4	L4	1.62098e-136	2.08111e-69	5.56566e-44	1	7.92143e-36	3.48058e-59	2.54263e-94	1.2015e-137	3.55807e-49	1.31984e-31	1	-15.0219	NA	NA	NUP93	TRUE
ApoA1	chr16:54876347-56876237	16_56666055_C_T	16	56666055	C	T	0.065078	ApoA1_chr16:54876347-56876237_L6	L6	1.30707e-136	1.863e-69	5.63219e-44	4.70469e-85	7.87247e-38	1	6.80939e-92	6.50672e-139	2.62727e-49	1.31865e-31	1	14.6423	NA	NA	NA	NA
ApoA1	chr16:54876347-56876237	16_56788761_C_G	16	56788761	C	G	0.0512319	ApoA1_chr16:54876347-56876237_L7	L7	6.78343e-134	1.95087e-69	5.48817e-44	1.52413e-85	1.54395e-37	5.10988e-58	1	1.63402e-102	3.74948e-49	1.3375e-31	1	1.02159	NA	NA	NA	NA
ApoA1	chr16:54876347-56876237	16_56875363_T_C	16	56875363	T	C	0.0516801	ApoA1_chr16:54876347-56876237_L9	L9	5.58332e-134	2.15424e-69	5.64509e-44	1.37518e-85	2.22147e-37	1.04102e-59	2.55281e-94	1.03454e-137	1	1.31689e-31	1	-18.0703	NA	NA	NA	NA
ApoA1	chr16:55960764-57960551	16_56959412_C_A	16	56959412	C	A	0.325303	ApoA1_chr16:55960764-57960551_L1	L1	0.990904	9.13266e-137	1.19463e-228	2.78067e-167	3.8615e-69	6.71396e-50	5.59091e-15	2.46225e-34	1.05744e-19	6.37901e-18	0.990904	-Inf	NA	NA	NA	NA
ApoA1	chr16:55960764-57960551	16_56972466_A_G	16	56972466	A	G	0.178011	ApoA1_chr16:55960764-57960551_L2	L2	0	0.955325	8.46276e-232	9.36263e-141	3.64669e-69	3.01797e-57	2.94251e-15	2.2394e-34	1.12176e-19	6.54166e-18	0.955325	Inf	NA	NA	NA	NA
ApoA1	chr16:55960764-57960551	16_56973441_C_T	16	56973441	C	T	0.0522521	ApoA1_chr16:55960764-57960551_L3	L3	0	1.62272e-150	1	2.4649e-168	3.41273e-69	1.7769e-59	1.58576e-15	1.93879e-34	4.81162e-16	6.4075e-18	1	-24.4006	NA	NA	CETP	TRUE
ApoA1	chr16:55960764-57960551	16_56976574_C_T	16	56976574	C	T	0.0522698	ApoA1_chr16:55960764-57960551_L4	L4	0	7.6852e-127	1.70897e-233	0.999988	3.44921e-69	7.05473e-59	1.65766e-15	1.9887e-34	3.91214e-20	6.81475e-18	0.999988	Inf	NA	NA	CETP	TRUE
ApoA1	chr16:55960764-57960551	16_56973384_G_T	16	56973384	G	T	0.00165237	ApoA1_chr16:55960764-57960551_L5	L5	0	5.7022e-152	3.76265e-234	8.52056e-169	1	4.93732e-60	1.22833e-15	1.89472e-34	2.27521e-20	6.37777e-18	1	-14.9884	NA	NA	CETP	TRUE
ApoA1	chr16:55960764-57960551	16_56951827_CTT_C	16	56951827	CTT	C	0.278907	ApoA1_chr16:55960764-57960551_L6	L6	0	7.65575e-145	7.28772e-232	1.97001e-165	3.63e-69	1	1.21114e-15	9.39573e-34	4.42995e-19	6.59328e-18	1	11.0876	NA	NA	NA	NA
ApoA1	chr16:55960764-57960551	16_56976607_G_T	16	56976607	G	T	0.00874546	ApoA1_chr16:55960764-57960551_L8	L8	0	1.03543e-151	4.2934e-234	1.04951e-168	3.38886e-69	8.09315e-59	1.45935e-15	0.987694	1.73455e-19	6.37903e-18	0.987694	-11.5666	NA	NA	NA	NA
ApoA1	chr16:65872347-67872091	16_67472344_T_C	16	67472344	T	C	0.037851	ApoA1_chr16:65872347-67872091_L1	L1	0.999873	2.55017e-29	1.44646e-14	1.44117e-05	0.000101772	0.000101571	0.000101412	0.000101324	0.000101323	0.000101412	0.999873	-13.3932	NA	NA	NA	NA
ApoA1	chr16:66913460-68913157	16_67942417_A_T	16	67942417	A	T	0.0346741	ApoA1_chr16:66913460-68913157_L1	L1	1	5.43277e-30	1.32841e-11	2.68276e-06	5.66699e-05	5.69847e-05	5.69484e-05	5.66594e-05	5.63493e-05	5.62222e-05	1	15.7735	LCAT	TRUE	NA	NA
ApoA1	chr16:68015486-70015288	16_68104812_G_A	16	68104812	G	A	0.0391715	ApoA1_chr16:68015486-70015288_L1	L1	1	1.7278e-26	1.54226e-10	3.02923e-06	4.27645e-05	4.24919e-05	4.20202e-05	4.16952e-05	4.16696e-05	4.19317e-05	1	13.9653	NA	NA	NA	NA
ApoA1	chr16:80501318-82501178	16_81501185_T_C	16	81501185	T	C	0.30136	ApoA1_chr16:80501318-82501178_L1	L1	1	1.37695e-07	2.62068e-05	2.60224e-05	2.57467e-05	2.55195e-05	2.54142e-05	2.544e-05	2.55728e-05	2.57818e-05	1	-15.589	NA	NA	NA	NA
ApoA1	chr17:38321875-40321106	17_39659051_G_C	17	39659051	G	C	0.0246523	ApoA1_chr17:38321875-40321106_L2	L2	2.08626e-38	1	1.73561e-08	5.20562e-05	5.22038e-05	5.23298e-05	5.239e-05	5.23698e-05	5.22826e-05	5.21608e-05	1	-5.24149	STARD3	TRUE	NA	NA
ApoA1	chr17:39349609-41348992	17_39659051_G_C	17	39659051	G	C	0.0246523	ApoA1_chr17:39349609-41348992_L2	L2	8.48426e-40	1	2.33689e-08	5.36864e-05	5.37355e-05	5.37852e-05	5.38176e-05	5.38231e-05	5.38009e-05	5.37574e-05	1	-5.24149	STARD3	TRUE	NA	NA
ApoA1	chr17:41579454-43579200	17_43493900_G_C	17	43493900	G	C	0.0139236	ApoA1_chr17:41579454-43579200_L1	L1	0.999987	2.53746e-20	7.06312e-09	1.36481e-05	7.79964e-05	7.80182e-05	7.811e-05	7.82632e-05	7.84635e-05	7.86964e-05	0.999987	9.49623	NA	NA	NA	NA
ApoA1	chr17:41579454-43579200	17_43530607_C_CGTGT	17	43530607	C	CGTGT	0.00594022	ApoA1_chr17:41579454-43579200_L2	L2	5.63889e-25	1	7.06315e-09	9.44781e-06	7.79939e-05	7.80157e-05	7.81073e-05	7.82603e-05	7.84603e-05	7.86928e-05	1	9.32348	NA	NA	NA	NA
ApoA1	chr17:42849261-44848558	17_43848758_C_T	17	43848758	C	T	0.031869	ApoA1_chr17:42849261-44848558_L1	L1	1	4.87233e-37	1.02747e-25	5.92485e-05	5.88363e-05	5.83489e-05	5.80492e-05	5.80181e-05	5.82177e-05	5.85749e-05	1	27.4092	CD300LG	TRUE	NA	NA
ApoA1	chr17:43906861-45906715	17_44078374_C_T	17	44078374	C	T	0.0357637	ApoA1_chr17:43906861-45906715_L1	L1	1	6.24275e-11	4.12847e-12	2.89827e-12	1.62164e-08	7.5993e-07	2.7588e-08	1.61042e-05	3.18182e-05	3.20099e-05	1	18.5878	NA	NA	NA	NA
ApoA1	chr17:43906861-45906715	17_44080685_C_T	17	44080685	C	T	0.00488983	ApoA1_chr17:43906861-45906715_L2	L2	3.56804e-66	0.959237	4.20013e-12	2.79671e-12	3.18029e-10	7.70533e-07	2.62486e-08	1.55668e-05	3.21186e-05	3.23116e-05	0.95924	-1.41518	NA	NA	NA	NA
ApoA1	chr17:43906861-45906715	17_43907481_C_G	17	43907481	C	G	0.081883	ApoA1_chr17:43906861-45906715_L5	L5	2.66103e-61	2.54278e-12	4.12549e-12	3.21184e-12	0.999955	7.65254e-07	2.19826e-08	1.56426e-05	3.21753e-05	3.23595e-05	0.999955	13.8493	NA	NA	NA	NA
ApoA1	chr17:43906861-45906715	17_44055735_TATATA_T	17	44055735	TATATA	T	0.00220918	ApoA1_chr17:43906861-45906715_L6	L6	1.50834e-75	2.59127e-12	4.35359e-12	2.92566e-12	3.20239e-10	0.970087	2.52984e-08	1.62508e-05	3.33983e-05	3.35978e-05	0.97009	5.52871	NA	NA	NA	NA
ApoA1	chr17:43906861-45906715	17_44252754_C_T	17	44252754	C	T	0.445671	ApoA1_chr17:43906861-45906715_L7	L7	1.95323e-74	3.28744e-12	4.10888e-12	3.03616e-12	3.08353e-10	8.19605e-07	0.97475	1.54983e-05	3.22591e-05	3.24507e-05	0.974752	8.61409	NA	NA	NA	NA
ApoA1	chr17:6668509-8668411	17_7668434_T_G	17	7668434	T	G	0.0122445	ApoA1_chr17:6668509-8668411_L1	L1	0.998296	3.28282e-08	3.13511e-05	3.12226e-05	3.09745e-05	3.07514e-05	3.06438e-05	3.06668e-05	3.0792e-05	3.09822e-05	0.998297	7.81119	NA	NA	TP53	TRUE
ApoA1	chr17:67828092-69827471	17_68827664_G_A	17	68827664	G	A	0.0604058	ApoA1_chr17:67828092-69827471_L1	L1	0.943472	1.07259e-17	3.14931e-06	5.36595e-05	5.3663e-05	5.3669e-05	5.36743e-05	5.36768e-05	5.36759e-05	5.36723e-05	0.943494	10.9781	NA	NA	NA	NA
ApoA1	chr18:48655327-50654773	18_49607458_A_G	18	49607458	A	G	0.396468	ApoA1_chr18:48655327-50654773_L10	L10	8.18506e-248	5.33569e-292	7.18184e-136	2.96888e-79	1.8789e-33	2.37413e-15	7.25049e-21	8.32215e-32	1.20139e-12	0.979064	0.979064	-30.8836	NA	NA	NA	NA
ApoA1	chr18:48655327-50654773	18_49583585_A_G	18	49583585	A	G	0.0134357	ApoA1_chr18:48655327-50654773_L2	L2	6.326e-304	1	3.82721e-136	9.36234e-82	1.71946e-33	3.78352e-19	5.81057e-21	7.18776e-42	1.45894e-12	4.45722e-18	1	-Inf	LIPG	TRUE	NA	NA
ApoA1	chr18:48655327-50654773	18_49586795_C_T	18	49586795	C	T	0.00256465	ApoA1_chr18:48655327-50654773_L3	L3	8.74e-305	9.89663e-302	1	8.67914e-82	2.01481e-33	3.50295e-19	5.49993e-21	6.40825e-42	9.65828e-13	3.44887e-18	1	-26.2224	LIPG	TRUE	NA	NA
ApoA1	chr18:48655327-50654773	18_49688494_C_A	18	49688494	C	A	0.14531	ApoA1_chr18:48655327-50654773_L7	L7	8.2926e-303	3.40222e-302	4.43803e-136	1.89068e-76	6.46893e-30	4.73343e-19	0.999987	1.8834e-40	1.99877e-12	4.16035e-18	0.999987	10.864	NA	NA	NA	NA
ApoA1	chr19:10237047-12235816	19_11151185_T_A	19	11151185	T	A	0.380181	ApoA1_chr19:10237047-12235816_L2	L2	4.99541e-124	0.969139	3.78331e-11	4.87497e-09	3.48535e-07	2.63459e-06	2.51373e-05	2.4987e-05	2.52432e-05	2.5617e-05	0.969142	-9.27011	NA	NA	NA	NA
ApoA1	chr19:10237047-12235816	19_11146561_G_C	19	11146561	G	C	0.199381	ApoA1_chr19:10237047-12235816_L4	L4	5.14488e-124	8.4883e-14	4.07346e-12	0.998912	3.61613e-07	2.66514e-06	2.49724e-05	2.48177e-05	2.50811e-05	2.54648e-05	0.998912	-4.563	NA	NA	NA	NA
ApoA1	chr19:10237047-12235816	19_11173560_G_A	19	11173560	G	A	0.00136293	ApoA1_chr19:10237047-12235816_L5	L5	1.67772e-121	4.74113e-14	2.87333e-12	3.72427e-09	0.982849	2.74353e-06	2.53949e-05	2.52394e-05	2.55053e-05	2.58921e-05	0.982851	-1.70343	NA	NA	NA	NA
ApoA1	chr19:18346153-20345827	19_19282905_G_A	19	19282905	G	A	0.144216	ApoA1_chr19:18346153-20345827_L1	L1	0.999188	3.59633e-05	3.55335e-05	3.50323e-05	3.46832e-05	3.45661e-05	3.46545e-05	3.48823e-05	3.51864e-05	3.5521e-05	0.999189	7.48727	NA	NA	NA	NA
ApoA1	chr19:2414256-4413935	19_3564014_A_G	19	3564014	A	G	0.440207	ApoA1_chr19:2414256-4413935_L8	L8	7.20529e-08	5.49714e-09	1.47997e-07	5.31624e-07	2.1585e-08	1.25485e-06	2.03685e-06	0.897455	5.78917e-06	1.87121e-05	0.897458	-4.76527	NA	NA	NA	NA
ApoA1	chr19:39846440-41846259	19_40846352_GT_G	19	40846352	GT	G	0.0830549	ApoA1_chr19:39846440-41846259_L1	L1	0.999791	3.97316e-08	4.45255e-05	4.40802e-05	4.3703e-05	4.3514e-05	4.35128e-05	4.36509e-05	4.38782e-05	4.4158e-05	0.999791	-8.16138	NA	NA	NA	NA
ApoA1	chr19:43910315-45909820	19_44909976_G_T	19	44909976	G	T	0.0806433	ApoA1_chr19:43910315-45909820_L1	L1	0.95618	1.30826e-117	1.6429e-90	8.59585e-52	8.32853e-24	2.17205e-07	8.52188e-07	2.83716e-05	2.84225e-05	2.89303e-05	0.956184	-25.5321	NA	NA	NA	NA
ApoA1	chr19:43910315-45909820	19_44908684_T_C	19	44908684	T	C	0.155896	ApoA1_chr19:43910315-45909820_L2	L2	2.44696e-128	1	4.23378e-90	1.14072e-52	8.2708e-24	2.16243e-07	8.52221e-07	2.8279e-05	2.83305e-05	2.88442e-05	1	25.136	APOE	TRUE	NA	NA
ApoA1	chr19:43910315-45909820	19_44945208_T_G	19	44945208	T	G	0.350561	ApoA1_chr19:43910315-45909820_L3	L3	1.93774e-130	5.28774e-119	1	3.08612e-52	8.24173e-24	2.16423e-07	8.54014e-07	2.83153e-05	2.83672e-05	2.88842e-05	1	-20.3572	APOC4	TRUE	NA	NA
ApoA1	chr19:43910315-45909820	19_44935906_C_G	19	44935906	C	G	0.250741	ApoA1_chr19:43910315-45909820_L4	L4	3.22638e-128	1.49538e-119	9.17887e-90	1	8.26614e-24	2.16295e-07	8.53337e-07	2.82888e-05	2.83407e-05	2.88574e-05	1	-14.1362	NA	NA	NA	NA
ApoA1	chr19:44914270-46913932	19_44945208_T_G	19	44945208	T	G	0.350561	ApoA1_chr19:44914270-46913932_L2	L2	8.53271e-124	1	6.39497e-82	2.20916e-43	4.70119e-29	2.31462e-24	2.81824e-11	1.56214e-05	3.8939e-07	9.88004e-07	1	-20.3572	APOC4	TRUE	NA	NA
ApoA1	chr19:44914270-46913932	19_44935906_C_G	19	44935906	C	G	0.250741	ApoA1_chr19:44914270-46913932_L4	L4	6.59741e-124	3.1585e-87	1.15404e-81	1	3.1025e-29	2.3226e-24	2.78086e-11	1.55921e-05	3.89269e-07	9.87482e-07	1	-14.1362	NA	NA	NA	NA
ApoA1	chr19:44914270-46913932	19_44943964_G_A	19	44943964	G	A	0.0258325	ApoA1_chr19:44914270-46913932_L5	L5	8.92346e-124	7.45275e-87	2.32172e-82	1.80224e-43	1	2.33144e-24	2.71947e-11	1.56845e-05	3.96117e-07	9.96436e-07	1	-8.20103	NA	NA	APOC4,APOC4-APOC2	TRUE
ApoA1	chr19:44914270-46913932	19_44926451_G_C	19	44926451	G	C	0.0778236	ApoA1_chr19:44914270-46913932_L7	L7	3.62354e-96	8.67977e-88	3.17438e-82	1.11251e-43	2.0886e-29	2.40983e-24	0.999338	1.57147e-05	3.90922e-07	9.98429e-07	0.999338	4.75888	NA	NA	NA	NA
ApoA1	chr19:53298931-55298633	19_54255498_T_C	19	54255498	T	C	0.396912	ApoA1_chr19:53298931-55298633_L2	L2	2.87553e-23	0.998916	5.29194e-09	3.14522e-05	3.10255e-05	3.06736e-05	3.05651e-05	3.0669e-05	3.08984e-05	3.11862e-05	0.998916	9.87833	LILRB5	TRUE	NA	NA
ApoA1	chr19:7364497-9364012	19_8364439_G_A	19	8364439	G	A	0.0194638	ApoA1_chr19:7364497-9364012_L1	L1	1	1.55854e-11	1.03927e-15	3.14861e-07	2.34853e-08	3.59864e-05	3.60093e-05	3.59666e-05	3.59113e-05	3.58994e-05	1	-20.7621	ANGPTL4	TRUE	NA	NA
ApoA1	chr20:43413973-45413438	20_44413724_C_T	20	44413724	C	T	0.0313713	ApoA1_chr20:43413973-45413438_L1	L1	1	5.19061e-05	5.156e-05	5.11205e-05	5.07582e-05	5.05571e-05	5.05288e-05	5.0646e-05	5.08707e-05	5.11691e-05	1	22.4465	HNF4A	TRUE	NA	NA
ApoA1	chr20:46712007-48711820	20_47711852_T_C	20	47711852	T	C	0.20778	ApoA1_chr20:46712007-48711820_L1	L1	0.914833	1.71868e-45	2.19476e-13	2.16487e-17	2.76316e-08	3.27223e-10	3.13778e-05	3.14827e-05	3.1572e-05	3.15792e-05	0.914844	-13.1181	NA	NA	NA	NA
ApoA1	chr20:46712007-48711820	20_47651092_ACAG_A	20	47651092	ACAG	A	0.366386	ApoA1_chr20:46712007-48711820_L3	L3	3.05426e-75	5.9352e-46	0.879	1.67593e-17	2.86023e-08	9.05596e-13	3.33779e-05	3.34863e-05	3.35778e-05	3.35845e-05	0.879017	-7.55739	NA	NA	NA	NA
ApoA1	chr20:46712007-48711820	20_47785454_C_T	20	47785454	C	T	0.465704	ApoA1_chr20:46712007-48711820_L4	L4	7.57232e-75	2.25175e-44	2.07846e-13	0.999982	2.80914e-08	3.96142e-13	3.14894e-05	3.15939e-05	3.16828e-05	3.16902e-05	0.999982	6.68317	NA	NA	NA	NA
ApoA1	chr20:46712007-48711820	20_47706177_T_C	20	47706177	T	C	0.428132	ApoA1_chr20:46712007-48711820_L6	L6	6.75289e-57	1.35161e-45	4.08935e-13	1.80135e-17	2.77303e-08	0.996729	3.18839e-05	3.19853e-05	3.20708e-05	3.20763e-05	0.99673	-0.125378	NA	NA	NA	NA
ApoA1	chr20:56260986-58260804	20_57260984_G_A	20	57260984	G	A	0.254027	ApoA1_chr20:56260986-58260804_L1	L1	0.988478	3.06558e-06	5.38878e-05	5.38957e-05	5.39124e-05	5.39344e-05	5.39591e-05	5.39851e-05	5.40121e-05	5.40404e-05	0.988483	-5.68877	NA	NA	NA	NA
ApoA1	chr21:43851654-45851445	21_44851537_C_T	21	44851537	C	T	0.469038	ApoA1_chr21:43851654-45851445_L1	L1	0.805765	6.08387e-09	6.42795e-06	5.89555e-05	5.89966e-05	5.89932e-05	5.89605e-05	5.89185e-05	5.8886e-05	5.88787e-05	0.805847	10.2914	PTTG1IP	TRUE	NA	NA
ApoA1	chrX:13875199-15874919	X_14875053_G_A	X	14875053	G	A	0.0612283	ApoA1_chrX:13875199-15874919_L1	L1	0.99927	9.50809e-07	3.12451e-05	0.000155448	0.000155448	0.000155448	0.000155448	0.000155448	0.000155448	0.000155448	0.99927	-11.7799	NA	NA	NA	NA
ApoB_by_ApoA1	chr1:107102203-109101874	1_108872823_G_C	1	108872823	G	C	0.0118325	ApoB_by_ApoA1_chr1:107102203-109101874_L4	L4	5.09147e-14	2.19597e-11	1.47547e-10	0.999988	1.4524e-09	3.26984e-09	1.2352e-13	1.99371e-07	1.47379e-06	6.58758e-06	0.999988	7.69466	NA	NA	NA	NA
ApoB_by_ApoA1	chr1:107102203-109101874	1_108884836_A_G	1	108884836	A	G	0.0312806	ApoB_by_ApoA1_chr1:107102203-109101874_L5	L5	5.11916e-14	2.19804e-11	1.47616e-10	4.63855e-16	0.999733	3.26902e-09	1.26504e-13	1.99775e-07	1.47345e-06	6.62083e-06	0.999733	5.5145	NA	NA	NA	NA
ApoB_by_ApoA1	chr1:107102203-109101874	1_108931184_G_A	1	108931184	G	A	0.0168457	ApoB_by_ApoA1_chr1:107102203-109101874_L6	L6	2.54625e-13	2.20967e-11	1.47801e-10	4.65989e-16	1.45661e-09	0.970437	1.24794e-13	2.01495e-07	1.48641e-06	6.66681e-06	0.970437	7.21925	NA	NA	NA	NA
ApoB_by_ApoA1	chr1:107102203-109101874	1_109055666_G_A	1	109055666	G	A	0.00784961	ApoB_by_ApoA1_chr1:107102203-109101874_L7	L7	5.09563e-14	2.22389e-11	1.48568e-10	4.68297e-16	1.51416e-09	3.31801e-09	0.926031	2.02492e-07	1.49598e-06	6.69779e-06	0.926032	7.26542	NA	NA	NA	NA
ApoB_by_ApoA1	chr1:108311544-110274458	1_109690361_A_G	1	109690361	A	G	0.269572	ApoB_by_ApoA1_chr1:108311544-110274458_L2	L2	0	1	1.6673e-06	5.51842e-05	5.45941e-05	5.41138e-05	5.39476e-05	5.4068e-05	5.43758e-05	5.47881e-05	1	16.2656	GSTM1	TRUE	NA	NA
ApoB_by_ApoA1	chr1:148912312-150910334	1_150905623_TC_T	1	150905623	TC	T	0.221167	ApoB_by_ApoA1_chr1:148912312-150910334_L1	L1	0.831098	6.43614e-05	6.45446e-05	6.44799e-05	6.42287e-05	6.3914e-05	6.36587e-05	6.3539e-05	6.35754e-05	6.37539e-05	0.831196	11.7559	NA	NA	NA	NA
ApoB_by_ApoA1	chr1:54040030-56039628	1_55039974_G_T	1	55039974	G	T	0.0176239	ApoB_by_ApoA1_chr1:54040030-56039628_L1	L1	1	8.71389e-65	4.95712e-52	1.768e-35	4.4183e-17	4.81637e-11	2.5764e-10	5.08338e-15	3.42672e-10	2.69691e-08	1	Inf	PCSK9	TRUE	NA	NA
ApoB_by_ApoA1	chr1:54040030-56039628	1_55052701_C_T	1	55052701	C	T	0.00144997	ApoB_by_ApoA1_chr1:54040030-56039628_L3	L3	1.11267e-291	9.49828e-65	1	1.33162e-35	4.42949e-17	4.66998e-11	2.5818e-10	5.26051e-15	1.77209e-10	2.69867e-08	1	14.465	PCSK9	TRUE	NA	NA
ApoB_by_ApoA1	chr1:54040030-56039628	1_55037775_A_G	1	55037775	A	G	0.269052	ApoB_by_ApoA1_chr1:54040030-56039628_L4	L4	5.32017e-292	4.79562e-63	6.1545e-52	0.999705	4.5206e-17	4.71647e-11	2.63957e-10	4.23685e-13	6.51773e-10	2.69986e-08	0.999705	-16.1758	NA	NA	NA	NA
ApoB_by_ApoA1	chr1:54040030-56039628	1_55232461_C_T	1	55232461	C	T	0.0017377	ApoB_by_ApoA1_chr1:54040030-56039628_L7	L7	1.11107e-291	9.13021e-65	5.01745e-52	1.25226e-35	4.50155e-17	4.78231e-11	0.997198	5.553e-15	1.84059e-10	2.7538e-08	0.997198	6.97479	NA	NA	NA	NA
ApoB_by_ApoA1	chr1:54040030-56039628	1_55052188_C_G	1	55052188	C	G	0.484794	ApoB_by_ApoA1_chr1:54040030-56039628_L8	L8	1.88031e-291	2.52265e-53	6.09683e-52	7.33309e-31	4.90361e-17	4.61806e-11	2.76924e-10	0.999051	1.90807e-10	2.74915e-08	0.999051	-3.49498	NA	NA	NA	NA
ApoB_by_ApoA1	chr1:55250335-57250124	1_55293465_A_G	1	55293465	A	G	0.00663563	ApoB_by_ApoA1_chr1:55250335-57250124_L1	L1	1	2.61153e-44	1.61907e-34	1.93317e-09	4.97691e-07	5.02432e-06	1.77652e-05	1.76724e-05	1.77142e-05	1.78381e-05	1	15.4815	NA	NA	NA	NA
ApoB_by_ApoA1	chr1:55250335-57250124	1_55292613_C_T	1	55292613	C	T	0.0123884	ApoB_by_ApoA1_chr1:55250335-57250124_L2	L2	7.93926e-47	1	1.47911e-34	1.94552e-09	4.9758e-07	5.0195e-06	1.77281e-05	1.76358e-05	1.76775e-05	1.78006e-05	1	12.8287	NA	NA	NA	NA
ApoB_by_ApoA1	chr1:55250335-57250124	1_55253493_G_T	1	55253493	G	T	0.374594	ApoB_by_ApoA1_chr1:55250335-57250124_L3	L3	1.58653e-46	4.25738e-44	0.999937	2.63542e-09	5.21843e-07	5.09117e-06	1.78085e-05	1.77192e-05	1.77663e-05	1.78963e-05	0.999937	-13.3353	NA	NA	NA	NA
ApoB_by_ApoA1	chr1:55250335-57250124	1_55259504_G_A	1	55259504	G	A	0.0324022	ApoB_by_ApoA1_chr1:55250335-57250124_L4	L4	8.47316e-47	2.86343e-44	3.66756e-34	0.998827	5.07526e-07	5.04299e-06	1.79095e-05	1.78167e-05	1.78589e-05	1.79837e-05	0.998827	-8.3257	NA	NA	NA	NA
ApoB_by_ApoA1	chr1:55250335-57250124	1_55345199_G_A	1	55345199	G	A	0.00167415	ApoB_by_ApoA1_chr1:55250335-57250124_L5	L5	8.39026e-47	2.75054e-44	1.61369e-34	2.12325e-09	0.956344	5.45921e-06	1.91345e-05	1.90354e-05	1.90803e-05	1.92136e-05	0.956348	6.00254	NA	NA	NA	NA
ApoB_by_ApoA1	chr2:119549036-121548845	2_120548864_G_A	2	120548864	G	A	0.410149	ApoB_by_ApoA1_chr2:119549036-121548845_L1	L1	0.92324	3.78979e-05	8.14462e-05	8.08165e-05	8.02767e-05	7.99319e-05	7.98161e-05	7.99272e-05	8.02466e-05	8.07501e-05	0.923292	8.84298	NA	NA	NA	NA
ApoB_by_ApoA1	chr2:20009334-22009237	2_21043902_GGCAGCGCCA_G	2	21043902	GGCAGCGCCA	G	0.338868	ApoB_by_ApoA1_chr2:20009334-22009237_L2	L2	4.26839e-168	1	1.56214e-65	4.24529e-14	2.16978e-07	1.54219e-168	2.00901e-17	8.27424e-78	8.32376e-48	3.76613e-10	1	-Inf	NA	NA	NA	NA
ApoB_by_ApoA1	chr2:20009334-22009237	2_21011100_T_C	2	21011100	T	C	0.039675	ApoB_by_ApoA1_chr2:20009334-22009237_L3	L3	1.28069e-241	3.37606e-109	0.991975	3.9066e-14	3.00999e-13	4.55364e-179	1.79629e-17	1.21226e-84	2.69817e-48	2.96851e-10	0.991975	26.2944	APOB	TRUE	NA	NA
ApoB_by_ApoA1	chr2:20009334-22009237	2_21019741_G_A	2	21019741	G	A	0.001492	ApoB_by_ApoA1_chr2:20009334-22009237_L7	L7	1.65432e-252	1.2848e-110	1.38937e-66	3.94478e-14	1.51072e-13	2.78793e-180	1	1.86772e-85	1.81191e-48	2.99403e-10	1	-11.2915	APOB	TRUE	NA	NA
ApoB_by_ApoA1	chr2:20009334-22009237	2_21004511_C_G	2	21004511	C	G	0.182529	ApoB_by_ApoA1_chr2:20009334-22009237_L8	L8	2.36364e-191	4.75557e-101	5.73121e-66	4.07176e-14	2.54782e-11	1.69964e-164	1.78943e-17	0.989676	9.72849e-48	3.12111e-10	0.989676	9.22015	NA	NA	NA	NA
ApoB_by_ApoA1	chr2:20009334-22009237	2_21014914_T_G	2	21014914	T	G	0.069188	ApoB_by_ApoA1_chr2:20009334-22009237_L9	L9	6.74333e-233	1.7274e-109	2.29607e-66	3.97348e-14	3.79988e-13	1.40321e-148	1.77846e-17	3.69587e-84	0.998393	3.03304e-10	0.998393	9.73489	NA	NA	NA	NA
ApoB_by_ApoA1	chr2:209676126-211675782	2_210675783_C_A	2	210675783	C	A	0.31583	ApoB_by_ApoA1_chr2:209676126-211675782_L1	L1	0.980208	4.6901e-05	4.69247e-05	4.64502e-05	4.57321e-05	4.51179e-05	4.48259e-05	4.48833e-05	4.52124e-05	4.57195e-05	0.980216	-9.91831	CPS1	TRUE	NA	NA
ApoB_by_ApoA1	chr2:21202451-23202365	2_21246925_AACTC_A	2	21246925	AACTC	A	0.001125	ApoB_by_ApoA1_chr2:21202451-23202365_L10	L10	1.7607e-183	8.01243e-67	1.08922e-91	2.87079e-38	2.18491e-21	8.80681e-16	1.42593e-19	1.1765e-08	4.32679e-11	0.999701	0.999701	5.01765	NA	NA	NA	NA
ApoB_by_ApoA1	chr2:21202451-23202365	2_21206065_AC_A	2	21206065	AC	A	0.185643	ApoB_by_ApoA1_chr2:21202451-23202365_L2	L2	2.26132e-178	0.998442	1.4738e-90	1.06133e-37	3.49053e-21	1.12787e-15	1.53053e-19	1.19624e-08	4.91575e-11	1.03564e-10	0.998442	-25.0103	NA	NA	NA	NA
ApoB_by_ApoA1	chr2:21202451-23202365	2_21215866_A_G	2	21215866	A	G	0.049183	ApoB_by_ApoA1_chr2:21202451-23202365_L3	L3	2.44315e-181	3.13223e-66	1	3.71249e-38	2.53136e-21	9.22901e-16	1.43179e-15	1.16351e-08	4.36243e-11	9.54541e-11	1	14.5828	NA	NA	NA	NA
ApoB_by_ApoA1	chr2:21202451-23202365	2_21313631_G_T	2	21313631	G	T	0.058792	ApoB_by_ApoA1_chr2:21202451-23202365_L5	L5	4.27195e-181	2.24755e-66	2.22509e-91	4.14595e-38	1	8.84041e-16	1.41873e-19	1.17133e-08	4.49706e-11	9.61286e-11	1	-12.7077	NA	NA	NA	NA
ApoB_by_ApoA1	chr2:21202451-23202365	2_21289724_C_T	2	21289724	C	T	0.012583	ApoB_by_ApoA1_chr2:21202451-23202365_L7	L7	5.83173e-183	6.29364e-67	5.51277e-72	3.23272e-38	2.17818e-21	8.66282e-16	0.999905	1.17016e-08	4.38742e-11	9.62533e-11	0.999905	-0.397533	NA	NA	NA	NA
ApoB_by_ApoA1	chr2:217856372-219856176	2_218856229_TAGG_T	2	218856229	TAGG	T	0.053708	ApoB_by_ApoA1_chr2:217856372-219856176_L1	L1	0.952385	6.40563e-05	6.41273e-05	6.38909e-05	6.34937e-05	6.30935e-05	6.28066e-05	6.26911e-05	6.2757e-05	6.29859e-05	0.952413	-8.86615	NA	NA	NA	NA
ApoB_by_ApoA1	chr2:240298618-242179925	2_241298487_C_T	2	241298487	C	T	0.360028	ApoB_by_ApoA1_chr2:240298618-242179925_L1	L1	0.806759	6.01699e-05	5.93883e-05	5.82037e-05	5.72496e-05	5.68228e-05	5.68997e-05	5.73323e-05	5.79792e-05	5.87425e-05	0.80686	9.23739	NA	NA	NA	NA
ApoB_by_ApoA1	chr2:47735345-49734952	2_48735152_G_T	2	48735152	G	T	0.237207	ApoB_by_ApoA1_chr2:47735345-49734952_L1	L1	0.836296	5.20937e-05	5.16984e-05	5.12015e-05	5.08289e-05	5.06717e-05	5.07145e-05	5.09007e-05	5.11752e-05	5.14973e-05	0.836372	-6.05264	NA	NA	NA	NA
ApoB_by_ApoA1	chr2:63037933-65036850	2_63042469_T_C	2	63042469	T	C	0.307274	ApoB_by_ApoA1_chr2:63037933-65036850_L1	L1	0.983074	6.30389e-05	6.13629e-05	5.98724e-05	5.92348e-05	5.93706e-05	5.99676e-05	6.07801e-05	6.16702e-05	6.25778e-05	0.983083	-8.80448	NA	NA	NA	NA
ApoB_by_ApoA1	chr3:121566934-123566159	3_122566371_CT_C	3	122566371	CT	C	0.31004	ApoB_by_ApoA1_chr3:121566934-123566159_L1	L1	0.997335	1.72104e-06	8.22327e-05	8.22258e-05	8.21306e-05	8.20035e-05	8.18847e-05	8.18006e-05	8.17678e-05	8.17949e-05	0.997337	-6.80952	NA	NA	NA	NA
ApoB_by_ApoA1	chr4:108648668-110648075	4_109717608_A_G	4	109717608	A	G	0.001724	ApoB_by_ApoA1_chr4:108648668-110648075_L2	L2	3.52646e-17	0.999423	5.4042e-05	5.34177e-05	5.27144e-05	5.22555e-05	5.2137e-05	5.23078e-05	5.26763e-05	5.31657e-05	0.999423	-6.15123	PLA2G12A	TRUE	NA	NA
ApoB_by_ApoA1	chr4:39426108-41425937	4_40425993_T_C	4	40425993	T	C	0.238972	ApoB_by_ApoA1_chr4:39426108-41425937_L1	L1	0.996405	3.67791e-05	3.67115e-05	3.60002e-05	3.50902e-05	3.45609e-05	3.4534e-05	3.48319e-05	3.53012e-05	3.58639e-05	0.996406	-5.76913	RBM47	TRUE	NA	NA
ApoB_by_ApoA1	chr5:155964923-157964504	5_156948361_T_A	5	156948361	T	A	0.21589	ApoB_by_ApoA1_chr5:155964923-157964504_L2	L2	2.36035e-57	0.940062	1.66456e-07	6.52111e-06	5.50248e-05	5.52355e-05	5.53696e-05	5.53838e-05	5.52863e-05	5.51235e-05	0.940082	1.61834	NA	NA	NA	NA
ApoB_by_ApoA1	chr5:74360720-76360107	5_75360714_T_C	5	75360714	T	C	0.400027	ApoB_by_ApoA1_chr5:74360720-76360107_L1	L1	0.999992	1.02217e-08	1.06557e-10	9.48227e-05	9.48227e-05	9.48227e-05	9.48227e-05	9.48227e-05	9.48227e-05	9.48227e-05	0.999992	-23.702	NA	NA	NA	NA
ApoB_by_ApoA1	chr6:159122194-161122087	6_160565883_A_C	6	160565883	A	C	0.218731	ApoB_by_ApoA1_chr6:159122194-161122087_L3	L3	2.5878e-43	8.18183e-63	1	6.04957e-20	4.56938e-10	1.28728e-09	1.57161e-09	8.46931e-09	6.10569e-08	5.77677e-08	1	9.21229	NA	NA	NA	NA
ApoB_by_ApoA1	chr6:160273293-162273212	6_160565883_A_C	6	160565883	A	C	0.218731	ApoB_by_ApoA1_chr6:160273293-162273212_L1	L1	1	2.23138e-12	5.43157e-22	3.90037e-10	2.11693e-12	3.09437e-13	1.2241e-07	1.15431e-10	3.40961e-07	3.06965e-08	1	9.21229	NA	NA	NA	NA
ApoB_by_ApoA1	chr6:160273293-162273212	6_160478017_C_CA	6	160478017	C	CA	0.0541941	ApoB_by_ApoA1_chr6:160273293-162273212_L6	L6	6.14411e-25	1.09923e-12	2.50715e-20	3.17731e-10	1.86892e-12	0.999993	1.18907e-07	1.10579e-10	3.1962e-07	3.05345e-08	0.999993	5.21289	NA	NA	NA	NA
ApoB_by_ApoA1	chr6:26099970-28099759	6_26123274_T_C	6	26123274	T	C	0.0764969	ApoB_by_ApoA1_chr6:26099970-28099759_L1	L1	1	6.54438e-19	5.56202e-06	5.12122e-05	5.12328e-05	5.10907e-05	5.08841e-05	5.07143e-05	5.06503e-05	5.07209e-05	1	11.7524	NA	NA	NA	NA
ApoB_by_ApoA1	chr6:26099970-28099759	6_26104404_T_G	6	26104404	T	G	0.15083	ApoB_by_ApoA1_chr6:26099970-28099759_L2	L2	4.12173e-38	0.850868	5.53367e-06	5.18918e-05	5.19125e-05	5.17722e-05	5.15679e-05	5.13999e-05	5.13364e-05	5.14062e-05	0.850922	-7.7368	NA	NA	NA	NA
ApoB_by_ApoA1	chr7:126375070-128374053	7_127375029_G_A	7	127375029	G	A	0.021776	ApoB_by_ApoA1_chr7:126375070-128374053_L1	L1	0.998456	0.000110767	0.000110767	0.000110767	0.000110767	0.000110767	0.000110767	0.000110767	0.000110767	0.000110767	0.998456	-6.18994	ZNF800	TRUE	NA	NA
ApoB_by_ApoA1	chr7:75033416-77011874	7_75981558_C_T	7	75981558	C	T	0.004651	ApoB_by_ApoA1_chr7:75033416-77011874_L2	L2	8.87832e-11	0.988251	0.000118568	0.000118568	0.000118568	0.000118568	0.000118568	0.000118568	0.000118568	0.000118568	0.988251	5.90939	POR	TRUE	NA	NA
ApoB_by_ApoA1	chr7:91779083-93778572	7_92779056_C_T	7	92779056	C	T	0.09445	ApoB_by_ApoA1_chr7:91779083-93778572_L1	L1	0.96654	6.82568e-05	6.84078e-05	6.82504e-05	6.79019e-05	6.75088e-05	6.71931e-05	6.70281e-05	6.70403e-05	6.72246e-05	0.966561	-5.22379	NA	NA	NA	NA
ApoB_by_ApoA1	chr7:97286348-99286047	7_99277269_A_G	7	99277269	A	G	0.037956	ApoB_by_ApoA1_chr7:97286348-99286047_L1	L1	0.99469	1.254e-08	8.79662e-05	8.79662e-05	8.79662e-05	8.79662e-05	8.79662e-05	8.79662e-05	8.79662e-05	8.79662e-05	0.99469	-6.53039	NA	NA	NA	NA
ApoB_by_ApoA1	chr8:124488277-126487717	8_125487789_C_G	8	125487789	C	G	0.42075	ApoB_by_ApoA1_chr8:124488277-126487717_L1	L1	1	4.04506e-11	8.70086e-11	1.03943e-05	5.12736e-05	5.12773e-05	5.11706e-05	5.10356e-05	5.09477e-05	5.09556e-05	1	25.4671	NA	NA	NA	NA
ApoB_by_ApoA1	chr8:18967131-20966168	8_19956018_A_G	8	19956018	A	G	0.0185638	ApoB_by_ApoA1_chr8:18967131-20966168_L2	L2	8.89736e-85	1	3.33596e-37	1.7548e-19	8.84366e-07	2.97546e-14	1.31901e-66	1.21891e-16	1.14636e-31	7.72402e-11	1	-21.4343	LPL	TRUE	NA	NA
ApoB_by_ApoA1	chr8:18967131-20966168	8_20119800_C_G	8	20119800	C	G	0.0239782	ApoB_by_ApoA1_chr8:18967131-20966168_L8	L8	8.8336e-85	6.57708e-91	2.34504e-37	1.77512e-19	9.01558e-07	1.75824e-14	9.52326e-67	1	1.17808e-31	6.74049e-11	1	8.07437	NA	NA	NA	NA
ApoB_by_ApoA1	chr8:28167429-30166825	8_29167426_G_A	8	29167426	G	A	0.0173811	ApoB_by_ApoA1_chr8:28167429-30166825_L1	L1	0.845766	7.1423e-05	7.1469e-05	7.14537e-05	7.14044e-05	7.13423e-05	7.12831e-05	7.12382e-05	7.12153e-05	7.12192e-05	0.845865	5.35295	KIF13B	TRUE	NA	NA
ApoB_by_ApoA1	chr9:103896713-105896455	9_104858516_A_G	9	104858516	A	G	0.001662	ApoB_by_ApoA1_chr9:103896713-105896455_L1	L1	1	2.00724e-15	1.15597e-14	9.71355e-15	6.52014e-08	5.67658e-07	1.88952e-06	2.39864e-07	8.94418e-06	8.38153e-05	1	-8.20606	NA	NA	NA	NA
ApoB_by_ApoA1	chr9:103896713-105896455	9_104817351_C_G	9	104817351	C	G	0.030047	ApoB_by_ApoA1_chr9:103896713-105896455_L8	L8	1.92492e-14	2.01385e-15	1.19214e-13	9.36619e-15	6.79172e-08	5.75551e-07	2.00396e-06	0.987828	9.11938e-06	8.38153e-05	0.987828	2.93404	ABCA1	TRUE	NA	NA
ApoB_by_ApoA1	chr9:14304974-16304663	9_15304784_C_A	9	15304784	C	A	0.141339	ApoB_by_ApoA1_chr9:14304974-16304663_L1	L1	0.945759	2.14462e-05	7.3622e-05	7.365e-05	7.36309e-05	7.35769e-05	7.3503e-05	7.34241e-05	7.3353e-05	7.33003e-05	0.945792	7.99132	NA	NA	NA	NA
ApoB_by_ApoA1	chr11:115779312-117778139	11_116830638_G_A	11	116830638	G	A	0.00220073	ApoB_by_ApoA1_chr11:115779312-117778139_L1	L1	1	4.72462e-190	4.61722e-73	1.75732e-92	1.81992e-33	7.00571e-15	1.6299e-07	4.69445e-07	1.68518e-05	2.42662e-05	1	35.8019	NA	NA	APOC3	TRUE
ApoB_by_ApoA1	chr11:115779312-117778139	11_116778201_G_C	11	116778201	G	C	0.132475	ApoB_by_ApoA1_chr11:115779312-117778139_L2	L2	4.35075e-237	1	5.61215e-73	6.43568e-87	1.82502e-33	5.43495e-09	1.69742e-07	4.63248e-07	1.68521e-05	2.42648e-05	1	28.5239	NA	NA	NA	NA
ApoB_by_ApoA1	chr11:115779312-117778139	11_116792412_C_T	11	116792412	C	T	0.0089214	ApoB_by_ApoA1_chr11:115779312-117778139_L3	L3	3.80656e-237	7.00609e-190	0.96657	3.96432e-93	1.81778e-33	7.02532e-15	1.63609e-07	5.07068e-07	1.69425e-05	2.43734e-05	0.966572	-18.525	NA	NA	NA	NA
ApoB_by_ApoA1	chr11:115779312-117778139	11_116834562_C_T	11	116834562	C	T	0.193307	ApoB_by_ApoA1_chr11:115779312-117778139_L4	L4	6.1584e-235	6.95432e-177	6.76091e-73	1	1.86332e-33	1.18449e-12	1.69294e-07	4.62697e-07	1.68845e-05	2.43245e-05	1	14.0535	NA	NA	NA	NA
ApoB_by_ApoA1	chr11:115779312-117778139	11_116837023_A_C	11	116837023	A	C	0.00102079	ApoB_by_ApoA1_chr11:115779312-117778139_L5	L5	3.74249e-237	4.28908e-190	4.58462e-73	2.50744e-93	1	6.97851e-15	1.63377e-07	4.75305e-07	1.69169e-05	2.43472e-05	1	-12.4554	APOA1	TRUE	NA	NA
ApoB_by_ApoA1	chr11:115779312-117778139	11_116791691_G_C	11	116791691	G	C	0.0625228	ApoB_by_ApoA1_chr11:115779312-117778139_L6	L6	4.17718e-237	3.41026e-107	4.75665e-73	2.52576e-78	1.83303e-33	0.820274	1.65351e-07	4.8549e-07	1.72053e-05	2.46876e-05	0.820282	-18.8831	APOA5	TRUE	NA	NA
ApoB_by_ApoA1	chr11:13798762-15798043	11_14843853_C_T	11	14843853	C	T	0.0010679	ApoB_by_ApoA1_chr11:13798762-15798043_L1	L1	1	9.47837e-08	1.41558e-06	5.37563e-05	5.37127e-05	5.36905e-05	5.36919e-05	5.37146e-05	5.37534e-05	5.38026e-05	1	9.30218	NA	NA	PDE3B	TRUE
ApoB_by_ApoA1	chr11:177960-1407932	11_408174_G_T	11	408174	G	T	0.0363279	ApoB_by_ApoA1_chr11:177960-1407932_L1	L1	0.879477	2.80172e-06	7.8582e-05	7.86259e-05	7.86776e-05	7.87215e-05	7.87475e-05	7.87511e-05	7.87327e-05	7.86967e-05	0.879554	-5.65858	SIGIRR	TRUE	NA	NA
ApoB_by_ApoA1	chr11:44691090-46690573	11_46686646_C_T	11	46686646	C	T	0.138425	ApoB_by_ApoA1_chr11:44691090-46690573_L1	L1	0.999619	2.11198e-09	2.27501e-06	7.18501e-06	6.45026e-05	6.40375e-05	6.41126e-05	6.44569e-05	6.49268e-05	6.54641e-05	0.999619	7.56733	NA	NA	NA	NA
ApoB_by_ApoA1	chr11:4680280-6679656	11_5679844_C_A	11	5679844	C	A	0.067572	ApoB_by_ApoA1_chr11:4680280-6679656_L1	L1	1	3.25935e-12	4.45237e-06	7.2759e-05	7.2759e-05	7.2759e-05	7.2759e-05	7.2759e-05	7.2759e-05	7.2759e-05	1	-10.7845	TRIM5	TRUE	NA	NA
ApoB_by_ApoA1	chr11:63237291-65236915	11_64237251_G_C	11	64237251	G	C	0.046798	ApoB_by_ApoA1_chr11:63237291-65236915_L1	L1	0.926753	1.15894e-06	3.11054e-07	6.59911e-05	6.44037e-05	6.36899e-05	6.38947e-05	6.45537e-05	6.53526e-05	6.61537e-05	0.926787	-7.28525	NA	NA	VEGFB	TRUE
ApoB_by_ApoA1	chr11:74744377-76744076	11_75798307_G_A	11	75798307	G	A	0.00362409	ApoB_by_ApoA1_chr11:74744377-76744076_L3	L3	2.59774e-40	7.17186e-08	0.889307	1.37132e-05	6.88747e-05	6.89269e-05	6.88861e-05	6.87734e-05	6.86257e-05	6.8484e-05	0.889354	-5.12838	DGAT2	TRUE	NA	NA
ApoB_by_ApoA1	chr12:107730972-109730609	12_109223867_A_G	12	109223867	A	G	0.00194372	ApoB_by_ApoA1_chr12:107730972-109730609_L1	L1	1	7.94785e-15	3.03421e-12	1.26733e-09	5.23794e-05	5.14737e-05	5.12336e-05	5.1504e-05	5.20007e-05	5.25641e-05	1	9.34662	ACACB	TRUE	NA	NA
ApoB_by_ApoA1	chr12:107730972-109730609	12_108730938_A_G	12	108730938	A	G	0.411502	ApoB_by_ApoA1_chr12:107730972-109730609_L3	L3	5.38591e-21	8.91907e-15	0.803762	1.34154e-09	5.874e-05	5.78694e-05	5.76378e-05	5.78994e-05	5.83782e-05	5.8919e-05	0.803831	-7.11496	NA	NA	NA	NA
ApoB_by_ApoA1	chr12:121703942-123703756	12_123672628_G_C	12	123672628	G	C	0.0137624	ApoB_by_ApoA1_chr12:121703942-123703756_L3	L3	2.18856e-09	1.16917e-14	0.968872	1.14184e-09	2.35376e-09	8.89793e-08	8.16196e-07	1.92974e-07	3.80887e-05	4.08946e-05	0.968874	7.27749	NA	NA	NA	NA
ApoB_by_ApoA1	chr12:121703942-123703756	12_122711531_C_G	12	122711531	C	G	0.0726906	ApoB_by_ApoA1_chr12:121703942-123703756_L4	L4	2.36077e-09	1.34488e-14	2.21455e-11	0.997883	2.34869e-09	8.13441e-08	7.47684e-07	1.9397e-07	3.81432e-05	4.09433e-05	0.997883	5.15201	NA	NA	NA	NA
ApoB_by_ApoA1	chr12:122925147-124924352	12_124840464_C_G	12	124840464	C	G	0.12869	ApoB_by_ApoA1_chr12:122925147-124924352_L3	L3	4.79568e-38	1.25631e-37	0.995549	9.41961e-18	3.76498e-09	4.84433e-11	4.97457e-12	5.64208e-14	2.72973e-08	1.63619e-07	0.995549	-11.986	NA	NA	NA	NA
ApoB_by_ApoA1	chr12:122925147-124924352	12_124791424_C_T	12	124791424	C	T	0.00984571	ApoB_by_ApoA1_chr12:122925147-124924352_L9	L9	4.80894e-38	1.09509e-37	6.32346e-23	5.11618e-18	4.03066e-09	5.45518e-11	5.42896e-12	5.92112e-14	0.939124	1.75112e-07	0.939124	5.20474	NA	NA	NA	NA
ApoB_by_ApoA1	chr12:123927289-125926958	12_124840464_C_G	12	124840464	C	G	0.12869	ApoB_by_ApoA1_chr12:123927289-125926958_L3	L3	6.23567e-40	1.99046e-37	0.994085	2.68651e-17	1.81925e-14	1.26209e-11	3.74249e-08	2.23096e-07	4.83016e-06	2.44906e-05	0.994085	-11.986	NA	NA	NA	NA
ApoB_by_ApoA1	chr12:123927289-125926958	12_124791424_C_T	12	124791424	C	T	0.00984571	ApoB_by_ApoA1_chr12:123927289-125926958_L7	L7	6.18499e-40	1.79122e-37	5.91284e-20	1.45116e-17	1.87404e-14	1.3866e-11	0.947606	2.38072e-07	3.91141e-06	2.52421e-05	0.947607	5.20474	NA	NA	NA	NA
ApoB_by_ApoA1	chr12:123927289-125926958	12_124841304_G_A	12	124841304	G	A	0.00798755	ApoB_by_ApoA1_chr12:123927289-125926958_L8	L8	6.21127e-40	1.80237e-37	4.82851e-20	1.64641e-17	1.86658e-14	1.29354e-11	3.75305e-08	0.981988	3.63111e-06	2.51809e-05	0.981989	-5.78892	NA	NA	NA	NA
ApoB_by_ApoA1	chr12:70785858-72785245	12_71785666_C_T	12	71785666	C	T	0.0197102	ApoB_by_ApoA1_chr12:70785858-72785245_L1	L1	0.999979	4.75877e-07	0.000102934	0.000102934	0.000102934	0.000102934	0.000102934	0.000102934	0.000102934	0.000102934	0.999979	-6.77435	RAB21	TRUE	NA	NA
ApoB_by_ApoA1	chr14:93381035-95380854	14_94380925_T_A	14	94380925	T	A	0.0486256	ApoB_by_ApoA1_chr14:93381035-95380854_L1	L1	0.926925	4.95197e-05	4.95849e-05	4.9459e-05	4.92316e-05	4.89913e-05	4.88028e-05	4.87031e-05	4.87049e-05	4.88054e-05	0.926958	-7.67541	SERPINA1	TRUE	SERPINA1	TRUE
ApoB_by_ApoA1	chr15:100366541-101980272	15_101528455_G_A	15	101528455	G	A	0.253476	ApoB_by_ApoA1_chr15:100366541-101980272_L1	L1	0.919875	1.12125e-13	1.86441e-06	5.70953e-05	5.70869e-05	5.69693e-05	5.68202e-05	5.6703e-05	5.6657e-05	5.6699e-05	0.919907	8.36315	NA	NA	NA	NA
ApoB_by_ApoA1	chr15:57386319-59386305	15_58400003_A_C	15	58400003	A	C	0.315042	ApoB_by_ApoA1_chr15:57386319-59386305_L3	L3	8.04585e-23	3.92576e-36	0.964148	1.27496e-07	5.06107e-05	5.0611e-05	5.06126e-05	5.0614e-05	5.06141e-05	5.06122e-05	0.964159	10.2973	NA	NA	NA	NA
ApoB_by_ApoA1	chr16:54913112-56912898	16_56911137_C_A	16	56911137	C	A	0.189209	ApoB_by_ApoA1_chr16:54913112-56912898_L1	L1	1	9.03445e-70	8.08398e-82	8.6734e-43	1.25909e-55	9.2043e-35	3.59375e-37	7.71229e-22	3.27369e-45	1.05631e-41	1	-21.4284	NA	NA	NA	NA
ApoB_by_ApoA1	chr16:54913112-56912898	16_56881445_G_C	16	56881445	G	C	0.0193753	ApoB_by_ApoA1_chr16:54913112-56912898_L10	L10	7.81041e-126	1.2467e-69	8.54379e-82	8.38962e-43	1.34376e-54	4.97688e-35	1.47156e-37	7.324e-22	1.08562e-50	1	1	7.4577	NA	NA	NA	NA
ApoB_by_ApoA1	chr16:54913112-56912898	16_56769590_A_AG	16	56769590	A	AG	0.0513358	ApoB_by_ApoA1_chr16:54913112-56912898_L3	L3	1.21226e-126	5.52411e-69	1	3.60872e-36	3.18335e-56	6.03835e-35	1.69804e-37	7.34248e-22	1.18445e-50	5.95857e-42	1	10.3503	NA	NA	NUP93	TRUE
ApoB_by_ApoA1	chr16:54913112-56912898	16_56687350_A_T	16	56687350	A	T	0.105724	ApoB_by_ApoA1_chr16:54913112-56912898_L4	L4	2.42519e-126	2.28864e-68	7.33976e-69	0.985026	1.95444e-55	6.4448e-35	2.08983e-37	7.33781e-22	1.32183e-50	7.0203e-42	0.985026	-12.6962	NA	NA	NA	NA
ApoB_by_ApoA1	chr16:54913112-56912898	16_56909009_A_T	16	56909009	A	T	0.121821	ApoB_by_ApoA1_chr16:54913112-56912898_L5	L5	4.22346e-125	4.77252e-69	1.0942e-81	3.0244e-42	1	6.55477e-35	2.64685e-37	7.56544e-22	1.74964e-50	1.07327e-40	1	-20.0883	NA	NA	NA	NA
ApoB_by_ApoA1	chr16:54913112-56912898	16_56840060_A_G	16	56840060	A	G	0.06031	ApoB_by_ApoA1_chr16:54913112-56912898_L6	L6	1.26696e-125	1.28145e-68	1.93935e-81	9.87832e-43	4.21627e-56	0.892509	1.9319e-37	7.74833e-22	1.45247e-50	7.06856e-42	0.892509	12.9498	NA	NA	NA	NA
ApoB_by_ApoA1	chr16:54913112-56912898	16_56884213_C_A	16	56884213	C	A	0.0468124	ApoB_by_ApoA1_chr16:54913112-56912898_L7	L7	2.84331e-125	2.98138e-69	1.15397e-81	1.04623e-42	6.59539e-56	5.43026e-35	0.998635	7.32641e-22	1.17499e-50	5.91446e-42	0.998635	14.4864	NA	NA	NA	NA
ApoB_by_ApoA1	chr16:54913112-56912898	16_56886571_G_A	16	56886571	G	A	0.00326241	ApoB_by_ApoA1_chr16:54913112-56912898_L8	L8	1.59983e-126	8.2176e-70	7.60949e-82	6.82454e-43	2.81085e-56	4.64094e-35	1.40228e-37	0.984399	1.0477e-50	5.61202e-42	0.984399	9.94631	NA	NA	NA	NA
ApoB_by_ApoA1	chr16:54913112-56912898	16_56882285_C_T	16	56882285	C	T	0.0259345	ApoB_by_ApoA1_chr16:54913112-56912898_L9	L9	9.15253e-113	1.76998e-69	9.23016e-82	8.16344e-43	4.46874e-56	5.15738e-35	1.52236e-37	7.32309e-22	1	5.7783e-42	1	6.2344	NA	NA	NA	NA
ApoB_by_ApoA1	chr16:55959425-57958849	16_56959412_C_A	16	56959412	C	A	0.325303	ApoB_by_ApoA1_chr16:55959425-57958849_L1	L1	0.932007	4.6695e-88	2.33864e-129	1.31088e-89	1.72574e-48	1.22457e-23	3.86575e-10	9.44248e-18	2.17036e-11	4.77665e-09	0.932007	Inf	NA	NA	NA	NA
ApoB_by_ApoA1	chr16:55959425-57958849	16_56972678_C_T	16	56972678	C	T	0.17809	ApoB_by_ApoA1_chr16:55959425-57958849_L2	L2	0	0.819703	4.50272e-131	8.04369e-77	1.68317e-48	5.53602e-27	4.17532e-10	9.21766e-18	2.46749e-11	4.79692e-09	0.819703	-Inf	NA	NA	NA	NA
ApoB_by_ApoA1	chr16:55959425-57958849	16_56973441_C_T	16	56973441	C	T	0.0522521	ApoB_by_ApoA1_chr16:55959425-57958849_L3	L3	0	7.79493e-97	1	8.83164e-90	1.58255e-48	4.44744e-28	2.27336e-08	8.33598e-18	1.76636e-11	4.78046e-09	1	18.2491	NA	NA	CETP	TRUE
ApoB_by_ApoA1	chr16:55959425-57958849	16_56981179_G_C	16	56981179	G	C	0.055898	ApoB_by_ApoA1_chr16:55959425-57958849_L4	L4	0	1.47466e-83	4.82631e-132	0.992694	1.60453e-48	9.22403e-28	2.45528e-10	8.54076e-18	2.51913e-11	4.85504e-09	0.992694	-37.9096	CETP	TRUE	NA	NA
ApoB_by_ApoA1	chr16:55959425-57958849	16_56973384_G_T	16	56973384	G	T	0.00165237	ApoB_by_ApoA1_chr16:55959425-57958849_L5	L5	0	9.12205e-98	1.87419e-132	4.79823e-90	1	2.49415e-28	1.81555e-10	8.26415e-18	1.6815e-11	4.77868e-09	1	12.5159	NA	NA	CETP	TRUE
ApoB_by_ApoA1	chr16:55959425-57958849	16_56951827_CTT_C	16	56951827	CTT	C	0.278907	ApoB_by_ApoA1_chr16:55959425-57958849_L6	L6	0	3.50889e-93	3.50316e-131	3.21209e-88	1.64846e-48	1	8.21564e-10	1.94443e-17	1.95234e-11	4.88715e-09	1	-9.80999	NA	NA	NA	NA
ApoB_by_ApoA1	chr16:55959425-57958849	16_56976607_G_T	16	56976607	G	T	0.00874546	ApoB_by_ApoA1_chr16:55959425-57958849_L8	L8	0	1.42489e-97	1.97968e-132	5.53778e-90	1.58114e-48	1.02244e-27	5.297e-10	0.979848	1.70993e-11	4.79247e-09	0.979848	8.09345	NA	NA	NA	NA
ApoB_by_ApoA1	chr16:66768320-68767977	16_67942417_A_T	16	67942417	A	T	0.0346741	ApoB_by_ApoA1_chr16:66768320-68767977_L2	L2	1.28093e-15	0.988517	6.10743e-05	6.11981e-05	6.05002e-05	5.94371e-05	5.85573e-05	5.8193e-05	5.84048e-05	5.90967e-05	0.988523	-7.80161	LCAT	TRUE	NA	NA
ApoB_by_ApoA1	chr16:69696070-71695943	16_71619767_G_T	16	71619767	G	T	0.0277867	ApoB_by_ApoA1_chr16:69696070-71695943_L3	L3	1.55872e-09	1.20622e-07	0.999978	3.18015e-08	9.65762e-06	4.35091e-05	4.29601e-05	4.34466e-05	4.41711e-05	4.49016e-05	0.999978	-4.82521	NA	NA	NA	NA
ApoB_by_ApoA1	chr16:71068172-73067426	16_72110275_T_C	16	72110275	T	C	0.182262	ApoB_by_ApoA1_chr16:71068172-73067426_L2	L2	7.00736e-24	1	4.40881e-22	6.41359e-05	1.29757e-06	4.6605e-06	6.19582e-05	6.13019e-05	6.16599e-05	6.25115e-05	1	12.3454	NA	NA	NA	NA
ApoB_by_ApoA1	chr16:80501318-82501178	16_81501185_T_C	16	81501185	T	C	0.30136	ApoB_by_ApoA1_chr16:80501318-82501178_L1	L1	0.99939	5.17544e-06	3.20289e-05	3.20409e-05	3.20532e-05	3.20624e-05	3.20667e-05	3.20663e-05	3.20631e-05	3.20598e-05	0.99939	11.803	NA	NA	NA	NA
ApoB_by_ApoA1	chr17:16553300-18514648	17_16948873_A_G	17	16948873	A	G	0.00715637	ApoB_by_ApoA1_chr17:16553300-18514648_L2	L2	2.62839e-09	0.993385	3.5382e-07	4.54802e-05	4.43274e-05	4.48733e-05	4.57795e-05	4.66265e-05	4.73598e-05	4.8008e-05	0.993387	-5.55991	TNFRSF13B	TRUE	NA	NA
ApoB_by_ApoA1	chr17:27367903-29367830	17_28367840_G_A	17	28367840	G	A	0.474699	ApoB_by_ApoA1_chr17:27367903-29367830_L1	L1	0.989233	3.77226e-07	1.6578e-05	8.7658e-05	8.58916e-05	8.42759e-05	8.35213e-05	8.3652e-05	8.44097e-05	8.55416e-05	0.98924	-10.8544	VTN	TRUE	NA	NA
ApoB_by_ApoA1	chr17:38659466-40658518	17_39659051_G_C	17	39659051	G	C	0.0246523	ApoB_by_ApoA1_chr17:38659466-40658518_L2	L2	1.06642e-11	0.998803	6.36697e-05	6.38772e-05	6.40746e-05	6.42173e-05	6.42804e-05	6.42569e-05	6.41549e-05	6.39934e-05	0.998804	6.165	STARD3	TRUE	NA	NA
ApoB_by_ApoA1	chr17:41549118-43548777	17_43530607_C_CGTGT	17	43530607	C	CGTGT	0.00594022	ApoB_by_ApoA1_chr17:41549118-43548777_L2	L2	1.59758e-11	0.968902	1.27124e-06	1.07181e-05	8.91784e-05	8.91388e-05	8.91613e-05	8.92227e-05	8.92975e-05	8.93668e-05	0.968919	-5.18696	NA	NA	NA	NA
ApoB_by_ApoA1	chr17:41549118-43548777	17_43493900_G_C	17	43493900	G	C	0.0139236	ApoB_by_ApoA1_chr17:41549118-43548777_L3	L3	1.69996e-11	1.30525e-06	0.889485	1.06163e-05	9.10375e-05	9.09973e-05	9.10206e-05	9.10834e-05	9.11601e-05	9.12311e-05	0.889547	-5.05643	NA	NA	NA	NA
ApoB_by_ApoA1	chr17:42849261-44848558	17_43848758_C_T	17	43848758	C	T	0.031869	ApoB_by_ApoA1_chr17:42849261-44848558_L1	L1	0.99995	1.12386e-19	9.83817e-11	2.84336e-06	2.52553e-06	6.53254e-05	6.47534e-05	6.4252e-05	6.41528e-05	6.45096e-05	0.99995	-15.6275	CD300LG	TRUE	NA	NA
ApoB_by_ApoA1	chr17:6177049-8176524	17_7176936_CCCCCAGCCCCAG_C	17	7176936	CCCCCAGCCCCAG	C	0.00776822	ApoB_by_ApoA1_chr17:6177049-8176524_L1	L1	1	2.82132e-12	2.68383e-10	5.10147e-05	5.07877e-05	5.02911e-05	4.98291e-05	4.95958e-05	4.96395e-05	4.99217e-05	1	16.8098	NA	NA	ASGR1	TRUE
ApoB_by_ApoA1	chr17:67043023-69042186	17_68927263_GA_G	17	68927263	GA	G	0.014724	ApoB_by_ApoA1_chr17:67043023-69042186_L7	L7	2.98185e-63	3.80346e-25	2.29572e-11	1.06092e-07	3.20073e-08	4.39814e-06	0.997974	8.93344e-06	3.9101e-05	3.91288e-05	0.997974	-2.13806	NA	NA	NA	NA
ApoB_by_ApoA1	chr17:68085192-70084957	17_69085137_A_G	17	69085137	A	G	0.0231236	ApoB_by_ApoA1_chr17:68085192-70084957_L1	L1	1	1.60541e-25	1.10118e-28	6.88421e-12	2.46917e-06	4.19497e-05	4.11352e-05	4.1211e-05	4.17494e-05	4.24246e-05	1	-20.233	ABCA6	TRUE	NA	NA
ApoB_by_ApoA1	chr17:68085192-70084957	17_68827664_G_A	17	68827664	G	A	0.0604058	ApoB_by_ApoA1_chr17:68085192-70084957_L2	L2	8.00186e-86	0.809703	8.13519e-29	3.10166e-10	2.49457e-06	4.24346e-05	4.16242e-05	4.16997e-05	4.22354e-05	4.29072e-05	0.809743	-13.0037	NA	NA	NA	NA
ApoB_by_ApoA1	chr17:68085192-70084957	17_69086821_C_G	17	69086821	C	G	0.150639	ApoB_by_ApoA1_chr17:68085192-70084957_L3	L3	2.03365e-85	1.60039e-25	1	6.73848e-12	2.47147e-06	4.19663e-05	4.11514e-05	4.12272e-05	4.17658e-05	4.24414e-05	1	12.4148	NA	NA	NA	NA
ApoB_by_ApoA1	chr18:48655327-50654773	18_49583585_A_G	18	49583585	A	G	0.0134357	ApoB_by_ApoA1_chr18:48655327-50654773_L2	L2	4.07885e-50	1	3.55272e-26	9.71093e-11	1.92537e-19	4.78618e-13	1.98895e-05	3.89808e-05	3.89423e-05	3.90006e-05	1	16.5024	LIPG	TRUE	NA	NA
ApoB_by_ApoA1	chr18:48655327-50654773	18_49586795_C_T	18	49586795	C	T	0.00256465	ApoB_by_ApoA1_chr18:48655327-50654773_L3	L3	4.38081e-50	1.40036e-59	1	1.05469e-10	1.9088e-19	4.64888e-13	1.99317e-05	3.90309e-05	3.89925e-05	3.9051e-05	1	11.5133	LIPG	TRUE	NA	NA
ApoB_by_ApoA1	chr18:48655327-50654773	18_49705135_A_G	18	49705135	A	G	0.156892	ApoB_by_ApoA1_chr18:48655327-50654773_L6	L6	3.99756e-50	1.90876e-59	3.8123e-26	4.72115e-10	1.77317e-18	0.958649	2.05245e-05	3.94944e-05	3.94575e-05	3.95167e-05	0.958654	-7.63089	NA	NA	NA	NA
ApoB_by_ApoA1	chr19:10086755-12086567	19_11120527_G_A	19	11120527	G	A	0.0123255	ApoB_by_ApoA1_chr19:10086755-12086567_L2	L2	0	1	5.82165e-58	6.49716e-91	3.59418e-17	2.40817e-11	4.13055e-28	7.02782e-20	3.69167e-17	1.35262e-09	1	25.1423	NA	NA	LDLR	TRUE
ApoB_by_ApoA1	chr19:10086755-12086567	19_11105941_G_A	19	11105941	G	A	0.477595	ApoB_by_ApoA1_chr19:10086755-12086567_L3	L3	0	9.96469e-123	1	5.59005e-91	2.82953e-17	3.53148e-11	1.69586e-27	2.31232e-19	3.6598e-17	1.34131e-09	1	-13.9981	NA	NA	NA	NA
ApoB_by_ApoA1	chr19:10086755-12086567	19_11095364_C_T	19	11095364	C	T	0.0160318	ApoB_by_ApoA1_chr19:10086755-12086567_L6	L6	0	1.94218e-124	8.01749e-58	6.68739e-91	3.59481e-17	0.999135	4.45424e-28	8.3704e-20	3.68433e-17	1.36281e-09	0.999135	7.20109	NA	NA	NA	NA
ApoB_by_ApoA1	chr19:17224058-19223975	19_19219115_C_T	19	19219115	C	T	0.0755671	ApoB_by_ApoA1_chr19:17224058-19223975_L1	L1	1	1.06284e-26	1.52264e-13	3.61014e-09	6.92081e-06	4.46221e-05	4.4483e-05	4.4341e-05	4.42852e-05	4.4344e-05	1	17.191	NCAN	TRUE	NA	NA
ApoB_by_ApoA1	chr19:17224058-19223975	19_19210016_C_G	19	19210016	C	G	0.0128306	ApoB_by_ApoA1_chr19:17224058-19223975_L2	L2	2.66161e-83	1	2.09681e-14	3.55896e-09	6.93535e-06	4.47029e-05	4.45637e-05	4.44214e-05	4.43655e-05	4.44244e-05	1	10.389	NA	NA	NA	NA
ApoB_by_ApoA1	chr19:17224058-19223975	19_19151756_G_C	19	19151756	G	C	0.00603169	ApoB_by_ApoA1_chr19:17224058-19223975_L3	L3	5.43522e-78	1.04755e-26	0.996237	3.57827e-09	6.99687e-06	4.48672e-05	4.4728e-05	4.45857e-05	4.45298e-05	4.45886e-05	0.996238	-3.00941	NA	NA	NA	NA
ApoB_by_ApoA1	chr19:18268831-20268725	19_19268740_C_T	19	19268740	C	T	0.0755007	ApoB_by_ApoA1_chr19:18268831-20268725_L1	L1	0.954345	5.22525e-29	1.0167e-07	1.53498e-05	6.26577e-05	6.20369e-05	6.1933e-05	6.23046e-05	6.30196e-05	6.39557e-05	0.954363	20.3259	TM6SF2	TRUE	NA	NA
ApoB_by_ApoA1	chr19:19329255-21329045	19_19349732_G_C	19	19349732	G	C	0.0708158	ApoB_by_ApoA1_chr19:19329255-21329045_L1	L1	1	1.6042e-28	9.28129e-08	5.19977e-06	1.21895e-05	7.92707e-05	7.92707e-05	7.92707e-05	7.92707e-05	7.92707e-05	1	18.9431	NA	NA	NA	NA
ApoB_by_ApoA1	chr19:19329255-21329045	19_19347579_A_G	19	19347579	A	G	0.0138171	ApoB_by_ApoA1_chr19:19329255-21329045_L2	L2	2.01464e-83	1	9.28074e-08	5.22237e-06	1.21678e-05	7.92707e-05	7.92707e-05	7.92707e-05	7.92707e-05	7.92707e-05	1	10.6598	NA	NA	NA	NA
ApoB_by_ApoA1	chr19:2414256-4413935	19_3375574_A_G	19	3375574	A	G	0.126	ApoB_by_ApoA1_chr19:2414256-4413935_L1	L1	0.962769	2.47796e-05	2.4619e-05	2.43904e-05	2.42262e-05	2.41675e-05	2.41913e-05	2.42704e-05	2.43931e-05	2.45566e-05	0.962777	5.4354	NA	NA	NA	NA
ApoB_by_ApoA1	chr19:39846440-41846259	19_40846352_GT_G	19	40846352	GT	G	0.0830549	ApoB_by_ApoA1_chr19:39846440-41846259_L1	L1	1	5.87333e-11	5.43935e-10	7.28502e-07	9.45537e-05	9.45537e-05	9.45537e-05	9.45537e-05	9.45537e-05	9.45537e-05	1	10.6184	NA	NA	NA	NA
ApoB_by_ApoA1	chr19:42896315-44896213	19_44879418_G_A	19	44879418	G	A	0.0487298	ApoB_by_ApoA1_chr19:42896315-44896213_L1	L1	1	0	0	1.18877e-46	7.17698e-102	4.93204e-59	5.20684e-26	2.21962e-32	2.89797e-27	5.13e-26	1	Inf	NA	NA	NA	NA
ApoB_by_ApoA1	chr19:42896315-44896213	19_44867684_C_T	19	44867684	C	T	0.0295221	ApoB_by_ApoA1_chr19:42896315-44896213_L10	L10	0	0	0	1.17412e-46	2.89279e-129	2.87463e-59	5.13571e-26	1.83874e-32	2.76928e-27	1	1	5.34975	NA	NA	NA	NA
ApoB_by_ApoA1	chr19:42896315-44896213	19_44893972_G_A	19	44893972	G	A	0.0304986	ApoB_by_ApoA1_chr19:42896315-44896213_L2	L2	0	1	0	1.1824e-46	5.45892e-129	2.55772e-59	5.16816e-26	1.99251e-32	2.8169e-27	5.03662e-26	1	Inf	NA	NA	TOMM40	TRUE
ApoB_by_ApoA1	chr19:42896315-44896213	19_44888997_C_T	19	44888997	C	T	0.171092	ApoB_by_ApoA1_chr19:42896315-44896213_L3	L3	0	0	1	1.24915e-46	5.54733e-129	2.02382e-59	2.11589e-25	6.1188e-32	3.48071e-27	6.83254e-26	1	-Inf	NA	NA	NA	NA
ApoB_by_ApoA1	chr19:42896315-44896213	19_44882661_G_T	19	44882661	G	T	0.00259993	ApoB_by_ApoA1_chr19:42896315-44896213_L4	L4	0	0	0	1	1.30024e-128	1.03089e-58	5.1338e-26	1.67349e-32	2.7378e-27	4.76479e-26	1	17.9292	NA	NA	NA	NA
ApoB_by_ApoA1	chr19:42896315-44896213	19_44895376_G_C	19	44895376	G	C	0.175687	ApoB_by_ApoA1_chr19:42896315-44896213_L5	L5	0	0	0	3.3736e-46	1	3.74275e-59	5.41185e-26	5.5732e-32	3.38624e-27	6.2728e-26	1	Inf	NA	NA	NA	NA
ApoB_by_ApoA1	chr19:42896315-44896213	19_44830701_T_C	19	44830701	T	C	0.156298	ApoB_by_ApoA1_chr19:42896315-44896213_L6	L6	0	0	0	5.08704e-46	4.68246e-129	1	5.16936e-26	3.38957e-32	3.12251e-27	6.15581e-26	1	-0.802126	NA	NA	NA	NA
ApoB_by_ApoA1	chr19:42896315-44896213	19_44888684_C_T	19	44888684	C	T	0.00513843	ApoB_by_ApoA1_chr19:42896315-44896213_L7	L7	0	0	0	1.17439e-46	9.16833e-130	1.60274e-59	1	1.68334e-32	2.73815e-27	4.76714e-26	1	0.412909	NA	NA	NA	NA
ApoB_by_ApoA1	chr19:42896315-44896213	19_44885967_G_A	19	44885967	G	A	0.078296	ApoB_by_ApoA1_chr19:42896315-44896213_L8	L8	0	0	0	1.18394e-46	9.96332e-128	5.92086e-59	5.17999e-26	1	2.91101e-27	5.1595e-26	1	3.50022	NA	NA	NA	NA
ApoB_by_ApoA1	chr19:43910315-45909820	19_44909976_G_T	19	44909976	G	T	0.0806433	ApoB_by_ApoA1_chr19:43910315-45909820_L1	L1	0.999996	0	1.57997e-193	4.95631e-156	1.42838e-33	2.10921e-24	2.13512e-07	1.38713e-05	3.99752e-05	3.99675e-05	0.999996	Inf	NA	NA	NA	NA
ApoB_by_ApoA1	chr19:43910315-45909820	19_44908684_T_C	19	44908684	T	C	0.155896	ApoB_by_ApoA1_chr19:43910315-45909820_L2	L2	0	1	7.50671e-194	7.53429e-159	2.06328e-33	2.14245e-24	2.03006e-07	1.3894e-05	3.99641e-05	3.99564e-05	1	-Inf	APOE	TRUE	NA	NA
ApoB_by_ApoA1	chr19:43910315-45909820	19_44927023_C_G	19	44927023	C	G	0.467515	ApoB_by_ApoA1_chr19:43910315-45909820_L3	L3	0	0	1	4.68353e-154	3.76652e-33	2.27527e-24	2.109e-07	1.39027e-05	3.99711e-05	3.99634e-05	1	-21.9835	NA	NA	APOC1P1	TRUE
ApoB_by_ApoA1	chr19:43910315-45909820	19_44935906_C_G	19	44935906	C	G	0.250741	ApoB_by_ApoA1_chr19:43910315-45909820_L4	L4	0	0	1.25066e-188	1	1.36188e-33	2.12696e-24	2.09332e-07	1.39288e-05	3.99839e-05	3.99764e-05	1	17.4933	NA	NA	NA	NA
ApoB_by_ApoA1	chr19:43910315-45909820	19_44918692_G_C	19	44918692	G	C	0.00200632	ApoB_by_ApoA1_chr19:43910315-45909820_L6	L6	0	0	3.34111e-194	8.34462e-159	1.48728e-33	1	2.03082e-07	1.39533e-05	4.00927e-05	4.00852e-05	1	8.3882	NA	NA	APOC1	TRUE
ApoB_by_ApoA1	chr19:44933400-46932405	19_44943964_G_A	19	44943964	G	A	0.0258325	ApoB_by_ApoA1_chr19:44933400-46932405_L1	L1	1	6.00572e-187	1.1761e-267	7.21084e-228	8.0242e-79	1.03349e-112	9.24969e-29	6.85436e-37	3.891e-32	2.62642e-34	1	Inf	NA	NA	APOC4,APOC4-APOC2	TRUE
ApoB_by_ApoA1	chr19:44933400-46932405	19_45001969_C_T	19	45001969	C	T	0.00339459	ApoB_by_ApoA1_chr19:44933400-46932405_L10	L10	0	2.6692e-182	1.98413e-269	5.95075e-228	7.90705e-79	9.40437e-113	9.26303e-29	6.70596e-37	3.81076e-32	0.999737	0.999737	15.1949	NA	NA	NA	NA
ApoB_by_ApoA1	chr19:44933400-46932405	19_44933400_G_A	19	44933400	G	A	0.0866872	ApoB_by_ApoA1_chr19:44933400-46932405_L2	L2	0	1	1.40535e-264	3.88018e-197	8.13818e-79	3.92714e-104	2.30536e-28	6.63512e-37	4.05411e-32	1.98113e-33	1	Inf	NA	NA	NA	NA
ApoB_by_ApoA1	chr19:44933400-46932405	19_44935906_C_G	19	44935906	C	G	0.250741	ApoB_by_ApoA1_chr19:44933400-46932405_L3	L3	0	9.6887e-184	1	7.95234e-227	9.32515e-79	2.74745e-112	9.75037e-29	1.14686e-35	3.4569e-31	2.79393e-34	1	17.4933	NA	NA	NA	NA
ApoB_by_ApoA1	chr19:44933400-46932405	19_44987774_C_T	19	44987774	C	T	0.0178437	ApoB_by_ApoA1_chr19:44933400-46932405_L4	L4	0	6.21767e-162	2.54914e-268	1	7.96037e-79	1.00189e-112	9.25694e-29	6.78306e-37	3.82734e-32	2.62593e-34	1	Inf	NA	NA	NA	NA
ApoB_by_ApoA1	chr19:44933400-46932405	19_44962212_A_G	19	44962212	A	G	0.00312868	ApoB_by_ApoA1_chr19:44933400-46932405_L5	L5	0	3.12929e-187	2.05524e-269	5.90257e-228	1	9.42427e-113	9.25376e-29	6.70554e-37	3.79023e-32	2.61501e-34	1	16.672	NA	NA	NA	NA
ApoB_by_ApoA1	chr19:44933400-46932405	19_45004438_G_A	19	45004438	G	A	0.0160364	ApoB_by_ApoA1_chr19:44933400-46932405_L6	L6	0	7.44344e-173	1.53192e-268	6.60848e-228	7.93227e-79	1	9.27553e-29	6.82658e-37	3.81298e-32	2.61755e-34	1	27.0721	NA	NA	NA	NA
ApoB_by_ApoA1	chr19:44933400-46932405	19_45019031_G_A	19	45019031	G	A	0.0124034	ApoB_by_ApoA1_chr19:44933400-46932405_L8	L8	0	2.9462e-187	2.35039e-260	6.71187e-228	8.1138e-79	1.02893e-112	9.21423e-29	0.999975	3.77658e-32	2.64303e-34	0.999975	-8.17833	NA	NA	NA	NA
ApoB_by_ApoA1	chr19:44933400-46932405	19_44933496_C_T	19	44933496	C	T	0.0114739	ApoB_by_ApoA1_chr19:44933400-46932405_L9	L9	0	4.89684e-187	2.00647e-261	6.71989e-228	8.13733e-79	9.99865e-113	9.26252e-29	6.62786e-37	0.826048	2.67582e-34	0.826048	-8.27587	NA	NA	NA	NA
ApoB_by_ApoA1	chr19:7364497-9364012	19_8364439_G_A	19	8364439	G	A	0.0194638	ApoB_by_ApoA1_chr19:7364497-9364012_L1	L1	1	8.75094e-12	5.14384e-06	3.65595e-05	3.66518e-05	3.66363e-05	3.65477e-05	3.64393e-05	3.63602e-05	3.63437e-05	1	16.1012	ANGPTL4	TRUE	NA	NA
ApoB_by_ApoA1	chr20:16864049-18863987	20_17864040_G_T	20	17864040	G	T	0.338654	ApoB_by_ApoA1_chr20:16864049-18863987_L1	L1	0.808993	8.96738e-20	4.80404e-05	4.74345e-05	4.6826e-05	4.65187e-05	4.65377e-05	4.67808e-05	4.71459e-05	4.75663e-05	0.809065	10.2425	NA	NA	NA	NA
ApoB_by_ApoA1	chr20:40606319-42606236	20_40669905_A_G	20	40669905	A	G	0.457559	ApoB_by_ApoA1_chr20:40606319-42606236_L2	L2	1.63611e-22	0.983844	1.67702e-06	5.31301e-06	9.53016e-05	9.53016e-05	9.53016e-05	9.53016e-05	9.53016e-05	9.53016e-05	0.983844	6.55091	NA	NA	NA	NA
ApoB_by_ApoA1	chr20:43413973-45413438	20_44413724_C_T	20	44413724	C	T	0.0313713	ApoB_by_ApoA1_chr20:43413973-45413438_L1	L1	0.999921	4.88264e-05	4.78268e-05	4.68514e-05	4.6392e-05	4.64451e-05	4.68117e-05	4.73237e-05	4.78849e-05	4.84489e-05	0.999921	-7.48185	HNF4A	TRUE	NA	NA
ApoB_by_ApoA1	chr20:61710515-63709883	20_62710120_G_A	20	62710120	G	A	0.420729	ApoB_by_ApoA1_chr20:61710515-63709883_L2	L2	2.57552e-11	0.997668	5.09272e-05	5.05771e-05	5.0149e-05	4.98041e-05	4.96091e-05	4.95742e-05	4.96824e-05	4.99069e-05	0.997669	6.33304	NA	NA	NTSR1	TRUE
ApoB_by_ApoA1	chr20:63080132-64237595	20_64227340_C_G	20	64227340	C	G	0.173356	ApoB_by_ApoA1_chr20:63080132-64237595_L1	L1	0.941285	1.06251e-06	8.56986e-05	8.58532e-05	8.57822e-05	8.55795e-05	8.5343e-05	8.51512e-05	8.50546e-05	8.50783e-05	0.941325	-5.63477	NA	NA	NA	NA
ApoB_by_ApoA1	chrX:13875199-15874919	X_14875053_G_A	X	14875053	G	A	0.0612283	ApoB_by_ApoA1_chrX:13875199-15874919_L1	L1	0.877187	5.62489e-06	0.000155448	0.000155448	0.000155448	0.000155448	0.000155448	0.000155448	0.000155448	0.000155448	0.877187	7.88824	NA	NA	NA	NA
ApoB_by_ApoA1	chrX:154551395-155700569	X_154709256_G_A	X	154709256	G	A	0.0456698	ApoB_by_ApoA1_chrX:154551395-155700569_L1	L1	0.927859	0.000450616	0.00042864	0.000425152	0.000439798	0.0004744	0.000512497	0.000524198	0.000524912	0.000524933	0.928094	5.96048	NA	NA	NA	NA
ApoB	chr1:108311544-110274458	1_109690361_A_G	1	109690361	A	G	0.269572	ApoB_chr1:108311544-110274458_L2	L2	0	0.999891	4.74605e-05	0.000112347	0.000112347	0.000112347	0.000112347	0.000112347	0.000112347	0.000112347	0.999891	10.2503	GSTM1	TRUE	NA	NA
ApoB	chr1:54040030-56039628	1_55039974_G_T	1	55039974	G	T	0.0176239	ApoB_chr1:54040030-56039628_L1	L1	1	6.04518e-09	1.22232e-59	7.23045e-26	6.91202e-32	9.33347e-16	1.93784e-12	7.03304e-13	2.92705e-28	2.06532e-100	1	Inf	PCSK9	TRUE	NA	NA
ApoB	chr1:54040030-56039628	1_55053501_G_A	1	55053501	G	A	0.385852	ApoB_chr1:54040030-56039628_L10	L10	0	9.13593e-09	1.3674e-59	7.74212e-25	8.21216e-32	9.5429e-16	9.47933e-13	1.76489e-10	1.35817e-27	1	1	-16.3573	NA	NA	NA	NA
ApoB	chr1:54040030-56039628	1_55052701_C_T	1	55052701	C	T	0.00144997	ApoB_chr1:54040030-56039628_L3	L3	0	5.99226e-09	1	7.4807e-26	6.9247e-32	9.34938e-16	8.59418e-13	6.92774e-13	2.81391e-28	2.51547e-100	1	14.9931	PCSK9	TRUE	NA	NA
ApoB	chr1:54040030-56039628	1_55232461_C_T	1	55232461	C	T	0.0017377	ApoB_chr1:54040030-56039628_L6	L6	0	6.0027e-09	1.23087e-59	6.40291e-26	7.00391e-32	0.99991	8.87338e-13	6.80084e-13	2.81228e-28	2.44042e-100	0.99991	7.5881	NA	NA	NA	NA
ApoB	chr1:54040030-56039628	1_55053395_A_T	1	55053395	A	T	0.0460784	ApoB_chr1:54040030-56039628_L9	L9	0	6.01601e-09	1.22334e-59	6.14669e-26	8.53324e-32	9.37619e-16	9.42558e-13	8.84277e-13	0.892332	6.04288e-98	0.892332	7.02964	NA	NA	NA	NA
ApoB	chr1:55250335-57250124	1_55293465_A_G	1	55293465	A	G	0.00663563	ApoB_chr1:55250335-57250124_L1	L1	1	8.56343e-51	2.84788e-38	1.95304e-10	3.56199e-08	1.60185e-07	3.68684e-06	9.84491e-06	1.04044e-05	1.05708e-05	1	17.1184	NA	NA	NA	NA
ApoB	chr1:55250335-57250124	1_55292613_C_T	1	55292613	C	T	0.0123884	ApoB_chr1:55250335-57250124_L2	L2	8.08495e-57	1	2.62322e-38	1.96615e-10	3.56185e-08	1.60385e-07	3.67933e-06	9.80999e-06	1.03668e-05	1.05331e-05	1	13.8876	NA	NA	NA	NA
ApoB	chr1:55250335-57250124	1_55253493_G_T	1	55253493	G	T	0.374594	ApoB_chr1:55250335-57250124_L3	L3	1.81497e-56	1.53865e-50	0.999996	2.7481e-10	3.76961e-08	1.71577e-07	3.67968e-06	9.91776e-06	1.04807e-05	1.06452e-05	0.999996	-14.0036	NA	NA	NA	NA
ApoB	chr1:55250335-57250124	1_55259504_G_A	1	55259504	G	A	0.0324022	ApoB_chr1:55250335-57250124_L4	L4	8.64593e-57	9.40658e-51	6.90472e-38	0.999165	3.63169e-08	1.60083e-07	3.73077e-06	9.90291e-06	1.04657e-05	1.06345e-05	0.999165	-8.81671	NA	NA	NA	NA
ApoB	chr1:55250335-57250124	1_55345199_G_A	1	55345199	G	A	0.00167415	ApoB_chr1:55250335-57250124_L5	L5	8.10512e-57	8.57825e-51	2.30625e-38	1.99259e-10	0.99512	1.6317e-07	3.74521e-06	9.98359e-06	1.05483e-05	1.07157e-05	0.995121	6.47471	NA	NA	NA	NA
ApoB	chr1:55250335-57250124	1_55287625_G_T	1	55287625	G	T	0.0049515	ApoB_chr1:55250335-57250124_L6	L6	8.65549e-57	9.23812e-51	2.37284e-38	1.97176e-10	3.73027e-08	0.973089	3.83219e-06	1.01226e-05	1.06939e-05	1.08657e-05	0.97309	-4.61498	NA	NA	NA	NA
ApoB	chr1:61549558-63549034	1_62774312_C_T	1	62774312	C	T	0.00100407	ApoB_chr1:61549558-63549034_L2	L2	4.09683e-100	0.994761	3.05372e-07	7.67721e-05	7.72539e-05	9.53198e-05	9.53198e-05	9.53198e-05	9.53198e-05	9.53198e-05	0.994762	9.20923	NA	NA	NA	NA
ApoB	chr1:61549558-63549034	1_62519006_TAC_T	1	62519006	TAC	T	0.00262257	ApoB_chr1:61549558-63549034_L3	L3	3.14809e-100	8.94616e-16	0.990831	7.72299e-05	7.77062e-05	9.53198e-05	9.53198e-05	9.53198e-05	9.53198e-05	9.53198e-05	0.990832	4.69247	NA	NA	NA	NA
ApoB	chr2:119549036-121548845	2_120548864_G_A	2	120548864	G	A	0.410149	ApoB_chr2:119549036-121548845_L1	L1	0.970672	8.10692e-05	8.12362e-05	8.11065e-05	8.08026e-05	8.04493e-05	8.01453e-05	7.99565e-05	7.99204e-05	8.00535e-05	0.970693	8.06487	NA	NA	NA	NA
ApoB	chr2:19022184-21022080	2_20999983_C_G	2	20999983	C	G	0.003298	ApoB_chr2:19022184-21022080_L10	L10	4.79512e-297	1.03828e-67	7.29353e-31	1.38049e-25	5.77624e-17	2.8412e-86	8.81575e-80	1.08013e-21	7.1366e-16	1	1	-5.7289	NA	NA	NA	NA
ApoB	chr2:19022184-21022080	2_20967337_C_T	2	20967337	C	T	0.052942	ApoB_chr2:19022184-21022080_L2	L2	6.17707e-291	1	7.27235e-31	1.40329e-25	5.7586e-17	5.87995e-86	6.20189e-79	1.75464e-21	7.15232e-16	3.4452e-30	1	24.1315	NA	NA	NA	NA
ApoB	chr2:19022184-21022080	2_21012043_A_G	2	21012043	A	G	0.004154	ApoB_chr2:19022184-21022080_L3	L3	1.90673e-296	3.51902e-71	0.856729	1.43059e-25	5.8457e-17	2.69009e-86	1.11679e-79	1.02218e-21	7.28335e-16	1.10084e-31	0.856729	13.9052	NA	NA	NA	NA
ApoB	chr2:19022184-21022080	2_21019741_G_A	2	21019741	G	A	0.001492	ApoB_chr2:19022184-21022080_L4	L4	1.42903e-297	3.69612e-71	7.28218e-31	1	5.78519e-17	2.7837e-86	8.31571e-80	1.06709e-21	7.12062e-16	1.05473e-31	1	-12.5995	APOB	TRUE	NA	NA
ApoB	chr2:19022184-21022080	2_21010226_CTCA_C	2	21010226	CTCA	C	0.003375	ApoB_chr2:19022184-21022080_L5	L5	2.78279e-291	3.52378e-71	7.21646e-31	1.38997e-25	0.999982	2.6881e-86	9.61946e-80	1.32782e-21	7.24169e-16	1.06057e-31	0.999982	7.30961	NA	NA	APOB	TRUE
ApoB	chr2:19022184-21022080	2_20959244_A_G	2	20959244	A	G	0.072405	ApoB_chr2:19022184-21022080_L6	L6	5.76607e-292	6.58397e-71	7.2899e-31	1.40195e-25	5.75872e-17	1	2.1267e-57	4.40025e-20	7.13261e-16	1.08022e-31	1	20.0629	NA	NA	NA	NA
ApoB	chr2:20044140-22043737	2_21097509_C_T	2	21097509	C	T	0.009118	ApoB_chr2:20044140-22043737_L10	L10	5.93036e-76	1.24442e-135	4.16781e-96	1.23844e-12	2.31729e-85	2.48529e-23	1.07368e-23	2.43118e-19	6.876e-16	0.998335	0.998335	2.44118	NA	NA	NA	NA
ApoB	chr2:20044140-22043737	2_21011100_T_C	2	21011100	T	C	0.039675	ApoB_chr2:20044140-22043737_L3	L3	4.82181e-73	7.58876e-135	0.999933	1.22965e-12	3.9852e-85	2.4978e-23	1.07067e-23	2.47567e-19	6.89841e-16	2.39972e-14	0.999933	24.6452	APOB	TRUE	NA	NA
ApoB	chr2:20044140-22043737	2_21067965_C_T	2	21067965	C	T	0.006927	ApoB_chr2:20044140-22043737_L6	L6	9.59041e-76	6.44349e-131	4.00194e-96	1.28624e-12	3.54695e-86	0.931987	1.12085e-23	2.47328e-19	7.16755e-16	2.4584e-14	0.931987	16.162	NA	NA	NA	NA
ApoB	chr2:20044140-22043737	2_21019741_G_A	2	21019741	G	A	0.001492	ApoB_chr2:20044140-22043737_L7	L7	2.77666e-76	9.15934e-136	4.18972e-96	1.22574e-12	4.10336e-86	2.50339e-23	1	2.45683e-19	6.88112e-16	2.40384e-14	1	-12.5995	APOB	TRUE	NA	NA
ApoB	chr2:21202451-23202365	2_21289724_C_T	2	21289724	C	T	0.012583	ApoB_chr2:21202451-23202365_L10	L10	1.88016e-235	2.02307e-97	7.16931e-63	7.54833e-25	2.74693e-13	3.07728e-35	1.76898e-10	3.39008e-11	2.89656e-11	0.999994	0.999994	-0.146675	NA	NA	NA	NA
ApoB	chr2:21202451-23202365	2_21205097_A_G	2	21205097	A	G	0.178571	ApoB_chr2:21202451-23202365_L2	L2	6.09031e-224	1	4.42786e-79	1.26521e-24	3.94834e-13	3.6299e-35	2.89463e-10	4.26187e-11	2.90549e-11	1.60579e-17	1	-27.6646	NA	NA	NA	NA
ApoB	chr2:21202451-23202365	2_21215866_A_G	2	21215866	A	G	0.049183	ApoB_chr2:21202451-23202365_L3	L3	2.52225e-233	1.66466e-96	1	8.97986e-25	2.80419e-13	3.2813e-35	1.74819e-10	3.68079e-11	2.87196e-11	5.44707e-14	1	14.2166	NA	NA	NA	NA
ApoB	chr2:21202451-23202365	2_21313631_G_T	2	21313631	G	T	0.058792	ApoB_chr2:21202451-23202365_L4	L4	4.60279e-233	1.1056e-96	1.00432e-79	1	2.99362e-13	3.15743e-35	1.78071e-10	3.49059e-11	2.90161e-11	1.4978e-17	1	-12.7954	NA	NA	NA	NA
ApoB	chr2:21202451-23202365	2_21947692_G_T	2	21947692	G	T	0.001252	ApoB_chr2:21202451-23202365_L9	L9	3.94498e-236	1.44844e-97	5.3336e-80	7.65707e-25	4.25891e-13	3.14722e-35	1.76742e-10	3.45326e-11	0.996471	1.51106e-17	0.996471	7.82763	NA	NA	NA	NA
ApoB	chr2:26508219-28507248	2_27508073_T_C	2	27508073	T	C	0.392876	ApoB_chr2:26508219-28507248_L1	L1	0.997097	2.66021e-07	1.60956e-07	2.14874e-05	0.000123107	0.000123107	0.000123107	0.000123107	0.000123107	0.000123107	0.997097	21.0082	GCKR	TRUE	NA	NA
ApoB	chr2:42842701-44842497	2_43839108_G_C	2	43839108	G	C	0.065679	ApoB_chr2:42842701-44842497_L2	L2	4.93136e-116	0.839829	2.19126e-13	7.85307e-12	7.35458e-18	4.60614e-07	1.83284e-05	1.85629e-05	1.88867e-05	1.91461e-05	0.839841	20.338	ABCG8	TRUE	NA	NA
ApoB	chr3:121566934-123566159	3_122566371_CT_C	3	122566371	CT	C	0.31004	ApoB_chr3:121566934-123566159_L1	L1	0.994632	7.4129e-05	7.41288e-05	7.40254e-05	7.38795e-05	7.37335e-05	7.36156e-05	7.35433e-05	7.35259e-05	7.3567e-05	0.994635	-7.48194	NA	NA	NA	NA
ApoB	chr3:131469474-133469177	3_132469319_A_G	3	132469319	A	G	0.057721	ApoB_chr3:131469474-133469177_L1	L1	0.91911	1.59995e-08	5.26153e-05	5.29316e-05	5.28849e-05	5.25571e-05	5.2136e-05	5.18075e-05	5.16864e-05	5.18073e-05	0.919144	8.23164	NA	NA	NA	NA
ApoB	chr4:2451064-4450265	4_3448188_A_G	4	3448188	A	G	0.012098	ApoB_chr4:2451064-4450265_L3	L3	2.39145e-14	8.00673e-09	0.972739	2.99468e-06	3.67166e-05	3.66893e-05	3.66943e-05	3.67308e-05	3.68009e-05	3.69066e-05	0.972745	-6.52915	HGFAC	TRUE	HGFAC	TRUE
ApoB	chr4:39426108-41425937	4_40425993_T_C	4	40425993	T	C	0.238972	ApoB_chr4:39426108-41425937_L1	L1	0.998918	7.7082e-06	5.37943e-05	5.2373e-05	5.26792e-05	5.34944e-05	5.4355e-05	5.51581e-05	5.58906e-05	5.656e-05	0.998919	-5.59134	RBM47	TRUE	NA	NA
ApoB	chr5:155964923-157964504	5_156948361_T_A	5	156948361	T	A	0.21589	ApoB_chr5:155964923-157964504_L2	L2	4.16637e-74	0.95712	1.33633e-09	1.10518e-07	5.70895e-05	5.72922e-05	5.73309e-05	5.72359e-05	5.70783e-05	5.69335e-05	0.957134	0.791795	NA	NA	NA	NA
ApoB	chr5:74360720-76360107	5_75360714_T_C	5	75360714	T	C	0.400027	ApoB_chr5:74360720-76360107_L1	L1	0.999998	2.2307e-12	2.32561e-07	8.27891e-06	9.48227e-05	9.48227e-05	9.48227e-05	9.48227e-05	9.48227e-05	9.48227e-05	0.999998	-27.1739	NA	NA	NA	NA
ApoB	chr5:74360720-76360107	5_75083850_T_A	5	75083850	T	A	0.199308	ApoB_chr5:74360720-76360107_L2	L2	1.07652e-85	0.948127	2.36603e-07	8.22794e-06	9.48227e-05	9.48227e-05	9.48227e-05	9.48227e-05	9.48227e-05	9.48227e-05	0.948127	-19.5791	NA	NA	NA	NA
ApoB	chr6:15130974-17129768	6_16134016_C_T	6	16134016	C	T	0.455449	ApoB_chr6:15130974-17129768_L1	L1	0.803891	5.53595e-05	5.52122e-05	5.47678e-05	5.42538e-05	5.38581e-05	5.36716e-05	5.37014e-05	5.39105e-05	5.42513e-05	0.803987	10.277	NA	NA	NA	NA
ApoB	chr6:159122194-161122087	6_160122116_C_T	6	160122116	C	T	0.0703971	ApoB_chr6:159122194-161122087_L1	L1	0.999087	1.28229e-28	6.03627e-92	2.44024e-18	2.0854e-10	3.67271e-10	1.43586e-23	4.62903e-29	1.15024e-09	2.86215e-12	0.999087	-16.2368	SLC22A1	TRUE	NA	NA
ApoB	chr6:159122194-161122087	6_160143444_C_G	6	160143444	C	G	0.187171	ApoB_chr6:159122194-161122087_L2	L2	4.66771e-87	0.807085	1.08179e-91	2.54533e-18	2.17611e-10	3.69921e-10	4.56932e-23	6.04003e-29	1.41447e-09	1.37059e-12	0.807085	-12.2716	NA	NA	NA	NA
ApoB	chr6:159122194-161122087	6_160565883_A_C	6	160565883	A	C	0.218731	ApoB_chr6:159122194-161122087_L3	L3	2.37814e-88	5.69245e-29	1	2.99874e-18	2.73264e-10	3.77241e-10	3.08236e-26	3.34588e-25	1.14971e-09	2.72438e-12	1	13.771	NA	NA	NA	NA
ApoB	chr6:159122194-161122087	6_160591981_T_C	6	160591981	T	C	0.0159404	ApoB_chr6:159122194-161122087_L4	L4	2.25745e-88	4.96105e-29	1.71626e-91	0.995307	2.05006e-10	3.65702e-10	2.84564e-26	7.85518e-29	1.16386e-09	1.60023e-12	0.995307	11.7677	NA	NA	NA	NA
ApoB	chr6:159122194-161122087	6_160646860_G_T	6	160646860	G	T	0.346003	ApoB_chr6:159122194-161122087_L8	L8	3.38644e-88	6.81247e-29	2.99313e-79	3.71293e-18	2.44464e-10	3.82611e-10	2.45601e-26	0.999995	1.15979e-09	6.68037e-12	0.999995	-2.49893	NA	NA	NA	NA
ApoB	chr7:34599-2034492	7_2032322_G_A	7	2032322	G	A	0.004075	ApoB_chr7:34599-2034492_L2	L2	1.80837e-11	0.999989	1.58825e-06	4.48946e-05	4.49213e-05	4.49414e-05	4.49522e-05	4.49537e-05	4.49477e-05	4.49371e-05	0.999989	-6.68145	NA	NA	NA	NA
ApoB	chr7:97286348-99286047	7_99277269_A_G	7	99277269	A	G	0.037956	ApoB_chr7:97286348-99286047_L2	L2	1.35746e-09	0.937519	8.79662e-05	8.79662e-05	8.79662e-05	8.79662e-05	8.79662e-05	8.79662e-05	8.79662e-05	8.79662e-05	0.937519	-5.60727	NA	NA	NA	NA
ApoB	chr8:124488277-126487717	8_125487789_C_G	8	125487789	C	G	0.42075	ApoB_chr8:124488277-126487717_L1	L1	1	1.74791e-20	2.40406e-06	5.31282e-05	5.29781e-05	5.247e-05	5.19654e-05	5.17088e-05	5.17564e-05	5.20528e-05	1	32.6382	NA	NA	NA	NA
ApoB	chr8:18967131-20966168	8_19966981_T_C	8	19966981	T	C	0.285833	ApoB_chr8:18967131-20966168_L1	L1	0.848873	1.3459e-10	6.76873e-11	5.13689e-14	4.01862e-05	4.02281e-05	4.02402e-05	4.02183e-05	4.01752e-05	4.01315e-05	0.848909	15.8898	NA	NA	NA	NA
ApoB	chr8:18967131-20966168	8_19974466_G_A	8	19974466	G	A	0.189671	ApoB_chr8:18967131-20966168_L4	L4	2.35983e-59	9.67513e-11	6.36748e-11	0.999776	4.01813e-05	4.02224e-05	4.0234e-05	4.02121e-05	4.01692e-05	4.01258e-05	0.999776	2.43647	NA	NA	NA	NA
ApoB	chr8:28167429-30166825	8_29167426_G_A	8	29167426	G	A	0.0173811	ApoB_chr8:28167429-30166825_L1	L1	0.970884	6.49071e-05	6.49336e-05	6.47406e-05	6.44453e-05	6.41553e-05	6.39447e-05	6.38507e-05	6.38813e-05	6.4027e-05	0.970901	6.22592	KIF13B	TRUE	NA	NA
ApoB	chr9:103899599-105899376	9_104884738_C_T	9	104884738	C	T	0.107827	ApoB_chr9:103899599-105899376_L2	L2	7.61808e-12	0.93776	1.87606e-05	6.5904e-05	6.59045e-05	6.58458e-05	6.57574e-05	6.56704e-05	6.56131e-05	6.56099e-05	0.93779	-5.85513	NA	NA	NA	NA
ApoB	chr11:115779312-117778139	11_116778201_G_C	11	116778201	G	C	0.132475	ApoB_chr11:115779312-117778139_L1	L1	1	2.58528e-89	2.96826e-46	2.17895e-09	1.45973e-08	1.5823e-07	4.0675e-05	4.04103e-05	4.03952e-05	4.06408e-05	1	30.6752	NA	NA	NA	NA
ApoB	chr11:115779312-117778139	11_116830638_G_A	11	116830638	G	A	0.00220073	ApoB_chr11:115779312-117778139_L2	L2	1.18002e-214	1	2.64012e-46	2.13315e-09	1.40459e-08	1.55982e-07	4.07132e-05	4.04484e-05	4.04334e-05	4.06793e-05	1	20.771	NA	NA	APOC3	TRUE
ApoB	chr11:115779312-117778139	11_116792412_C_T	11	116792412	C	T	0.0089214	ApoB_chr11:115779312-117778139_L3	L3	1.80319e-214	2.478e-89	0.964224	2.1629e-09	1.41078e-08	1.55565e-07	4.08058e-05	4.05407e-05	4.05256e-05	4.07717e-05	0.96423	-13.5525	NA	NA	NA	NA
ApoB	chr11:4680280-6679656	11_5679844_C_A	11	5679844	C	A	0.067572	ApoB_chr11:4680280-6679656_L1	L1	1	1.1904e-08	9.72013e-06	7.2759e-05	7.2759e-05	7.2759e-05	7.2759e-05	7.2759e-05	7.2759e-05	7.2759e-05	1	-8.14284	TRIM5	TRUE	NA	NA
ApoB	chr12:107737346-109737057	12_109223867_A_G	12	109223867	A	G	0.00194372	ApoB_chr12:107737346-109737057_L1	L1	1	4.70349e-08	2.99345e-07	5.5168e-05	5.48593e-05	5.44644e-05	5.41858e-05	5.41007e-05	5.42009e-05	5.4444e-05	1	7.11639	ACACB	TRUE	NA	NA
ApoB	chr12:111547818-113547327	12_111569952_C_T	12	111569952	C	T	0.48269	ApoB_chr12:111547818-113547327_L1	L1	0.982491	7.43873e-05	7.47474e-05	7.50058e-05	7.50984e-05	7.50192e-05	7.48146e-05	7.45611e-05	7.4339e-05	7.42117e-05	0.982502	-11.1383	NA	NA	NA	NA
ApoB	chr12:3275733-5275621	12_4275678_T_G	12	4275678	T	G	0.0218485	ApoB_chr12:3275733-5275621_L1	L1	0.984143	2.36664e-05	6.93125e-05	6.91885e-05	6.90255e-05	6.88689e-05	6.87477e-05	6.86787e-05	6.86696e-05	6.87221e-05	0.984152	5.83626	NA	NA	NA	NA
ApoB	chr12:70785858-72785245	12_71785666_C_T	12	71785666	C	T	0.0197102	ApoB_chr12:70785858-72785245_L1	L1	0.999866	9.06346e-05	9.05624e-05	9.0384e-05	9.01796e-05	9.00002e-05	8.98755e-05	8.98201e-05	8.98382e-05	8.99278e-05	0.999866	-6.7239	RAB21	TRUE	NA	NA
ApoB	chr13:27030084-29029807	13_28029870_T_C	13	28029870	T	C	0.0129939	ApoB_chr13:27030084-29029807_L1	L1	0.991463	5.93404e-05	5.94727e-05	5.93931e-05	5.91835e-05	5.89333e-05	5.8716e-05	5.85798e-05	5.85489e-05	5.86292e-05	0.991468	5.61063	NA	NA	FLT3	TRUE
ApoB	chr14:93381035-95380854	14_94380925_T_A	14	94380925	T	A	0.0486256	ApoB_chr14:93381035-95380854_L1	L1	0.862707	5.19825e-05	5.18417e-05	5.14576e-05	5.10245e-05	5.06961e-05	5.05446e-05	5.0574e-05	5.0753e-05	5.10417e-05	0.862771	-8.19505	SERPINA1	TRUE	SERPINA1	TRUE
ApoB	chr15:57431846-59431458	15_58425229_T_C	15	58425229	T	C	0.494388	ApoB_chr15:57431846-59431458_L4	L4	4.83087e-107	6.38155e-97	1.65401e-13	0.999714	1.46209e-08	1.74429e-05	4.56008e-05	4.50934e-05	4.53163e-05	4.60238e-05	0.999714	-5.98223	NA	NA	NA	NA
ApoB	chr16:10612448-12612241	16_11612244_G_A	16	11612244	G	A	0.0751781	ApoB_chr16:10612448-12612241_L1	L1	0.996224	1.51219e-06	4.11712e-05	4.12499e-05	4.11893e-05	4.10504e-05	4.08971e-05	4.07795e-05	4.07286e-05	4.07581e-05	0.996225	-6.04347	NA	NA	NA	NA
ApoB	chr16:55957653-57957413	16_56973441_C_T	16	56973441	C	T	0.0522521	ApoB_chr16:55957653-57957413_L3	L3	5.71068e-105	7.3992e-19	0.999977	1.83347e-12	1.02549e-07	5.3589e-06	3.57455e-05	3.57264e-05	3.5696e-05	3.56944e-05	0.999977	5.95333	NA	NA	CETP	TRUE
ApoB	chr16:55957653-57957413	16_56981179_G_C	16	56981179	G	C	0.055898	ApoB_chr16:55957653-57957413_L4	L4	1.12655e-106	2.25402e-16	3.0301e-15	0.982081	1.04278e-07	5.47565e-06	3.60215e-05	3.60034e-05	3.59744e-05	3.59729e-05	0.982083	-13.0363	CETP	TRUE	NA	NA
ApoB	chr16:55957653-57957413	16_56973384_G_T	16	56973384	G	T	0.00165237	ApoB_chr16:55957653-57957413_L5	L5	2.9761e-107	4.80267e-19	2.57297e-15	1.67112e-12	0.991824	5.44708e-06	3.61584e-05	3.61394e-05	3.6109e-05	3.61076e-05	0.991825	5.22388	NA	NA	CETP	TRUE
ApoB	chr16:69922738-71922134	16_71849257_A_T	16	71849257	A	T	0.0238879	ApoB_chr16:69922738-71922134_L2	L2	4.01513e-53	0.999957	3.30791e-06	1.06534e-05	2.18284e-15	2.5097e-09	6.07661e-08	4.55802e-05	4.60622e-05	4.6578e-05	0.999957	5.31961	NA	NA	NA	NA
ApoB	chr16:71045145-73044826	16_72110275_T_C	16	72110275	T	C	0.182262	ApoB_chr16:71045145-73044826_L2	L2	2.43506e-31	1	6.04662e-38	5.70464e-05	5.68033e-05	5.65107e-05	5.6309e-05	5.62617e-05	5.63657e-05	5.65823e-05	1	13.4944	NA	NA	NA	NA
ApoB	chr16:82946927-84946857	16_83946924_C_G	16	83946924	C	G	0.451225	ApoB_chr16:82946927-84946857_L1	L1	0.954547	5.18035e-05	5.17876e-05	5.17752e-05	5.17658e-05	5.17592e-05	5.17553e-05	5.17538e-05	5.17545e-05	5.17573e-05	0.954568	9.40361	NA	NA	NA	NA
ApoB	chr17:41534740-43534291	17_41811190_T_C	17	41811190	T	C	0.346055	ApoB_chr17:41534740-43534291_L2	L2	3.05473e-08	0.942128	9.14783e-05	9.15389e-05	9.054e-05	8.9159e-05	8.80433e-05	8.75554e-05	8.77865e-05	8.86765e-05	0.94217	6.20708	P3H4	TRUE	NA	NA
ApoB	chr17:47676479-49675567	17_47685707_A_C	17	47685707	A	C	0.480616	ApoB_chr17:47676479-49675567_L1	L1	0.80297	4.9806e-05	4.98385e-05	4.95016e-05	4.89836e-05	4.85214e-05	4.82717e-05	4.82741e-05	4.84915e-05	4.88619e-05	0.803057	-13.5095	NA	NA	NA	NA
ApoB	chr17:6177049-8176524	17_7176936_CCCCCAGCCCCAG_C	17	7176936	CCCCCAGCCCCAG	C	0.00776822	ApoB_chr17:6177049-8176524_L1	L1	1	2.62005e-21	9.59723e-08	6.00056e-08	4.59405e-05	4.61749e-05	4.64236e-05	4.66802e-05	4.6948e-05	4.72329e-05	1	20.6332	NA	NA	ASGR1	TRUE
ApoB	chr17:68085192-70084957	17_69085137_A_G	17	69085137	A	G	0.0231236	ApoB_chr17:68085192-70084957_L1	L1	1	5.13266e-27	3.34649e-14	1.49843e-06	5.86559e-07	4.82325e-05	4.82315e-05	4.8219e-05	4.82069e-05	4.82052e-05	1	-17.9718	ABCA6	TRUE	NA	NA
ApoB	chr17:68085192-70084957	17_69086821_C_G	17	69086821	C	G	0.150639	ApoB_chr17:68085192-70084957_L2	L2	1.49255e-66	1	3.34504e-14	1.49989e-06	5.8627e-07	4.83048e-05	4.83039e-05	4.82914e-05	4.82794e-05	4.82777e-05	1	11.949	NA	NA	NA	NA
ApoB	chr19:10086755-12086567	19_11120527_G_A	19	11120527	G	A	0.0123255	ApoB_chr19:10086755-12086567_L2	L2	0	1	1.39053e-81	1.05136e-90	1.67413e-11	1.33049e-10	2.98924e-23	4.78831e-18	1.85148e-10	4.43945e-09	1	25.7273	NA	NA	LDLR	TRUE
ApoB	chr19:10086755-12086567	19_11105941_G_A	19	11105941	G	A	0.477595	ApoB_chr19:10086755-12086567_L3	L3	0	1.5445e-137	1	9.01269e-91	2.44604e-11	5.27713e-10	1.23635e-22	1.13922e-17	3.21314e-10	4.64203e-09	1	-13.0857	NA	NA	NA	NA
ApoB	chr19:10086755-12086567	19_11095364_C_T	19	11095364	C	T	0.0160318	ApoB_chr19:10086755-12086567_L5	L5	0	2.01804e-139	2.13632e-81	1.07328e-90	0.992216	1.32286e-10	3.67493e-23	5.0858e-18	1.84272e-10	4.47312e-09	0.992216	6.77019	NA	NA	NA	NA
ApoB	chr19:10086755-12086567	19_11134395_G_GGAGT	19	11134395	G	GGAGT	0.0709588	ApoB_chr19:10086755-12086567_L6	L6	0	2.29614e-139	1.66164e-77	5.40677e-90	1.68315e-11	0.999578	8.9603e-23	6.18757e-18	3.31769e-10	4.44684e-09	0.999578	31.1168	NA	NA	SPC24	TRUE
ApoB	chr19:11095854-13095396	19_11096293_G_A	19	11096293	G	A	0.126652	ApoB_chr19:11095854-13095396_L1	L1	0.954597	1.27604e-147	2.16602e-78	2.97911e-63	1.70781e-09	5.48918e-10	1.34884e-25	1.35599e-25	6.0009e-13	1.81549e-09	0.954597	Inf	NA	NA	NA	NA
ApoB	chr19:11095854-13095396	19_11128142_C_T	19	11128142	C	T	0.004833	ApoB_chr19:11095854-13095396_L10	L10	4.44419e-293	7.86009e-148	1.03149e-77	1.80945e-63	1.67004e-09	5.51649e-10	5.5358e-26	1.82661e-46	3.49896e-13	0.994642	0.994642	5.97654	NA	NA	NA	NA
ApoB	chr19:11095854-13095396	19_11120527_G_A	19	11120527	G	A	0.0123255	ApoB_chr19:11095854-13095396_L2	L2	8.6722e-292	1	3.83656e-77	1.87529e-63	1.65718e-09	5.44969e-10	5.93752e-26	1.93066e-46	3.43388e-13	1.79707e-09	1	25.7273	NA	NA	LDLR	TRUE
ApoB	chr19:11095854-13095396	19_11116804_A_C	19	11116804	A	C	0.40685	ApoB_chr19:11095854-13095396_L3	L3	3.88934e-292	2.24103e-145	0.959699	2.2665e-62	2.73786e-09	6.40493e-10	6.78582e-26	2.97166e-44	3.72463e-13	2.15447e-09	0.959699	-18.7791	NA	NA	NA	NA
ApoB	chr19:11095854-13095396	19_11106206_G_A	19	11106206	G	A	0.0157257	ApoB_chr19:11095854-13095396_L5	L5	1.04195e-291	7.9972e-148	2.24406e-76	1.82752e-63	0.992364	5.50288e-10	5.77111e-26	1.90186e-46	3.52198e-13	1.81797e-09	0.992364	5.74607	NA	NA	NA	NA
ApoB	chr19:11095854-13095396	19_11125445_C_G	19	11125445	C	G	0.111737	ApoB_chr19:11095854-13095396_L7	L7	2.16703e-291	1.20413e-147	3.71763e-78	2.78016e-63	1.68736e-09	5.82083e-10	0.999996	4.42728e-46	3.52563e-13	1.80007e-09	0.999996	-3.5196	NA	NA	NA	NA
ApoB	chr19:11095854-13095396	19_11134395_G_GGAGT	19	11134395	G	GGAGT	0.0709588	ApoB_chr19:11095854-13095396_L8	L8	2.93752e-166	9.5363e-148	1.3079e-74	2.29812e-63	1.67023e-09	5.4526e-10	8.90985e-26	1	1.09814e-12	1.80013e-09	1	31.1168	NA	NA	SPC24	TRUE
ApoB	chr19:11095854-13095396	19_11151348_T_A	19	11151348	T	A	0.00374736	ApoB_chr19:11095854-13095396_L9	L9	5.70261e-292	8.49954e-148	3.55011e-78	1.94379e-63	1.69438e-09	5.57198e-10	6.00247e-26	1.39198e-44	0.829099	1.83689e-09	0.829099	-0.521943	NA	NA	NA	NA
ApoB	chr19:17213777-19213449	19_19210016_C_G	19	19210016	C	G	0.0128306	ApoB_chr19:17213777-19213449_L2	L2	1.25906e-139	1	1.48532e-29	8.07218e-10	5.8467e-09	3.74367e-19	3.16436e-14	2.97023e-06	2.76703e-07	5.47677e-06	1	14.8793	NA	NA	NA	NA
ApoB	chr19:17213777-19213449	19_19206086_T_TC	19	19206086	T	TC	0.0161979	ApoB_chr19:17213777-19213449_L3	L3	4.63474e-123	7.88461e-53	1	8.14487e-10	5.89413e-09	3.68325e-19	3.14194e-14	2.9779e-06	2.76037e-07	5.49502e-06	1	-2.90587	NA	NA	NA	NA
ApoB	chr19:17213777-19213449	19_19188765_C_T	19	19188765	C	T	0.0041765	ApoB_chr19:17213777-19213449_L5	L5	8.82947e-140	7.45346e-53	1.48134e-29	8.2258e-10	0.999663	3.77332e-19	3.19416e-14	3.00565e-06	2.80072e-07	5.53093e-06	0.999663	5.84235	NA	NA	NA	NA
ApoB	chr19:17213777-19213449	19_19151756_G_C	19	19151756	G	C	0.00603169	ApoB_chr19:17213777-19213449_L7	L7	2.55953e-133	7.70903e-53	1.44375e-29	8.11826e-10	5.90786e-09	3.68656e-19	0.99988	2.99239e-06	2.76989e-07	5.51877e-06	0.99988	-2.4198	NA	NA	NA	NA
ApoB	chr19:17213777-19213449	19_19207977_T_G	19	19207977	T	G	0.00261543	ApoB_chr19:17213777-19213449_L9	L9	1.63883e-137	8.15587e-53	1.49806e-29	8.42778e-10	6.2643e-09	3.84779e-19	3.29449e-14	3.12895e-06	0.914242	5.81321e-06	0.914243	-1.83494	NA	NA	NA	NA
ApoB	chr19:18268831-20268725	19_19268740_C_T	19	19268740	C	T	0.0755007	ApoB_chr19:18268831-20268725_L1	L1	0.960177	6.14459e-59	4.82909e-06	5.94092e-05	5.92709e-05	5.89055e-05	5.85211e-05	5.82668e-05	5.82106e-05	5.8359e-05	0.960194	27.3686	TM6SF2	TRUE	NA	NA
ApoB	chr19:18268831-20268725	19_19269704_A_G	19	19269704	A	G	0.0138897	ApoB_chr19:18268831-20268725_L2	L2	9.44979e-169	0.915137	4.81927e-06	5.9483e-05	5.93447e-05	5.89789e-05	5.85941e-05	5.83396e-05	5.82833e-05	5.8432e-05	0.915173	15.4435	TM6SF2	TRUE	NA	NA
ApoB	chr19:19329255-21329045	19_19349732_G_C	19	19349732	G	C	0.0708158	ApoB_chr19:19329255-21329045_L1	L1	1	1.7383e-57	1.0825e-13	4.78753e-05	4.75322e-05	4.69118e-05	4.64275e-05	4.62873e-05	4.64903e-05	4.69487e-05	1	25.6762	NA	NA	NA	NA
ApoB	chr19:19329255-21329045	19_19347579_A_G	19	19347579	A	G	0.0138171	ApoB_chr19:19329255-21329045_L2	L2	9.16642e-151	1	1.07767e-13	4.79066e-05	4.75636e-05	4.69434e-05	4.64592e-05	4.6319e-05	4.6522e-05	4.69803e-05	1	15.2924	NA	NA	NA	NA
ApoB	chr19:19329255-21329045	19_19357846_C_T	19	19357846	C	T	0.00539929	ApoB_chr19:19329255-21329045_L3	L3	7.00344e-151	1.56805e-57	0.814138	4.88596e-05	4.85174e-05	4.78984e-05	4.74147e-05	4.72746e-05	4.74774e-05	4.79353e-05	0.8142	7.1525	NA	NA	NA	NA
ApoB	chr19:39847408-41847201	19_40846352_GT_G	19	40846352	GT	G	0.0830549	ApoB_chr19:39847408-41847201_L3	L3	8.35274e-07	7.71067e-08	0.993991	8.40243e-06	6.35262e-05	6.35696e-05	6.35905e-05	6.35682e-05	6.34856e-05	6.33302e-05	0.993993	7.3949	NA	NA	NA	NA
ApoB	chr19:42896315-44896213	19_44879418_G_A	19	44879418	G	A	0.0487298	ApoB_chr19:42896315-44896213_L1	L1	1	0	0	1.4737e-19	2.71533e-284	1.14776e-40	1.14956e-91	7.66362e-51	1.81425e-56	1.39524e-26	1	Inf	NA	NA	NA	NA
ApoB	chr19:42896315-44896213	19_44869541_C_T	19	44869541	C	T	0.039851	ApoB_chr19:42896315-44896213_L10	L10	0	0	0	2.38564e-18	0	2.46684e-41	1.17465e-127	7.65173e-51	6.23317e-60	1	1	8.81323	NA	NA	NA	NA
ApoB	chr19:42896315-44896213	19_44893972_G_A	19	44893972	G	A	0.0304986	ApoB_chr19:42896315-44896213_L2	L2	0	1	0	1.47069e-19	0	3.55954e-41	5.94029e-128	5.48501e-51	1.22553e-59	1.33604e-26	1	Inf	NA	NA	TOMM40	TRUE
ApoB	chr19:42896315-44896213	19_44888997_C_T	19	44888997	C	T	0.171092	ApoB_chr19:42896315-44896213_L3	L3	0	0	1	1.5076e-19	0	5.17791e-41	2.78784e-124	1.23738e-50	8.77122e-53	1.71324e-26	1	-Inf	NA	NA	NA	NA
ApoB	chr19:42896315-44896213	19_44882661_G_T	19	44882661	G	T	0.00259993	ApoB_chr19:42896315-44896213_L4	L4	0	0	0	0.999343	0	2.73204e-41	1.34317e-128	4.24037e-51	1.38072e-60	5.9786e-25	0.999343	17.6935	NA	NA	NA	NA
ApoB	chr19:42896315-44896213	19_44895376_G_C	19	44895376	G	C	0.175687	ApoB_chr19:42896315-44896213_L5	L5	0	0	0	2.29708e-19	1	2.73574e-41	3.99925e-34	1.15003e-49	2.31449e-47	1.49699e-26	1	Inf	NA	NA	NA	NA
ApoB	chr19:42896315-44896213	19_44881148_T_C	19	44881148	T	C	0.149007	ApoB_chr19:42896315-44896213_L7	L7	0	0	0	1.50929e-19	1.80679e-94	5.03961e-41	1	9.84295e-49	2.84368e-46	2.00106e-26	1	Inf	NA	NA	NA	NA
ApoB	chr19:42896315-44896213	19_44845920_G_C	19	44845920	G	C	0.1055	ApoB_chr19:42896315-44896213_L8	L8	0	0	0	1.50182e-19	0	6.25026e-40	1.39944e-122	1	3.04172e-54	1.742e-26	1	-10.6212	NA	NA	NA	NA
ApoB	chr19:42896315-44896213	19_44892009_G_A	19	44892009	G	A	0.39455	ApoB_chr19:42896315-44896213_L9	L9	0	0	1.52645e-291	1.80146e-19	1.05418e-281	1.89752e-40	1.71583e-97	1.43117e-45	1	3.15948e-26	1	-Inf	NA	NA	NA	NA
ApoB	chr19:43909092-45908462	19_44909976_G_T	19	44909976	G	T	0.0806433	ApoB_chr19:43909092-45908462_L1	L1	0.999888	0	7.08035e-253	8.50725e-94	6.42694e-23	4.83348e-17	7.69322e-08	3.25583e-05	3.27711e-05	3.34408e-05	0.999888	Inf	NA	NA	NA	NA
ApoB	chr19:43909092-45908462	19_44908684_T_C	19	44908684	T	C	0.155896	ApoB_chr19:43909092-45908462_L2	L2	0	1	2.67068e-253	1.76855e-95	6.52621e-23	4.82131e-17	7.30425e-08	3.25375e-05	3.27505e-05	3.34211e-05	1	-Inf	APOE	TRUE	NA	NA
ApoB	chr19:43909092-45908462	19_44927023_C_G	19	44927023	C	G	0.467515	ApoB_chr19:43909092-45908462_L3	L3	0	0	1	1.31604e-92	6.90948e-23	4.82559e-17	7.64708e-08	3.25368e-05	3.27499e-05	3.34206e-05	1	-26.7106	NA	NA	APOC1P1	TRUE
ApoB	chr19:43909092-45908462	19_44935906_C_G	19	44935906	C	G	0.250741	ApoB_chr19:43909092-45908462_L4	L4	0	0	1.90006e-246	1	6.46447e-23	4.82389e-17	7.55539e-08	3.25633e-05	3.27766e-05	3.3448e-05	1	11.7826	NA	NA	NA	NA
ApoB	chr19:43909092-45908462	19_44918692_G_C	19	44918692	G	C	0.00200632	ApoB_chr19:43909092-45908462_L5	L5	0	0	9.37268e-254	1.86041e-95	1	4.82255e-17	7.30618e-08	3.26493e-05	3.2863e-05	3.35361e-05	1	7.40911	NA	NA	APOC1	TRUE
ApoB	chr19:44933400-46932405	19_44943964_G_A	19	44943964	G	A	0.0258325	ApoB_chr19:44933400-46932405_L1	L1	1	3.82491e-165	4.51682e-223	1.09921e-198	5.3327e-87	3.91835e-128	9.22328e-55	6.64016e-27	3.98189e-38	4.08991e-35	1	Inf	NA	NA	APOC4,APOC4-APOC2	TRUE
ApoB	chr19:44933400-46932405	19_45001969_C_T	19	45001969	C	T	0.00339459	ApoB_chr19:44933400-46932405_L10	L10	0	4.97777e-161	3.7389e-223	5.29711e-200	5.24446e-87	3.51693e-128	8.91068e-55	6.65186e-27	3.88247e-38	0.999176	0.999176	15.2042	NA	NA	NA	NA
ApoB	chr19:44933400-46932405	19_44933400_G_A	19	44933400	G	A	0.0866872	ApoB_chr19:44933400-46932405_L2	L2	0	1	5.56359e-193	2.07027e-196	5.41455e-87	2.27321e-118	8.79564e-55	1.54711e-26	4.18694e-38	3.24449e-34	1	Inf	NA	NA	NA	NA
ApoB	chr19:44933400-46932405	19_44987774_C_T	19	44987774	C	T	0.0178437	ApoB_chr19:44933400-46932405_L3	L3	0	4.75934e-143	1	3.55611e-199	5.28473e-87	3.78073e-128	9.079e-55	6.6461e-27	3.90504e-38	4.08864e-35	1	Inf	NA	NA	NA	NA
ApoB	chr19:44933400-46932405	19_44935906_C_G	19	44935906	C	G	0.250741	ApoB_chr19:44933400-46932405_L4	L4	0	2.55372e-162	4.68499e-222	1	6.28361e-87	1.18691e-127	6.3624e-53	6.98283e-27	5.43322e-37	4.35066e-35	1	11.7826	NA	NA	NA	NA
ApoB	chr19:44933400-46932405	19_44962212_A_G	19	44962212	A	G	0.00312868	ApoB_chr19:44933400-46932405_L5	L5	0	2.15146e-165	3.71249e-223	5.47469e-200	1	3.52643e-128	8.91583e-55	6.64256e-27	3.85831e-38	4.07108e-35	1	17.8172	NA	NA	NA	NA
ApoB	chr19:44933400-46932405	19_45004438_G_A	19	45004438	G	A	0.0160364	ApoB_chr19:44933400-46932405_L6	L6	0	1.0592e-152	4.14819e-223	2.41473e-199	5.26542e-87	1	9.14862e-55	6.65675e-27	3.88492e-38	4.07591e-35	1	28.4252	NA	NA	NA	NA
ApoB	chr19:44933400-46932405	19_45019031_G_A	19	45019031	G	A	0.0124034	ApoB_chr19:44933400-46932405_L7	L7	0	2.03878e-165	4.18378e-223	2.8628e-193	5.37692e-87	3.86469e-128	0.999445	6.61661e-27	3.85178e-38	4.10872e-35	0.999445	-12.0202	NA	NA	NA	NA
ApoB	chr19:44933400-46932405	19_44933496_C_T	19	44933496	C	T	0.0114739	ApoB_chr19:44933400-46932405_L9	L9	0	3.08745e-165	4.11815e-223	5.26941e-194	5.34975e-87	3.69663e-128	8.83134e-55	6.62763e-27	0.95777	4.13061e-35	0.95777	-10.2318	NA	NA	NA	NA
ApoB	chr19:47703317-49703070	19_49513502_C_T	19	49513502	C	T	0.149369	ApoB_chr19:47703317-49703070_L2	L2	2.62822e-30	0.971396	7.55577e-07	4.04823e-05	4.05544e-05	4.03784e-05	4.00948e-05	3.98994e-05	3.98962e-05	4.00774e-05	0.971404	5.91552	NA	NA	NA	NA
ApoB	chr19:7364497-9364012	19_8364439_G_A	19	8364439	G	A	0.0194638	ApoB_chr19:7364497-9364012_L1	L1	0.999669	4.0398e-05	4.03798e-05	4.01718e-05	3.98854e-05	3.96332e-05	3.94869e-05	3.94697e-05	3.95709e-05	3.97655e-05	0.999669	6.19259	ANGPTL4	TRUE	NA	NA
ApoB	chr20:16864049-18863987	20_17864040_G_T	20	17864040	G	T	0.338654	ApoB_chr20:16864049-18863987_L1	L1	0.843598	2.44046e-06	4.60142e-05	4.44675e-05	4.39645e-05	4.42443e-05	4.48286e-05	4.54808e-05	4.61174e-05	4.67151e-05	0.843655	10.5155	NA	NA	NA	NA
ApoB	chr20:39551388-41551142	20_40551182_G_C	20	40551182	G	C	0.0309647	ApoB_chr20:39551388-41551142_L1	L1	0.947905	1.37434e-33	2.25603e-16	1.59415e-08	1.85854e-06	5.29554e-05	5.29578e-05	5.29541e-05	5.29229e-05	5.28571e-05	0.947919	-16.5229	NA	NA	NA	NA
ApoB	chr20:39551388-41551142	20_40682610_G_C	20	40682610	G	C	0.18926	ApoB_chr20:39551388-41551142_L4	L4	3.18595e-44	1.57143e-33	1.5308e-16	0.992452	2.08575e-06	5.33209e-05	5.33228e-05	5.33184e-05	5.32862e-05	5.3219e-05	0.992454	8.59198	NA	NA	NA	NA
ApoB	chr20:40625249-42623158	20_40669905_A_G	20	40669905	A	G	0.457559	ApoB_chr20:40625249-42623158_L2	L2	1.46518e-36	0.997406	3.61071e-08	4.70984e-16	3.17901e-08	1.53844e-05	9.50751e-05	9.50751e-05	9.50751e-05	9.50751e-05	0.997406	8.91387	NA	NA	NA	NA
ApoB	chr20:40625249-42623158	20_40679705_T_C	20	40679705	T	C	0.0594692	ApoB_chr20:40625249-42623158_L3	L3	1.74311e-36	1.70609e-14	0.951305	2.82286e-16	3.48809e-08	1.6665e-05	9.50751e-05	9.50751e-05	9.50751e-05	9.50751e-05	0.951306	-5.92173	NA	NA	NA	NA
ApoB	chr20:40625249-42623158	20_40639031_G_A	20	40639031	G	A	0.0151966	ApoB_chr20:40625249-42623158_L4	L4	1.39408e-36	2.70774e-14	3.61475e-08	1	8.81875e-07	1.48773e-05	9.50751e-05	9.50751e-05	9.50751e-05	9.50751e-05	1	-6.54272	NA	NA	NA	NA
ApoB	chr20:40625249-42623158	20_40667189_G_A	20	40667189	G	A	0.0038097	ApoB_chr20:40625249-42623158_L5	L5	1.35751e-36	1.75992e-14	3.73271e-08	3.47843e-13	0.999012	1.50839e-05	9.50751e-05	9.50751e-05	9.50751e-05	9.50751e-05	0.999012	1.37183	NA	NA	NA	NA
ApoB	chr20:42951828-44951698	20_44413724_C_T	20	44413724	C	T	0.0313713	ApoB_chr20:42951828-44951698_L1	L1	0.967185	2.13076e-06	7.13287e-05	7.14698e-05	7.16394e-05	7.17861e-05	7.18792e-05	7.19042e-05	7.1859e-05	7.17506e-05	0.967203	5.41016	HNF4A	TRUE	NA	NA
ApoB	chr20:44329108-46328703	20_44413724_C_T	20	44413724	C	T	0.0313713	ApoB_chr20:44329108-46328703_L1	L1	0.975568	5.13748e-05	5.08532e-05	5.02674e-05	4.98861e-05	4.97802e-05	4.98956e-05	5.01505e-05	5.04804e-05	5.08446e-05	0.975579	5.41016	HNF4A	TRUE	NA	NA
ApoB	chr20:63227659-64237595	20_64227340_C_G	20	64227340	C	G	0.173356	ApoB_chr20:63227659-64237595_L1	L1	0.997622	2.39003e-07	1.0812e-05	0.00011804	0.000117762	0.000117435	0.000117157	0.000117001	0.000117013	0.000117214	0.997624	-6.98077	NA	NA	NA	NA
ApoB	chr21:38327617-40327193	21_39313209_A_G	21	39313209	A	G	0.163308	ApoB_chr21:38327617-40327193_L2	L2	1.65303e-21	0.993873	1.7567e-05	8.1493e-05	8.1493e-05	8.1493e-05	8.1493e-05	8.1493e-05	8.1493e-05	8.1493e-05	0.993873	-1.733	NA	NA	NA	NA
ApoB	chrX:109455550-111455502	X_110454215_T_C	X	110454215	T	C	0.047273	ApoB_chrX:109455550-111455502_L2	L2	4.66703e-52	0.813864	1.38782e-05	0.000178585	0.000178623	0.000178649	0.00017865	0.000178608	0.000178509	0.000178339	0.814099	2.36766	RTL9	TRUE	NA	NA
ApoB	chrX:15772837-17772182	X_17329328_A_C	X	17329328	A	C	0.00230068	ApoB_chrX:15772837-17772182_L1	L1	0.985812	0.000122634	0.000121901	0.00011953	0.00011691	0.000115201	0.000114784	0.000115484	0.000116967	0.000118942	0.985827	5.43961	NA	NA	NA	NA
ApoB	chrX:2781514-3937910	X_2938114_C_T	X	2938114	C	T	0.340625	ApoB_chrX:2781514-3937910_L1	L1	0.870456	0.00012561	0.000125647	0.000124959	0.000123927	0.000122994	0.000122456	0.000122405	0.000122792	0.00012351	0.870601	-6.27955	ARSL	TRUE	NA	NA
bOHbutyrate	chr11:115779312-117778139	11_116778201_G_C	11	116778201	G	C	0.132475	bOHbutyrate_chr11:115779312-117778139_L1	L1	0.982912	4.70239e-09	9.56756e-11	8.66026e-05	8.66026e-05	8.66026e-05	8.66026e-05	8.66026e-05	8.66026e-05	8.66026e-05	0.982912	14.7327	NA	NA	NA	NA
bOHbutyrate	chr11:115779312-117778139	11_116834800_G_A	11	116834800	G	A	0.290487	bOHbutyrate_chr11:115779312-117778139_L3	L3	1.5489e-21	4.75334e-09	0.99409	8.66026e-05	8.66026e-05	8.66026e-05	8.66026e-05	8.66026e-05	8.66026e-05	8.66026e-05	0.99409	12.843	NA	NA	NA	NA
bOHbutyrate	chr12:119978880-121978761	12_121766555_C_T	12	121766555	C	T	0.00679292	bOHbutyrate_chr12:119978880-121978761_L3	L3	1.8217e-15	8.68454e-08	0.968555	5.74113e-06	7.80978e-05	7.80975e-05	7.80946e-05	7.80849e-05	7.80662e-05	7.80384e-05	0.96857	5.45125	NA	NA	NA	NA
bOHbutyrate	chr14:93378663-95378518	14_94378610_C_T	14	94378610	C	T	0.0201741	bOHbutyrate_chr14:93378663-95378518_L1	L1	0.99999	1.52841e-16	5.53623e-05	5.51285e-05	5.47734e-05	5.44412e-05	5.42098e-05	5.41115e-05	5.41524e-05	5.43244e-05	0.99999	16.0885	SERPINA1	TRUE	NA	NA
bOHbutyrate	chr14:93378663-95378518	14_94380925_T_A	14	94380925	T	A	0.0486256	bOHbutyrate_chr14:93378663-95378518_L2	L2	1.30317e-58	0.876029	5.67388e-05	5.65007e-05	5.61391e-05	5.58006e-05	5.55643e-05	5.54636e-05	5.55048e-05	5.56798e-05	0.876084	7.97293	SERPINA1	TRUE	SERPINA1	TRUE
bOHbutyrate	chr15:43032262-45031964	15_44031985_T_TACTGGTACTAAA	15	44031985	T	TACTGGTACTAAA	0.0138767	bOHbutyrate_chr15:43032262-45031964_L1	L1	0.956491	0.000120287	0.00012038	0.000120242	0.000119968	0.000119653	0.000119378	0.000119198	0.000119148	0.000119243	0.956538	8.08414	NA	NA	NA	NA
bOHbutyrate	chr16:55966887-57966675	16_56968820_T_G	16	56968820	T	G	0.208888	bOHbutyrate_chr16:55966887-57966675_L1	L1	0.896658	6.23462e-05	6.13031e-05	6.005e-05	5.92775e-05	5.91852e-05	6.03247e-05	8.726e-05	8.726e-05	8.726e-05	0.896696	-7.59036	NA	NA	NA	NA
bOHbutyrate	chr16:70022752-72022460	16_72006892_C_A	16	72006892	C	A	0.107247	bOHbutyrate_chr16:70022752-72022460_L1	L1	1	3.97126e-59	1.78545e-10	1.59101e-11	9.02285e-05	9.02399e-05	9.02512e-05	9.02587e-05	9.02656e-05	9.028e-05	1	-14.8798	NA	NA	NA	NA
bOHbutyrate	chr16:70022752-72022460	16_72020015_C_T	16	72020015	C	T	0.0579953	bOHbutyrate_chr16:70022752-72022460_L2	L2	7.23156e-63	1	2.94551e-10	8.35838e-12	9.02289e-05	9.02404e-05	9.02517e-05	9.02592e-05	9.0266e-05	9.02805e-05	1	-12.265	NA	NA	NA	NA
bOHbutyrate	chr16:71098241-73098225	16_72044144_C_T	16	72044144	C	T	0.158885	bOHbutyrate_chr16:71098241-73098225_L1	L1	0.927227	7.62038e-20	8.36492e-05	8.37293e-05	8.3795e-05	8.38332e-05	8.3843e-05	8.38305e-05	8.38052e-05	8.37777e-05	0.927276	-20.4924	NA	NA	NA	NA
bOHbutyrate	chr17:6282478-8282441	17_7282460_C_A	17	7282460	C	A	0.0263624	bOHbutyrate_chr17:6282478-8282441_L1	L1	1	4.33587e-11	4.92662e-07	5.67279e-05	5.35673e-05	5.24253e-05	5.2895e-05	5.40623e-05	5.55632e-05	5.73594e-05	1	13.4598	NA	NA	NA	NA
bOHbutyrate	chr19:18259761-20259111	19_19259531_TGACA_T	19	19259531	TGACA	T	0.0730567	bOHbutyrate_chr19:18259761-20259111_L1	L1	0.80325	6.69134e-06	4.43123e-05	4.39268e-05	4.34565e-05	4.31407e-05	4.30604e-05	4.31769e-05	4.34189e-05	4.37282e-05	0.80332	-6.74241	NA	NA	NA	NA
bOHbutyrate	chr19:43909092-45908462	19_44908684_T_C	19	44908684	T	C	0.155896	bOHbutyrate_chr19:43909092-45908462_L1	L1	1	3.68683e-31	6.23428e-19	4.54323e-06	6.1952e-05	6.19602e-05	6.19644e-05	6.19646e-05	6.19623e-05	6.19601e-05	1	-19.0958	APOE	TRUE	NA	NA
bOHbutyrate	chr19:43909092-45908462	19_44945208_T_G	19	44945208	T	G	0.350561	bOHbutyrate_chr19:43909092-45908462_L3	L3	2.02597e-83	3.70708e-31	0.998029	4.44999e-06	6.2114e-05	6.21221e-05	6.21261e-05	6.21261e-05	6.21237e-05	6.21214e-05	0.998029	7.94994	APOC4	TRUE	NA	NA
Cholines	chr1:108311544-110274771	1_109928142_G_A	1	109928142	G	A	0.149391	Cholines_chr1:108311544-110274771_L2	L2	6.22364e-45	0.932136	4.55661e-06	8.49999e-05	8.50786e-05	8.50882e-05	8.50465e-05	8.49778e-05	8.49066e-05	8.48552e-05	0.932177	5.41647	NA	NA	NA	NA
Cholines	chr1:143534508-145530080	1_144484516_G_A	1	144484516	G	A	0.00274203	Cholines_chr1:143534508-145530080_L1	L1	0.823122	1.34621e-10	8.97e-05	1.59802e-11	1.86627e-05	0.000192585	0.000192561	0.000192418	0.000192291	0.000192298	0.823311	-10.3269	NA	NA	NA	NA
Cholines	chr1:143534508-145530080	1_144516769_C_T	1	144516769	C	T	0.00726295	Cholines_chr1:143534508-145530080_L3	L3	3.41813e-10	1.32101e-10	0.98632	1.56863e-11	1.8394e-05	0.000190562	0.000190539	0.000190396	0.00019027	0.000190276	0.986334	-8.99048	NA	NA	NA	NA
Cholines	chr1:143534508-145530080	1_144416517_A_G	1	144416517	A	G	0.003466	Cholines_chr1:143534508-145530080_L4	L4	8.78744e-14	3.42054e-08	1.69941e-06	0.999832	1.79442e-05	0.000187293	0.000187269	0.000187128	0.000187003	0.000187009	0.999832	-10.3258	NA	NA	NA	NA
Cholines	chr1:144892705-146804807	1_145531164_C_T	1	145531164	C	T	0.00667389	Cholines_chr1:144892705-146804807_L1	L1	1	9.04632e-28	1.34295e-11	1.30469e-05	0.000100896	9.9104e-05	9.86617e-05	9.92453e-05	0.000100236	0.000101324	1	-13.6662	NA	NA	NA	NA
Cholines	chr1:144892705-146804807	1_145596774_G_A	1	145596774	G	A	0.0106253	Cholines_chr1:144892705-146804807_L2	L2	8.91757e-44	0.985265	1.34524e-11	1.30498e-05	0.000101276	9.94825e-05	9.90391e-05	9.96239e-05	0.000100616	0.000101704	0.985274	-11.0293	NA	NA	NA	NA
Cholines	chr1:144892705-146804807	1_145773359_T_C	1	145773359	T	C	0.00214926	Cholines_chr1:144892705-146804807_L3	L3	9.21458e-44	9.37614e-28	0.90551	1.36973e-05	0.00010491	0.000103093	0.000102644	0.000103237	0.000104242	0.000105344	0.90557	-7.07739	NA	NA	NA	NA
Cholines	chr1:219796767-221796346	1_220796686_A_G	1	220796686	A	G	0.297102	Cholines_chr1:219796767-221796346_L1	L1	0.999972	1.29514e-06	8.44397e-06	9.48785e-05	9.40491e-05	9.05271e-05	8.81214e-05	8.70244e-05	8.70626e-05	8.80166e-05	0.999972	-13.9291	MTARC1	TRUE	NA	NA
Cholines	chr1:22462853-24462460	1_23421503_GA_G	1	23421503	GA	G	0.282221	Cholines_chr1:22462853-24462460_L1	L1	0.965045	5.06309e-05	5.0522e-05	5.02804e-05	5.00193e-05	4.98235e-05	4.97333e-05	4.97524e-05	4.98646e-05	5.00479e-05	0.965061	-8.62845	NA	NA	NA	NA
Cholines	chr1:229164845-231164565	1_230164735_C_T	1	230164735	C	T	0.255267	Cholines_chr1:229164845-231164565_L1	L1	0.999987	2.45258e-12	3.28119e-05	8.90393e-05	8.90393e-05	8.90393e-05	8.90393e-05	8.90393e-05	8.90393e-05	8.90393e-05	0.999987	-15.923	NA	NA	NA	NA
Cholines	chr1:229164845-231164565	1_230171476_T_G	1	230171476	T	G	0.295057	Cholines_chr1:229164845-231164565_L2	L2	2.22191e-26	0.998929	3.27532e-05	8.90393e-05	8.90393e-05	8.90393e-05	8.90393e-05	8.90393e-05	8.90393e-05	8.90393e-05	0.998929	-13.6681	NA	NA	NA	NA
Cholines	chr1:54040030-56039628	1_55039974_G_T	1	55039974	G	T	0.0176239	Cholines_chr1:54040030-56039628_L1	L1	1	2.57183e-12	1.45974e-07	2.71909e-07	4.0765e-05	3.98545e-05	3.96097e-05	3.98833e-05	4.03707e-05	4.09101e-05	1	16.0718	PCSK9	TRUE	NA	NA
Cholines	chr1:54040030-56039628	1_55052701_C_T	1	55052701	C	T	0.00144997	Cholines_chr1:54040030-56039628_L3	L3	5.34986e-54	2.55391e-12	0.994007	2.57865e-07	4.13722e-05	4.04573e-05	4.02112e-05	4.04862e-05	4.09761e-05	4.1518e-05	0.994008	5.13487	PCSK9	TRUE	NA	NA
Cholines	chr1:60420988-62420032	1_62416932_T_C	1	62416932	T	C	0.186013	Cholines_chr1:60420988-62420032_L1	L1	1	2.71147e-25	7.78486e-42	3.67368e-21	3.07827e-19	1.32828e-19	4.70424e-31	7.56706e-12	1.68869e-13	1.51816e-12	1	15.1163	NA	NA	NA	NA
Cholines	chr1:60420988-62420032	1_62379788_T_C	1	62379788	T	C	0.00729552	Cholines_chr1:60420988-62420032_L10	L10	9.29494e-90	3.38517e-25	5.05089e-42	1.10728e-21	1.61197e-19	9.102e-21	3.38102e-54	5.65569e-12	1.56232e-13	0.995076	0.995076	6.30449	NA	NA	NA	NA
Cholines	chr1:60420988-62420032	1_62368423_C_CT	1	62368423	C	CT	0.102135	Cholines_chr1:60420988-62420032_L4	L4	1.15828e-87	9.6803e-24	6.77534e-42	0.993068	1.63936e-19	2.17924e-20	5.25729e-52	6.24842e-12	1.66176e-13	1.4319e-12	0.993068	13.931	NA	NA	NA	NA
Cholines	chr1:60420988-62420032	1_62416627_GTGTT_G	1	62416627	GTGTT	G	0.0686811	Cholines_chr1:60420988-62420032_L5	L5	1.30609e-88	4.54376e-25	6.84067e-28	1.12496e-21	0.999258	4.11097e-21	3.10257e-54	5.87018e-12	1.63385e-13	1.42754e-12	0.999258	4.26693	NA	NA	NA	NA
Cholines	chr1:60420988-62420032	1_62365391_G_T	1	62365391	G	T	0.222111	Cholines_chr1:60420988-62420032_L6	L6	3.04333e-83	1.95503e-20	8.51269e-42	5.82979e-21	1.6458e-19	0.999963	2.9135e-50	9.31832e-12	1.62531e-13	2.32061e-12	0.999963	-5.48504	NA	NA	NA	NA
Cholines	chr1:60420988-62420032	1_62367753_A_G	1	62367753	A	G	0.0541934	Cholines_chr1:60420988-62420032_L8	L8	1.13115e-88	7.71803e-24	8.08346e-42	1.13919e-21	1.61058e-19	1.73497e-20	1.33287e-53	0.813542	2.00428e-13	1.50569e-12	0.813542	9.69045	NA	NA	NA	NA
Cholines	chr1:61605495-63604673	1_62774312_C_T	1	62774312	C	T	0.00100407	Cholines_chr1:61605495-63604673_L2	L2	0	1	3.23151e-44	1.68932e-09	1.31851e-83	2.71911e-08	1.44107e-26	7.0848e-07	4.07871e-06	2.54932e-05	1	14.3116	NA	NA	NA	NA
Cholines	chr1:61605495-63604673	1_62519006_TAC_T	1	62519006	TAC	T	0.00262257	Cholines_chr1:61605495-63604673_L3	L3	0	3.94143e-36	1	1.68742e-09	8.9548e-30	2.72067e-08	1	7.08755e-07	4.07751e-06	2.54813e-05	1	7.5369	NA	NA	NA	NA
Cholines	chr1:61605495-63604673	1_62697499_A_G	1	62697499	A	G	0.00173821	Cholines_chr1:61605495-63604673_L4	L4	0	3.98193e-36	3.25906e-44	0.999932	1.33697e-83	2.74776e-08	1.45354e-26	1.17235e-06	4.0991e-06	2.56708e-05	0.999932	6.00121	NA	NA	NA	NA
Cholines	chr1:61605495-63604673	1_62525373_TG_T	1	62525373	TG	T	0.00168468	Cholines_chr1:61605495-63604673_L5	L5	0	3.94207e-36	3.59225e-16	1.69147e-09	0.999846	2.71073e-08	5.53886e-10	7.0796e-07	4.0891e-06	2.5456e-05	0.999846	-0.562157	NA	NA	NA	NA
Cholines	chr1:61605495-63604673	1_62343329_T_A	1	62343329	T	A	0.00114717	Cholines_chr1:61605495-63604673_L8	L8	0	4.14062e-36	3.37509e-44	4.42371e-09	1.40008e-83	2.86149e-08	1.50783e-26	0.972304	4.2589e-06	2.6664e-05	0.972305	5.6605	NA	NA	NA	NA
Cholines	chr2:19063791-21063185	2_21063185_T_C	2	21063185	T	C	0.178862	Cholines_chr2:19063791-21063185_L1	L1	1	3.05766e-75	1.20324e-32	5.33794e-18	7.76959e-13	6.64131e-10	2.07059e-20	1.40853e-06	4.93396e-05	4.93398e-05	1	-26.4316	NA	NA	NA	NA
Cholines	chr2:19063791-21063185	2_20171619_G_A	2	20171619	G	A	0.445538	Cholines_chr2:19063791-21063185_L2	L2	1.14661e-151	0.997603	7.14828e-33	8.04533e-18	7.76046e-13	1.57605e-10	1.77305e-20	1.39854e-06	4.93938e-05	4.93946e-05	0.997604	17.4293	NA	NA	NA	NA
Cholines	chr2:19063791-21063185	2_21011100_T_C	2	21011100	T	C	0.039675	Cholines_chr2:19063791-21063185_L3	L3	1.39831e-150	3.05949e-75	0.998626	5.34951e-18	7.77532e-13	2.35708e-10	1.80249e-20	1.40912e-06	4.94114e-05	4.94118e-05	0.998626	10.3347	APOB	TRUE	NA	NA
Cholines	chr2:19063791-21063185	2_21043902_GGCAGCGCCA_G	2	21043902	GGCAGCGCCA	G	0.338868	Cholines_chr2:19063791-21063185_L6	L6	4.85494e-141	3.29178e-75	3.57175e-32	5.65606e-18	1.21616e-12	0.952039	2.82868e-20	1.60356e-06	5.06727e-05	5.06736e-05	0.952044	-14.9328	NA	NA	NA	NA
Cholines	chr2:19063791-21063185	2_21011127_T_C	2	21011127	T	C	0.01975	Cholines_chr2:19063791-21063185_L7	L7	3.76179e-151	3.04333e-75	7.32318e-33	5.34673e-18	7.73408e-13	2.09723e-10	1	1.40829e-06	4.94577e-05	4.94582e-05	1	6.41214	APOB	TRUE	NA	NA
Cholines	chr2:20069016-22068574	2_20171619_G_A	2	20171619	G	A	0.445538	Cholines_chr2:20069016-22068574_L2	L2	1.0279e-129	0.997909	1.03335e-35	4.08056e-23	1.58086e-19	2.01512e-18	1.1269e-10	1.80131e-06	3.20214e-07	2.11763e-05	0.997909	17.4293	NA	NA	NA	NA
Cholines	chr2:20069016-22068574	2_21011100_T_C	2	21011100	T	C	0.039675	Cholines_chr2:20069016-22068574_L3	L3	8.1565e-129	4.98724e-76	0.998926	4.0982e-23	1.88717e-19	1.31555e-18	1.12769e-10	1.80392e-06	3.42081e-07	2.11711e-05	0.998926	10.3347	APOB	TRUE	NA	NA
Cholines	chr2:20069016-22068574	2_21097509_C_T	2	21097509	C	T	0.009118	Cholines_chr2:20069016-22068574_L4	L4	1.63904e-129	5.0163e-76	1.04292e-35	0.999999	1.91843e-19	1.31316e-18	1.12307e-10	1.80533e-06	3.2189e-07	2.11945e-05	0.999999	8.75538	NA	NA	NA	NA
Cholines	chr2:26508219-28507248	2_27508073_T_C	2	27508073	T	C	0.392876	Cholines_chr2:26508219-28507248_L1	L1	1	1.48163e-11	3.40434e-08	2.57601e-06	1.90048e-05	9.80747e-05	9.81497e-05	9.82156e-05	9.82322e-05	9.81706e-05	1	33.8408	GCKR	TRUE	NA	NA
Cholines	chr2:27965494-29964645	2_27980427_C_T	2	27980427	C	T	0.326488	Cholines_chr2:27965494-29964645_L2	L2	1.3802e-82	1	1.04774e-14	5.26762e-08	1.06363e-12	8.67027e-08	4.54323e-10	8.66567e-08	4.86506e-06	3.49784e-06	1	6.92499	NA	NA	NA	NA
Cholines	chr3:118811404-120809889	3_119810266_G_T	3	119810266	G	T	0.0664184	Cholines_chr3:118811404-120809889_L1	L1	0.999999	3.60143e-07	5.41288e-05	6.56526e-05	6.73635e-05	6.85573e-05	6.96237e-05	7.07213e-05	7.19014e-05	7.31681e-05	0.999999	8.87707	NA	NA	NR1I2	TRUE
Cholines	chr4:101267715-103267437	4_102267552_C_T	4	102267552	C	T	0.074592	Cholines_chr4:101267715-103267437_L1	L1	0.988044	2.6159e-09	9.45299e-08	1.17656e-06	7.0583e-05	7.05806e-05	7.0577e-05	7.05718e-05	7.05645e-05	7.05546e-05	0.988049	13.5265	SLC39A8	TRUE	NA	NA
Cholines	chr4:2451064-4450265	4_3450618_G_A	4	3450618	G	A	0.334104	Cholines_chr4:2451064-4450265_L1	L1	0.950142	1.02223e-06	3.84713e-07	3.07105e-05	3.04193e-05	2.99562e-05	2.96512e-05	2.96231e-05	2.98156e-05	3.01353e-05	0.950153	-9.03393	NA	NA	NA	NA
Cholines	chr4:2451064-4450265	4_3448188_A_G	4	3448188	A	G	0.012098	Cholines_chr4:2451064-4450265_L2	L2	1.93958e-08	0.919156	3.14672e-08	3.11982e-05	3.08962e-05	3.04184e-05	3.01052e-05	3.00781e-05	3.02777e-05	3.06078e-05	0.919174	-6.66987	HGFAC	TRUE	HGFAC	TRUE
Cholines	chr4:2451064-4450265	4_3445429_C_T	4	3445429	C	T	0.233629	Cholines_chr4:2451064-4450265_L3	L3	1.20678e-07	6.43814e-07	0.961147	2.99593e-05	2.96613e-05	2.91907e-05	2.88833e-05	2.88578e-05	2.90557e-05	2.93816e-05	0.961155	8.36475	NA	NA	NA	NA
Cholines	chr4:67626041-69625531	4_68625065_G_A	4	68625065	G	A	0.00637598	Cholines_chr4:67626041-69625531_L5	L5	9.39321e-62	7.30696e-30	5.57955e-16	5.47718e-12	0.987903	8.312e-08	4.37043e-10	3.19369e-06	4.30945e-05	4.35488e-05	0.987904	6.44036	NA	NA	NA	NA
Cholines	chr6:159566000-161565525	6_160565883_A_C	6	160565883	A	C	0.218731	Cholines_chr6:159566000-161565525_L1	L1	1	3.64216e-15	4.59228e-32	3.15863e-21	3.79678e-30	4.52936e-12	1.26306e-15	1.54179e-10	2.8392e-12	1.66739e-07	1	12.428	NA	NA	NA	NA
Cholines	chr6:159566000-161565525	6_160143444_C_G	6	160143444	C	G	0.187171	Cholines_chr6:159566000-161565525_L3	L3	1.00431e-89	5.3096e-15	0.839037	2.63408e-21	2.27987e-34	1.21994e-10	1.51207e-15	1.38975e-10	2.27894e-13	1.29648e-07	0.839037	-7.3136	NA	NA	NA	NA
Cholines	chr6:159566000-161565525	6_160591981_T_C	6	160591981	T	C	0.0159404	Cholines_chr6:159566000-161565525_L4	L4	1.60914e-89	3.64828e-15	3.81618e-32	0.997564	2.00815e-34	5.2134e-12	1.13205e-15	1.32048e-10	2.77317e-13	1.24129e-07	0.997564	12.3778	NA	NA	NA	NA
Cholines	chr6:159566000-161565525	6_160490564_G_A	6	160490564	G	A	0.00966769	Cholines_chr6:159566000-161565525_L7	L7	1.04571e-89	3.75018e-15	7.45284e-32	2.45485e-21	2.43143e-34	5.00526e-12	0.980715	1.31022e-10	2.46805e-13	1.24563e-07	0.980715	6.42621	NA	NA	NA	NA
Cholines	chr6:159566000-161565525	6_160585045_C_T	6	160585045	C	T	0.0384468	Cholines_chr6:159566000-161565525_L8	L8	3.34498e-89	3.58973e-15	4.29637e-32	2.66828e-21	3.48769e-34	4.77197e-12	1.18258e-15	0.999733	2.2788e-13	1.27391e-07	0.999733	-4.14187	NA	NA	LPA	TRUE
Cholines	chr6:49823876-51823870	6_50823871_CACAA_C	6	50823871	CACAA	C	0.356335	Cholines_chr6:49823876-51823870_L1	L1	0.903246	1.5592e-05	8.00696e-05	7.96962e-05	7.89919e-05	7.82712e-05	7.77479e-05	7.75309e-05	7.7654e-05	7.81102e-05	0.903308	-6.02506	NA	NA	NA	NA
Cholines	chr7:94324759-96324451	7_95324583_G_A	7	95324583	G	A	0.474339	Cholines_chr7:94324759-96324451_L1	L1	0.922018	6.78772e-05	6.74002e-05	6.65914e-05	6.5845e-05	6.54125e-05	6.53437e-05	6.55697e-05	6.5995e-05	6.65416e-05	0.922065	6.27894	NA	NA	NA	NA
Cholines	chr8:10844878-12844625	8_11765727_A_G	8	11765727	A	G	0.29586	Cholines_chr8:10844878-12844625_L2	L2	5.68436e-08	0.982635	4.95259e-05	4.97583e-05	4.98754e-05	4.98639e-05	4.97433e-05	4.95542e-05	4.93455e-05	4.91623e-05	0.982641	-8.66685	NA	NA	NA	NA
Cholines	chr8:119875146-121875089	8_120845126_C_T	8	120845126	C	T	0.0157141	Cholines_chr8:119875146-121875089_L2	L2	1.19959e-09	0.965331	7.995e-05	7.73953e-05	7.70716e-05	7.82815e-05	8.08065e-05	8.57027e-05	9.31185e-05	9.31185e-05	0.965348	-4.83674	NA	NA	NA	NA
Cholines	chr8:124488277-126487717	8_125487789_C_G	8	125487789	C	G	0.42075	Cholines_chr8:124488277-126487717_L1	L1	1	1.35001e-16	8.17541e-09	2.88962e-06	7.72145e-05	7.72144e-05	7.72146e-05	7.72149e-05	7.72151e-05	7.72151e-05	1	28.9155	NA	NA	NA	NA
Cholines	chr8:124488277-126487717	8_125452265_C_T	8	125452265	C	T	0.0100507	Cholines_chr8:124488277-126487717_L3	L3	9.56748e-201	7.28631e-17	0.99979	2.88916e-06	7.74862e-05	7.7486e-05	7.74863e-05	7.74866e-05	7.74868e-05	7.74867e-05	0.99979	3.41665	NA	NA	NA	NA
Cholines	chr8:18956079-20955835	8_19956018_A_G	8	19956018	A	G	0.0185638	Cholines_chr8:18956079-20955835_L1	L1	1	1.0838e-19	2.50788e-14	6.65653e-12	3.63039e-08	5.11631e-05	5.11616e-05	5.11599e-05	5.11581e-05	5.11561e-05	1	13.2156	LPL	TRUE	NA	NA
Cholines	chr8:7304832-9302910	8_9299987_A_G	8	9299987	A	G	0.0409522	Cholines_chr8:7304832-9302910_L1	L1	1	2.3455e-10	5.80416e-10	4.90116e-05	4.79696e-05	4.71099e-05	4.68068e-05	4.70683e-05	4.77335e-05	4.86493e-05	1	7.88088	NA	NA	NA	NA
Cholines	chr8:7304832-9302910	8_9302111_T_TC	8	9302111	T	TC	0.0422619	Cholines_chr8:7304832-9302910_L2	L2	3.60143e-17	0.945093	3.50585e-10	5.07111e-05	4.96777e-05	4.88231e-05	4.85216e-05	4.87822e-05	4.94431e-05	5.03504e-05	0.945112	-6.30816	NA	NA	NA	NA
Cholines	chr8:8325886-10325837	8_9325848_A_G	8	9325848	A	G	0.092149	Cholines_chr8:8325886-10325837_L1	L1	0.876378	8.86716e-20	3.56475e-05	3.57154e-05	3.56634e-05	3.55392e-05	3.5404e-05	3.53076e-05	3.52783e-05	3.5324e-05	0.876413	-23.0514	NA	NA	NA	NA
Cholines	chr8:8325886-10325837	8_9325829_C_T	8	9325829	C	T	0.269311	Cholines_chr8:8325886-10325837_L2	L2	2.40827e-129	0.949323	3.60696e-05	3.61416e-05	3.60972e-05	3.59819e-05	3.58543e-05	3.57622e-05	3.57332e-05	3.57754e-05	0.949338	4.85591	NA	NA	NA	NA
Cholines	chr9:103899599-105899376	9_104899461_A_C	9	104899461	A	C	0.264932	Cholines_chr9:103899599-105899376_L1	L1	0.999999	8.34365e-63	1.42285e-46	1.95997e-33	2.86447e-50	7.17192e-20	7.24094e-13	2.32209e-10	2.10115e-11	1.65675e-09	0.999999	21.6523	NA	NA	NA	NA
Cholines	chr9:103899599-105899376	9_104816339_G_A	9	104816339	G	A	0.001944	Cholines_chr9:103899599-105899376_L10	L10	1.39475e-114	8.39783e-63	2.21684e-46	1.99115e-33	5.4047e-50	7.23704e-20	4.57032e-13	2.06744e-10	1.75092e-11	0.992172	0.992172	6.40161	ABCA1	TRUE	NA	NA
Cholines	chr9:103899599-105899376	9_104884738_C_T	9	104884738	C	T	0.107827	Cholines_chr9:103899599-105899376_L2	L2	1.5719e-114	1	1.47263e-46	3.77651e-33	2.53956e-50	6.98259e-20	4.47089e-13	2.22041e-10	1.65788e-11	1.6681e-09	1	-15.3122	NA	NA	NA	NA
Cholines	chr9:103899599-105899376	9_104827463_C_T	9	104827463	C	T	0.152816	Cholines_chr9:103899599-105899376_L3	L3	1.77352e-114	9.26441e-63	0.991488	2.02962e-33	3.27273e-50	9.114e-20	4.53568e-13	2.06818e-10	1.69023e-11	1.83645e-09	0.991488	-13.0244	NA	NA	ABCA1	TRUE
Cholines	chr9:103899599-105899376	9_104858516_A_G	9	104858516	A	G	0.001662	Cholines_chr9:103899599-105899376_L4	L4	1.36304e-114	2.7002e-62	1.34612e-46	1	2.14281e-50	6.99229e-20	4.47481e-13	2.04053e-10	1.69046e-11	1.65713e-09	1	11.1098	NA	NA	NA	NA
Cholines	chr9:103899599-105899376	9_104807056_T_C	9	104807056	T	C	0.227289	Cholines_chr9:103899599-105899376_L5	L5	2.92596e-114	9.92081e-63	1.94678e-46	2.01376e-33	0.857466	3.08447e-18	6.81768e-13	2.04017e-10	1.64874e-11	1.96466e-09	0.857466	-11.0669	NA	NA	NA	NA
Cholines	chr9:103899599-105899376	9_104817351_C_G	9	104817351	C	G	0.030047	Cholines_chr9:103899599-105899376_L6	L6	1.6507e-114	7.82948e-63	2.4574e-46	1.97907e-33	6.44281e-46	0.999999	9.17869e-13	2.09595e-10	1.64938e-11	1.67454e-09	0.999999	-6.02219	ABCA1	TRUE	NA	NA
Cholines	chr9:14304974-16304663	9_15304784_C_A	9	15304784	C	A	0.141339	Cholines_chr9:14304974-16304663_L1	L1	0.830397	2.02872e-10	4.08508e-05	4.04996e-05	4.00315e-05	3.97044e-05	3.96152e-05	3.97345e-05	3.9992e-05	4.03261e-05	0.830452	-15.4432	NA	NA	NA	NA
Cholines	chr9:14304974-16304663	9_15306294_A_C	9	15306294	A	C	0.247945	Cholines_chr9:14304974-16304663_L2	L2	5.48988e-43	0.998191	4.09734e-05	4.06283e-05	4.01685e-05	3.98471e-05	3.97596e-05	3.9877e-05	4.01303e-05	4.04588e-05	0.998192	-9.78503	NA	NA	NA	NA
Cholines	chr10:78314495-80314101	10_79314368_T_A	10	79314368	T	A	0.381033	Cholines_chr10:78314495-80314101_L1	L1	0.883003	4.44594e-05	4.43477e-05	4.40968e-05	4.3833e-05	4.36504e-05	4.35861e-05	4.36334e-05	4.37665e-05	4.39579e-05	0.883049	-7.21615	NA	NA	NA	NA
Cholines	chr10:99164810-101164606	10_100687890_C_A	10	100687890	C	A	0.100461	Cholines_chr10:99164810-101164606_L2	L2	3.95547e-29	0.994128	7.14098e-05	7.1027e-05	7.02636e-05	6.95154e-05	6.90338e-05	6.89089e-05	6.91258e-05	6.9626e-05	0.994131	-6.76732	NA	NA	NA	NA
Cholines	chr11:115836048-117834524	11_116834800_G_A	11	116834800	G	A	0.290487	Cholines_chr11:115836048-117834524_L1	L1	1	4.82576e-49	6.93328e-16	7.75265e-15	6.16834e-10	4.88964e-10	8.47508e-09	1.73513e-40	3.34664e-05	3.34176e-05	1	34.2593	NA	NA	NA	NA
Cholines	chr11:115836048-117834524	11_116837023_A_C	11	116837023	A	C	0.00102079	Cholines_chr11:115836048-117834524_L2	L2	3.70009e-213	1	1.99437e-17	2.11042e-19	5.89341e-10	4.32239e-10	8.32197e-09	2.32591e-44	3.33267e-05	3.32757e-05	1	15.6092	APOA1	TRUE	NA	NA
Cholines	chr11:88008846-90002567	11_89008492_A_G	11	89008492	A	G	0.145542	Cholines_chr11:88008846-90002567_L1	L1	1	7.73868e-05	7.70875e-05	7.54643e-05	7.35016e-05	7.19789e-05	7.12644e-05	7.14122e-05	7.23238e-05	7.38654e-05	1	-7.41504	NA	NA	NA	NA
Cholines	chr12:111459575-113458570	12_111499189_G_A	12	111499189	G	A	0.00194923	Cholines_chr12:111459575-113458570_L2	L2	3.47874e-38	0.823989	9.06636e-05	9.10025e-05	9.09168e-05	9.05344e-05	9.00413e-05	8.9614e-05	8.93862e-05	8.94432e-05	0.824116	5.81428	NA	NA	NA	NA
Cholines	chr12:118715182-120714893	12_120661597_CCTAT_C	12	120661597	CCTAT	C	0.197831	Cholines_chr12:118715182-120714893_L1	L1	0.99792	3.48674e-08	2.81667e-06	6.61962e-07	4.25467e-05	4.22782e-05	4.20426e-05	4.19609e-05	4.20381e-05	4.22344e-05	0.99792	-7.43086	NA	NA	NA	NA
Cholines	chr12:123779772-125779720	12_124867632_G_A	12	124867632	G	A	0.492128	Cholines_chr12:123779772-125779720_L3	L3	7.99971e-36	2.0312e-18	1	6.46955e-18	1.01315e-16	4.9954e-30	6.32489e-18	1.16698e-20	5.06663e-08	9.17303e-07	1	-7.41748	NA	NA	NA	NA
Cholines	chr12:123779772-125779720	12_124593021_C_T	12	124593021	C	T	0.362183	Cholines_chr12:123779772-125779720_L4	L4	7.17711e-36	1.81953e-18	1.50378e-34	1	9.28134e-17	1.0569e-30	1.05999e-18	1.16711e-20	4.28118e-08	9.16467e-07	1	-8.10175	NA	NA	NA	NA
Cholines	chr12:123779772-125779720	12_124814996_C_T	12	124814996	C	T	0.0111694	Cholines_chr12:123779772-125779720_L5	L5	9.66205e-36	1.98699e-18	1.8672e-34	6.56396e-18	0.998494	1.28449e-30	1.05122e-18	1.6275e-20	4.30065e-08	9.15122e-07	0.998494	-6.38447	SCARB1	TRUE	NA	NA
Cholines	chr12:123779772-125779720	12_124853983_C_T	12	124853983	C	T	0.279839	Cholines_chr12:123779772-125779720_L6	L6	7.32166e-36	4.20898e-13	8.52668e-34	6.46673e-18	1.02265e-16	1	6.17676e-18	1.29722e-20	4.73385e-08	9.14689e-07	1	-12.8681	NA	NA	NA	NA
Cholines	chr12:123779772-125779720	12_124903305_G_A	12	124903305	G	A	0.359561	Cholines_chr12:123779772-125779720_L7	L7	7.17313e-36	2.61729e-18	4.76049e-33	6.5988e-18	9.25471e-17	2.12379e-29	0.999963	1.17001e-20	4.31661e-08	9.18947e-07	0.999963	2.69338	NA	NA	NA	NA
Cholines	chr12:3275733-5275621	12_4275678_T_G	12	4275678	T	G	0.0218485	Cholines_chr12:3275733-5275621_L1	L1	0.999975	6.10066e-05	6.0605e-05	5.99902e-05	5.94521e-05	5.91534e-05	5.91181e-05	5.9296e-05	5.96222e-05	6.00439e-05	0.999975	7.22131	NA	NA	NA	NA
Cholines	chr12:46820346-48820058	12_47820159_G_T	12	47820159	G	T	0.053628	Cholines_chr12:46820346-48820058_L1	L1	0.962668	4.93916e-05	4.96181e-05	4.97671e-05	4.9813e-05	4.97648e-05	4.96543e-05	4.95231e-05	4.94126e-05	4.93571e-05	0.962684	6.2285	NA	NA	NA	NA
Cholines	chr12:49309640-51309554	12_50348718_C_T	12	50348718	C	T	0.0227649	Cholines_chr12:49309640-51309554_L1	L1	0.979966	5.1909e-05	5.22033e-05	5.22379e-05	5.2021e-05	5.16621e-05	5.13123e-05	5.10926e-05	5.1058e-05	5.12062e-05	0.979976	5.97025	NA	NA	NA	NA
Cholines	chr12:56066935-58066646	12_57066899_T_C	12	57066899	T	C	0.246693	Cholines_chr12:56066935-58066646_L1	L1	0.908502	2.79729e-07	7.51304e-05	7.52548e-05	7.53328e-05	7.53509e-05	7.53177e-05	7.52556e-05	7.51919e-05	7.51526e-05	0.908557	-6.50316	NA	NA	NA	NA
Cholines	chr13:112853229-114353804	13_113272893_G_T	13	113272893	G	T	0.250248	Cholines_chr13:112853229-114353804_L2	L2	7.52714e-11	0.999954	7.4202e-05	7.43394e-05	7.41147e-05	7.36928e-05	7.32771e-05	7.30189e-05	7.29855e-05	7.31763e-05	0.999954	-6.46162	NA	NA	NA	TRUE
Cholines	chr13:27030084-29029807	13_28029870_T_C	13	28029870	T	C	0.0129939	Cholines_chr13:27030084-29029807_L1	L1	1	4.99437e-05	4.9914e-05	4.96401e-05	4.92698e-05	4.89431e-05	4.87469e-05	4.87099e-05	4.88215e-05	4.90535e-05	1	7.98419	NA	NA	FLT3	TRUE
Cholines	chr15:57431846-59431458	15_58386521_T_C	15	58386521	T	C	0.34664	Cholines_chr15:57431846-59431458_L1	L1	1	0	5.85982e-116	2.98013e-67	9.27588e-75	1.40603e-47	1.6944e-46	2.9654e-18	2.25648e-47	5.12996e-20	1	Inf	NA	NA	NA	NA
Cholines	chr15:57431846-59431458	15_58431740_G_A	15	58431740	G	A	0.219053	Cholines_chr15:57431846-59431458_L2	L2	0	0.999155	1.28682e-117	2.4092e-67	9.13743e-75	9.79078e-49	2.36359e-78	5.64126e-20	2.59985e-47	5.16659e-20	0.999155	-Inf	NA	NA	NA	NA
Cholines	chr15:57431846-59431458	15_58425229_T_C	15	58425229	T	C	0.494388	Cholines_chr15:57431846-59431458_L4	L4	0	0	1.24521e-116	1	9.10556e-75	1.26511e-48	1.97804e-78	5.51188e-20	2.34245e-47	5.35128e-20	1	-17.2952	NA	NA	NA	NA
Cholines	chr15:57431846-59431458	15_58563549_C_T	15	58563549	C	T	0.00188694	Cholines_chr15:57431846-59431458_L5	L5	0	0	1.31632e-117	2.45619e-67	0.999984	8.19419e-49	1.56003e-78	5.54747e-20	2.24212e-47	5.96934e-20	0.999984	-18.1111	LIPC	TRUE	NA	NA
Cholines	chr15:57431846-59431458	15_58391343_G_C	15	58391343	G	C	0.202353	Cholines_chr15:57431846-59431458_L7	L7	0	0	2.42636e-116	3.01581e-67	9.10526e-75	3.12214e-48	0.999981	9.80789e-20	2.2432e-47	5.16053e-20	0.999981	-Inf	NA	NA	NA	NA
Cholines	chr15:57431846-59431458	15_58379635_T_C	15	58379635	T	C	0.0494404	Cholines_chr15:57431846-59431458_L8	L8	0	0	4.80239e-117	2.79927e-67	8.89047e-75	1.5411e-48	8.6049e-78	0.881104	2.49863e-47	5.5136e-20	0.881104	-8.68373	NA	NA	NA	NA
Cholines	chr15:57431846-59431458	15_58548387_C_T	15	58548387	C	T	0.00145568	Cholines_chr15:57431846-59431458_L9	L9	0	0	1.27851e-117	2.55954e-67	8.89901e-75	8.23519e-49	1.52509e-78	5.49339e-20	0.999933	5.33947e-20	0.999933	-18.0433	LIPC	TRUE	NA	NA
Cholines	chr15:58528594-60527323	15_58563549_C_T	15	58563549	C	T	0.00188694	Cholines_chr15:58528594-60527323_L1	L1	0.999966	3.68643e-70	1.64898e-24	1.46125e-107	3.40932e-64	1.39798e-17	8.48048e-10	2.07604e-07	6.00182e-08	1.99936e-08	0.999966	-18.1111	LIPC	TRUE	NA	NA
Cholines	chr15:58528594-60527323	15_58535671_A_G	15	58535671	A	G	0.0312022	Cholines_chr15:58528594-60527323_L10	L10	1.16392e-70	3.7149e-70	1.65615e-24	8.21926e-108	2.39467e-64	1.4201e-17	9.63108e-10	2.12175e-07	6.09857e-08	0.990832	0.990832	-7.26013	NA	NA	NA	NA
Cholines	chr15:58528594-60527323	15_58548387_C_T	15	58548387	C	T	0.00145568	Cholines_chr15:58528594-60527323_L2	L2	2.58162e-71	0.99999	1.63864e-24	1.12523e-107	2.48951e-64	1.40023e-17	8.43998e-10	2.0765e-07	6.00722e-08	1.72798e-08	0.99999	-18.0433	LIPC	TRUE	NA	NA
Cholines	chr15:58528594-60527323	15_58541739_G_A	15	58541739	G	A	0.169983	Cholines_chr15:58528594-60527323_L3	L3	2.66388e-71	3.72529e-70	1	8.88868e-102	1.36646e-58	1.4788e-17	8.53531e-10	2.10747e-07	7.55642e-08	1.74071e-08	1	-10.1104	NA	NA	NA	NA
Cholines	chr15:58528594-60527323	15_58545811_A_G	15	58545811	A	G	0.368028	Cholines_chr15:58528594-60527323_L5	L5	4.05904e-71	4.06021e-70	2.30554e-22	1.06862e-57	1	1.40858e-17	8.47118e-10	2.08422e-07	6.55679e-08	1.7351e-08	1	-5.46807	LIPC	TRUE	NA	NA
Cholines	chr16:13869438-15869347	16_14869353_T_C	16	14869353	T	C	0.408492	Cholines_chr16:13869438-15869347_L1	L1	0.923857	7.2081e-06	0.000127049	0.000127049	0.000127049	0.000127049	0.000127049	0.000127049	0.000127049	0.000127049	0.923858	-5.90798	NA	NA	NA	NA
Cholines	chr16:55960764-57960551	16_56959412_C_A	16	56959412	C	A	0.325303	Cholines_chr16:55960764-57960551_L1	L1	0.969225	1.13963e-49	5.16418e-97	4.17209e-49	2.46326e-22	1.22936e-24	2.77487e-05	5.87595e-14	1.4711e-06	1.13322e-05	0.969226	-Inf	NA	NA	NA	NA
Cholines	chr16:55960764-57960551	16_56972466_A_G	16	56972466	A	G	0.178011	Cholines_chr16:55960764-57960551_L2	L2	0	0.877961	3.08718e-98	3.17193e-41	2.48758e-22	4.8116e-28	2.80856e-05	5.91597e-14	1.47105e-06	1.13933e-05	0.877966	Inf	NA	NA	NA	NA
Cholines	chr16:55960764-57960551	16_56973441_C_T	16	56973441	C	T	0.0522521	Cholines_chr16:55960764-57960551_L3	L3	0	1.36993e-54	1	2.06564e-49	2.37914e-22	3.23154e-29	2.77695e-05	5.43059e-14	1.47121e-06	1.13729e-05	1	-14.2531	NA	NA	CETP	TRUE
Cholines	chr16:55960764-57960551	16_56976574_C_T	16	56976574	C	T	0.0522698	Cholines_chr16:55960764-57960551_L4	L4	0	4.53014e-46	5.23502e-99	0.99983	2.40521e-22	6.90776e-29	2.7863e-05	5.54726e-14	1.47887e-06	1.13892e-05	0.99983	29.3142	NA	NA	CETP	TRUE
Cholines	chr16:55960764-57960551	16_56973384_G_T	16	56973384	G	T	0.00165237	Cholines_chr16:55960764-57960551_L5	L5	0	4.01758e-55	2.61481e-99	1.5033e-49	1	1.77412e-29	2.78224e-05	5.41815e-14	1.47489e-06	1.14001e-05	1	-8.39938	NA	NA	CETP	TRUE
Cholines	chr16:55960764-57960551	16_56951827_CTT_C	16	56951827	CTT	C	0.278907	Cholines_chr16:55960764-57960551_L6	L6	0	1.61668e-52	2.17306e-98	1.57738e-48	2.40417e-22	1	2.78503e-05	1.005e-13	1.51248e-06	1.14359e-05	1	5.79953	NA	NA	NA	NA
Cholines	chr16:65937978-67937735	16_67472344_T_C	16	67472344	T	C	0.037851	Cholines_chr16:65937978-67937735_L1	L1	0.9999	6.02823e-06	1.159e-05	0.00010886	0.000108917	0.00010897	0.000109004	0.000109006	0.000108962	0.000108861	0.9999	-9.98532	NA	NA	NA	NA
Cholines	chr16:66943191-68942315	16_67942417_A_T	16	67942417	A	T	0.0346741	Cholines_chr16:66943191-68942315_L1	L1	1	5.96932e-06	6.76834e-05	6.74164e-05	6.66786e-05	6.59147e-05	6.54635e-05	6.54247e-05	6.57347e-05	6.62836e-05	1	11.7836	LCAT	TRUE	NA	NA
Cholines	chr16:68015486-70015288	16_68104812_G_A	16	68104812	G	A	0.0391715	Cholines_chr16:68015486-70015288_L1	L1	1	1.24007e-06	5.17639e-05	5.14959e-05	5.10696e-05	5.07068e-05	5.0531e-05	5.05605e-05	5.07565e-05	5.10679e-05	1	10.2093	NA	NA	NA	NA
Cholines	chr16:68015486-70015288	16_68668214_C_CTATT	16	68668214	C	CTATT	0.00183528	Cholines_chr16:68015486-70015288_L2	L2	4.80786e-26	0.967883	5.38745e-05	5.35973e-05	5.31556e-05	5.27795e-05	5.2597e-05	5.26273e-05	5.28302e-05	5.31524e-05	0.967896	-3.60251	NA	NA	NA	NA
Cholines	chr16:69896557-71896260	16_71549956_C_T	16	71549956	C	T	0.20271	Cholines_chr16:69896557-71896260_L1	L1	0.999334	4.41155e-05	4.42355e-05	4.4234e-05	4.41314e-05	4.39779e-05	4.38312e-05	4.37365e-05	4.37201e-05	4.37923e-05	0.999334	9.31666	NA	NA	NA	NA
Cholines	chr16:80501318-82501178	16_81501185_T_C	16	81501185	T	C	0.30136	Cholines_chr16:80501318-82501178_L1	L1	0.990873	4.07919e-05	4.08137e-05	4.04435e-05	3.99045e-05	3.94254e-05	3.91425e-05	3.90951e-05	3.92631e-05	3.96041e-05	0.990876	-7.38118	NA	NA	NA	NA
Cholines	chr16:82946927-84946857	16_83946924_C_G	16	83946924	C	G	0.451225	Cholines_chr16:82946927-84946857_L1	L1	0.923403	5.30729e-05	5.30729e-05	5.30729e-05	5.30729e-05	5.30729e-05	5.30729e-05	5.30729e-05	5.30729e-05	5.30729e-05	0.923403	6.2894	NA	NA	NA	NA
Cholines	chr17:27337891-29337758	17_29325998_C_T	17	29325998	C	T	0.100488	Cholines_chr17:27337891-29337758_L2	L2	4.99669e-27	0.846422	9.80884e-05	9.7216e-05	9.58011e-05	9.45326e-05	9.37689e-05	9.36174e-05	9.4051e-05	9.4992e-05	0.846539	6.95332	NA	NA	NA	NA
Cholines	chr17:42849261-44848558	17_43848758_C_T	17	43848758	C	T	0.031869	Cholines_chr17:42849261-44848558_L1	L1	1	1.44127e-14	5.5333e-09	2.07165e-06	7.62168e-05	7.62716e-05	7.62648e-05	7.62189e-05	7.61716e-05	7.616e-05	1	16.545	CD300LG	TRUE	NA	NA
Cholines	chr17:46659756-48648417	17_48211287_A_T	17	48211287	A	T	0.132349	Cholines_chr17:46659756-48648417_L2	L2	8.46119e-16	0.949416	1.03968e-07	6.97488e-05	6.97142e-05	6.9456e-05	6.91481e-05	6.89384e-05	6.89027e-05	6.90518e-05	0.94944	6.29826	NA	NA	NA	NA
Cholines	chr17:6603533-8602137	17_7176936_CCCCCAGCCCCAG_C	17	7176936	CCCCCAGCCCCAG	C	0.00776822	Cholines_chr17:6603533-8602137_L1	L1	0.924869	2.60257e-09	6.90695e-09	7.19903e-08	3.22813e-06	2.92363e-05	2.91494e-05	2.88928e-05	2.87119e-05	2.87636e-05	0.92488	10.7181	NA	NA	ASGR1	TRUE
Cholines	chr18:48640922-50640624	18_49583585_A_G	18	49583585	A	G	0.0134357	Cholines_chr18:48640922-50640624_L1	L1	1	1.79701e-285	8.52214e-119	4.65015e-73	3.8267e-28	6.68871e-29	3.08698e-26	1.08916e-09	3.78755e-10	5.9816e-06	1	-36.7978	LIPG	TRUE	NA	NA
Cholines	chr18:48640922-50640624	18_49586795_C_T	18	49586795	C	T	0.00256465	Cholines_chr18:48640922-50640624_L3	L3	6.57708e-287	2.40559e-285	1	4.34888e-73	4.38674e-28	5.93564e-29	2.87492e-26	8.28837e-10	3.69329e-10	5.9852e-06	1	-24.2396	LIPG	TRUE	NA	NA
Cholines	chr18:48640922-50640624	18_49688494_C_A	18	49688494	C	A	0.14531	Cholines_chr18:48640922-50640624_L9	L9	2.17924e-286	4.018e-284	1.00258e-118	1.87295e-68	4.43954e-25	9.79895e-29	2.70337e-25	1.63431e-09	0.999162	6.02993e-06	0.999162	8.55104	NA	NA	NA	NA
Cholines	chr18:49652543-51652248	18_49655298_A_T	18	49655298	A	T	0.177811	Cholines_chr18:49652543-51652248_L1	L1	1	5.46311e-113	2.03613e-61	2.22958e-22	5.11722e-44	4.28898e-16	1.08442e-14	5.30111e-12	4.20097e-06	6.79989e-06	1	-34.7012	NA	NA	NA	NA
Cholines	chr18:49652543-51652248	18_49670500_A_G	18	49670500	A	G	0.0108372	Cholines_chr18:49652543-51652248_L2	L2	1.33366e-169	1	4.49697e-64	2.11338e-22	2.65745e-44	4.36288e-16	9.83829e-12	5.24318e-12	4.20107e-06	6.79849e-06	1	-26.2431	NA	NA	NA	NA
Cholines	chr18:49652543-51652248	18_49866040_A_C	18	49866040	A	C	0.00440812	Cholines_chr18:49652543-51652248_L4	L4	1.01242e-169	3.41045e-113	5.90586e-64	1	2.62921e-44	4.34178e-16	8.7237e-15	2.82324e-10	4.20927e-06	6.80568e-06	1	-14.7488	NA	NA	NA	NA
Cholines	chr18:49652543-51652248	18_49655198_G_A	18	49655198	G	A	0.0279795	Cholines_chr18:49652543-51652248_L5	L5	8.83083e-169	3.51601e-113	5.15795e-64	2.11403e-22	1	1.16505e-13	8.83225e-15	5.24289e-12	4.19765e-06	6.81435e-06	1	-10.5673	NA	NA	NA	NA
Cholines	chr18:49652543-51652248	18_50300619_CA_C	18	50300619	CA	C	0.0014589	Cholines_chr18:49652543-51652248_L8	L8	7.89363e-170	3.40775e-113	2.52058e-64	5.14668e-19	2.6277e-44	4.3342e-16	8.74616e-15	0.99956	4.22981e-06	6.83809e-06	0.99956	-12.0641	NA	NA	NA	NA
Cholines	chr19:10239973-12239733	19_11120527_G_A	19	11120527	G	A	0.0123255	Cholines_chr19:10239973-12239733_L3	L3	1.94332e-106	2.03837e-105	0.999998	2.92085e-06	2.98909e-05	2.97378e-05	2.94766e-05	2.93094e-05	2.93155e-05	2.94791e-05	0.999998	9.18195	NA	NA	LDLR	TRUE
Cholines	chr19:18268831-20268725	19_19268740_C_T	19	19268740	C	T	0.0755007	Cholines_chr19:18268831-20268725_L1	L1	0.948357	6.08426e-57	5.05751e-05	5.07357e-05	5.0669e-05	5.04536e-05	5.0202e-05	5.00117e-05	4.99419e-05	5.0013e-05	0.948377	23.8638	TM6SF2	TRUE	NA	NA
Cholines	chr19:18268831-20268725	19_19269704_A_G	19	19269704	A	G	0.0138897	Cholines_chr19:18268831-20268725_L2	L2	5.31787e-129	0.974338	5.05978e-05	5.07582e-05	5.06917e-05	5.04765e-05	5.02252e-05	5.00351e-05	4.99654e-05	5.00365e-05	0.974348	15.3326	TM6SF2	TRUE	NA	NA
Cholines	chr19:19329255-21329045	19_19346108_C_T	19	19346108	C	T	0.0876344	Cholines_chr19:19329255-21329045_L1	L1	1	2.56507e-55	6.96808e-08	4.87614e-05	4.89292e-05	4.88194e-05	4.85661e-05	4.83176e-05	4.81797e-05	4.82017e-05	1	22.4287	NA	NA	NA	NA
Cholines	chr19:19329255-21329045	19_19347579_A_G	19	19347579	A	G	0.0138171	Cholines_chr19:19329255-21329045_L2	L2	9.46849e-131	1	2.21475e-08	4.87797e-05	4.89474e-05	4.88374e-05	4.85836e-05	4.83347e-05	4.81964e-05	4.82181e-05	1	15.0888	NA	NA	NA	NA
Cholines	chr19:43909092-45908462	19_44908822_C_T	19	44908822	C	T	0.0807097	Cholines_chr19:43909092-45908462_L1	L1	0.89773	1.05716e-183	3.50345e-60	6.59481e-34	8.38747e-18	3.22227e-07	4.11484e-09	2.31549e-05	2.35114e-05	2.38539e-05	0.897737	36.2797	APOE	TRUE	NA	NA
Cholines	chr19:43909092-45908462	19_44927023_C_G	19	44927023	C	G	0.467515	Cholines_chr19:43909092-45908462_L2	L2	8.28694e-298	1	5.17511e-60	6.59902e-34	4.77648e-18	3.28061e-07	4.24016e-09	2.31452e-05	2.34996e-05	2.38404e-05	1	-25.7816	NA	NA	APOC1P1	TRUE
Cholines	chr19:43909092-45908462	19_44945208_T_G	19	44945208	T	G	0.350561	Cholines_chr19:43909092-45908462_L3	L3	2.36155e-302	4.69308e-184	1	6.58413e-34	5.36719e-18	3.22798e-07	1.26657e-08	2.32672e-05	2.36134e-05	2.39465e-05	1	-16.7011	APOC4	TRUE	NA	NA
Cholines	chr19:43909092-45908462	19_44908684_T_C	19	44908684	T	C	0.155896	Cholines_chr19:43909092-45908462_L5	L5	4.33718e-295	4.92532e-184	8.00379e-60	6.59557e-34	0.996039	3.30162e-07	3.43595e-09	2.33859e-05	2.37286e-05	2.40582e-05	0.996039	-13.245	APOE	TRUE	NA	NA
Cholines	chr19:43909092-45908462	19_44918692_G_C	19	44918692	G	C	0.00200632	Cholines_chr19:43909092-45908462_L6	L6	2.36266e-299	2.23461e-184	3.51465e-60	6.67202e-34	4.68849e-18	0.983571	3.68111e-09	2.38174e-05	2.41823e-05	2.45329e-05	0.983572	3.52912	NA	NA	APOC1	TRUE
Cholines	chr19:44914270-46913932	19_44927023_C_G	19	44927023	C	G	0.467515	Cholines_chr19:44914270-46913932_L1	L1	1	3.6083e-161	1.19845e-61	3.2763e-59	1.37984e-33	3.08186e-33	8.12572e-13	2.00095e-10	2.21416e-07	1.94662e-06	1	-25.7816	NA	NA	APOC1P1	TRUE
Cholines	chr19:44914270-46913932	19_44945208_T_G	19	44945208	T	G	0.350561	Cholines_chr19:44914270-46913932_L3	L3	6.4761e-141	1.15766e-167	1	1.41677e-59	1.37693e-33	4.10518e-33	4.49857e-16	7.43159e-10	2.17363e-07	2.10095e-06	1	-16.7011	APOC4	TRUE	NA	NA
Cholines	chr19:44914270-46913932	19_44943964_G_A	19	44943964	G	A	0.0258325	Cholines_chr19:44914270-46913932_L4	L4	2.18029e-138	2.00042e-168	6.26066e-61	1	1.37651e-33	3.94251e-33	6.11714e-16	2.75841e-09	2.16941e-07	1.92493e-06	1	20.2064	NA	NA	APOC4,APOC4-APOC2	TRUE
Cholines	chr19:44914270-46913932	19_44918692_G_C	19	44918692	G	C	0.00200632	Cholines_chr19:44914270-46913932_L9	L9	3.40756e-141	1.39555e-168	7.99917e-62	1.92201e-60	1.4108e-33	3.69008e-33	4.39399e-16	1.6989e-10	0.972676	2.02181e-06	0.972676	3.52912	NA	NA	APOC1	TRUE
Cholines	chr19:47702972-49702824	19_49513502_C_T	19	49513502	C	T	0.149369	Cholines_chr19:47702972-49702824_L2	L2	3.03229e-30	0.991906	1.11633e-07	1.52215e-06	2.77188e-06	7.99744e-05	7.99744e-05	7.99744e-05	7.99744e-05	7.99744e-05	0.991906	7.47562	NA	NA	NA	NA
Cholines	chr19:53250335-55250192	19_54250239_C_A	19	54250239	C	A	0.364472	Cholines_chr19:53250335-55250192_L1	L1	0.99699	1.7436e-08	2.07358e-07	3.19381e-05	3.13987e-05	3.11875e-05	3.12467e-05	3.1458e-05	3.17427e-05	3.20605e-05	0.996991	8.04225	NA	NA	NA	NA
Cholines	chr19:7382584-9382094	19_8364439_G_A	19	8364439	G	A	0.0194638	Cholines_chr19:7382584-9382094_L3	L3	3.05894e-15	3.15246e-08	0.973291	4.94656e-06	5.74618e-05	5.74559e-05	5.74542e-05	5.74559e-05	5.74599e-05	5.7465e-05	0.9733	-7.08518	ANGPTL4	TRUE	NA	NA
Cholines	chr20:39551388-41551142	20_40551182_G_C	20	40551182	G	C	0.0309647	Cholines_chr20:39551388-41551142_L1	L1	0.994401	4.12576e-17	2.71654e-10	3.10169e-07	7.71318e-05	7.71053e-05	7.70737e-05	7.70496e-05	7.7044e-05	7.70659e-05	0.994403	-11.7747	NA	NA	NA	NA
Cholines	chr20:39551388-41551142	20_40682610_G_C	20	40682610	G	C	0.18926	Cholines_chr20:39551388-41551142_L4	L4	2.2219e-23	4.72566e-17	2.2763e-10	0.98151	7.82462e-05	7.82204e-05	7.81897e-05	7.81662e-05	7.81608e-05	7.8182e-05	0.981519	7.03337	NA	NA	NA	NA
Cholines	chr20:43413973-45413438	20_44413724_C_T	20	44413724	C	T	0.0313713	Cholines_chr20:43413973-45413438_L1	L1	1	4.87194e-05	4.87571e-05	4.84618e-05	4.80003e-05	4.75705e-05	4.73085e-05	4.72616e-05	4.74125e-05	4.77174e-05	1	17.8377	HNF4A	TRUE	NA	NA
Cholines	chr20:46712007-48711820	20_47785454_C_T	20	47785454	C	T	0.465704	Cholines_chr20:46712007-48711820_L4	L4	1.30918e-25	3.13696e-11	1.13434e-22	0.996605	3.79893e-05	3.79666e-05	3.76743e-05	3.73659e-05	3.72324e-05	3.73307e-05	0.996606	5.23916	NA	NA	NA	NA
Cholines	chr21:33836014-35835333	21_34835765_C_T	21	34835765	C	T	0.037774	Cholines_chr21:33836014-35835333_L1	L1	0.997737	6.12066e-05	6.14748e-05	9.44376e-05	9.44376e-05	9.44376e-05	9.44376e-05	9.44376e-05	9.44376e-05	9.44376e-05	0.997738	5.83759	NA	NA	NA	NA
Cholines	chrX:13875199-15874919	X_14875053_G_A	X	14875053	G	A	0.0612283	Cholines_chrX:13875199-15874919_L1	L1	0.87233	5.55764e-08	0.000155448	0.000155448	0.000155448	0.000155448	0.000155448	0.000155448	0.000155448	0.000155448	0.87233	-6.98122	NA	NA	NA	NA
Citrate	chr1:108467647-110453763	1_109690361_A_G	1	109690361	A	G	0.269572	Citrate_chr1:108467647-110453763_L2	L2	1.47506e-15	1	7.59472e-05	5.38545e-05	7.94668e-05	7.8336e-05	7.70381e-05	7.60654e-05	7.56443e-05	7.5708e-05	1	8.08554	GSTM1	TRUE	NA	NA
Citrate	chr1:206058452-208058343	1_207058406_A_T	1	207058406	A	T	0.457862	Citrate_chr1:206058452-208058343_L1	L1	0.995968	8.65275e-17	1.58362e-07	7.37856e-05	7.3964e-05	7.35816e-05	7.29527e-05	7.24584e-05	7.23272e-05	7.26088e-05	0.99597	23.6396	NA	NA	NA	NA
Citrate	chr1:53607086-55606982	1_54599297_C_T	1	54599297	C	T	0.0205112	Citrate_chr1:53607086-55606982_L2	L2	1.44393e-16	0.994768	3.84668e-05	3.85455e-05	3.84353e-05	3.82217e-05	3.80054e-05	3.78617e-05	3.78267e-05	3.79047e-05	0.994769	5.04992	ACOT11	TRUE	NA	NA
Citrate	chr2:119090649-121090454	2_120548864_G_A	2	120548864	G	A	0.410149	Citrate_chr2:119090649-121090454_L2	L2	5.21179e-11	0.889508	6.13654e-07	5.96325e-05	5.96951e-05	5.96963e-05	5.96567e-05	5.96037e-05	5.95625e-05	5.95531e-05	0.889555	-5.77262	NA	NA	NA	NA
Citrate	chr2:120190299-122189943	2_120548864_G_A	2	120548864	G	A	0.410149	Citrate_chr2:120190299-122189943_L1	L1	0.886697	3.39985e-06	4.52114e-05	4.43e-05	4.43714e-05	4.48088e-05	4.5294e-05	4.57381e-05	4.6129e-05	4.6476e-05	0.886738	-5.77262	NA	NA	NA	NA
Citrate	chr2:209676126-211675782	2_210675783_C_A	2	210675783	C	A	0.31583	Citrate_chr2:209676126-211675782_L1	L1	0.999658	7.30788e-05	7.32088e-05	7.30803e-05	7.28002e-05	7.24816e-05	7.22144e-05	7.20551e-05	7.20297e-05	7.21416e-05	0.999658	18.9205	CPS1	TRUE	NA	NA
Citrate	chr2:6011099-8010607	2_7017302_G_GT	2	7017302	G	GT	0.119763	Citrate_chr2:6011099-8010607_L1	L1	0.999643	2.0986e-08	1.70179e-08	1.24262e-06	7.84656e-05	7.84549e-05	7.845e-05	7.84501e-05	7.84533e-05	7.84577e-05	0.999643	-9.21724	NA	NA	NA	NA
Citrate	chr4:38699193-40698490	4_40426074_C_T	4	40426074	C	T	0.006059	Citrate_chr4:38699193-40698490_L2	L2	2.03878e-13	0.99895	6.93774e-06	9.27558e-05	9.27558e-05	9.27558e-05	9.27558e-05	9.27558e-05	9.27558e-05	9.27558e-05	0.99895	-6.65671	RBM47	TRUE	NA	NA
Citrate	chr5:13870508-15870191	5_14753636_A_G	5	14753636	A	G	0.039908	Citrate_chr5:13870508-15870191_L3	L3	0	2.96299e-222	1	5.9411e-29	5.58727e-21	1.3245e-11	1.60929e-14	5.52716e-19	5.96883e-23	7.90536e-11	1	28.4754	NA	NA	ANKH	TRUE
Citrate	chr5:13870508-15870191	5_14908499_A_G	5	14908499	A	G	0.380223	Citrate_chr5:13870508-15870191_L6	L6	0	1.46474e-222	9.13914e-148	2.15489e-29	5.57271e-21	0.999098	1.68288e-14	7.91399e-19	2.12344e-22	7.61139e-11	0.999098	-4.36155	NA	NA	NA	NA
Citrate	chr5:13870508-15870191	5_14871947_TGCGCTTG_T	5	14871947	TGCGCTTG	T	0.022838	Citrate_chr5:13870508-15870191_L8	L8	0	1.36637e-222	1.25666e-147	7.21603e-29	5.65044e-21	1.93047e-11	1.81338e-14	0.811695	1.07983e-22	9.2489e-11	0.811695	-3.09564	NA	NA	NA	NA
Citrate	chr5:14891441-16891310	5_14900413_C_A	5	14900413	C	A	0.371246	Citrate_chr5:14891441-16891310_L1	L1	1	1.9198e-35	1.15702e-42	3.47951e-64	1.17436e-27	1.18442e-23	2.86939e-16	7.42239e-17	1.07111e-12	5.52101e-11	1	-15.759	NA	NA	NA	NA
Citrate	chr5:14891441-16891310	5_15314915_T_G	5	15314915	T	G	0.013425	Citrate_chr5:14891441-16891310_L2	L2	3.74237e-65	0.81598	5.25569e-43	3.5876e-64	3.31843e-28	8.38418e-24	1.31397e-16	7.9379e-17	8.51139e-13	4.92097e-11	0.81598	-10.6966	NA	NA	NA	NA
Citrate	chr5:14891441-16891310	5_14907853_T_C	5	14907853	T	C	0.053553	Citrate_chr5:14891441-16891310_L3	L3	7.12276e-65	1.32009e-35	1	4.68613e-60	3.27588e-28	8.38966e-24	1.36403e-16	1.0471e-16	8.41655e-13	4.85041e-11	1	9.94035	NA	NA	NA	NA
Citrate	chr5:14891441-16891310	5_14905361_C_G	5	14905361	C	G	0.011593	Citrate_chr5:14891441-16891310_L5	L5	4.16244e-64	1.30512e-35	5.09537e-43	6.36712e-62	1	8.20147e-24	1.3401e-16	7.15492e-17	8.29441e-13	4.82998e-11	1	10.4576	NA	NA	NA	NA
Citrate	chr5:14891441-16891310	5_14899498_A_G	5	14899498	A	G	0.013898	Citrate_chr5:14891441-16891310_L6	L6	5.44726e-65	1.29731e-35	5.17191e-43	1.93209e-61	3.21781e-28	1	1.34947e-16	9.75037e-17	8.29096e-13	4.82995e-11	1	5.33557	NA	NA	NA	NA
Citrate	chr5:14891441-16891310	5_14898848_A_T	5	14898848	A	T	0.013342	Citrate_chr5:14891441-16891310_L7	L7	4.31126e-64	1.27943e-35	5.62898e-43	5.37779e-64	3.38416e-28	8.67577e-24	0.900325	8.66963e-17	8.67969e-13	4.99836e-11	0.900325	-4.69283	NA	NA	NA	NA
Citrate	chr5:14891441-16891310	5_14903938_C_T	5	14903938	C	T	0.018742	Citrate_chr5:14891441-16891310_L9	L9	7.86682e-65	1.32506e-35	5.23454e-43	1.00897e-63	3.22053e-28	8.20089e-24	1.36795e-16	7.1711e-17	0.999934	4.83107e-11	0.999934	6.1071	NA	NA	NA	NA
Citrate	chr5:42824755-44824185	5_43824575_A_G	5	43824575	A	G	0.11614	Citrate_chr5:42824755-44824185_L1	L1	1	9.4478e-20	7.30677e-14	8.96459e-05	8.96459e-05	8.96459e-05	8.96459e-05	8.96459e-05	8.96459e-05	8.96459e-05	1	18.0172	NA	NA	NA	NA
Citrate	chr6:159122194-161122087	6_160139792_G_A	6	160139792	G	A	0.028524	Citrate_chr6:159122194-161122087_L4	L4	3.04784e-54	1.06975e-22	3.01053e-12	0.83118	2.24997e-08	7.49096e-07	3.50552e-05	3.5047e-05	3.50583e-05	3.51072e-05	0.831204	6.77078	SLC22A1	TRUE	NA	NA
Citrate	chr7:72611883-74611625	7_73603994_T_A	7	73603994	T	A	0.156205	Citrate_chr7:72611883-74611625_L2	L2	2.50844e-93	0.992699	2.42205e-06	8.05106e-05	8.01764e-05	7.95961e-05	7.90974e-05	7.88584e-05	7.89224e-05	7.92563e-05	0.992703	-3.88363	NA	NA	NA	NA
Citrate	chr8:124488277-126487717	8_125487789_C_G	8	125487789	C	G	0.42075	Citrate_chr8:124488277-126487717_L1	L1	1	9.24391e-14	9.78544e-06	3.94694e-05	3.94977e-05	3.94958e-05	3.94709e-05	3.9439e-05	3.94177e-05	3.9421e-05	1	-23.1182	NA	NA	NA	NA
Citrate	chr9:92132811-94132333	9_93132682_G_A	9	93132682	G	A	0.477614	Citrate_chr9:92132811-94132333_L2	L2	1.82686e-18	0.993991	2.75218e-08	4.21468e-08	6.27651e-05	6.20946e-05	6.21128e-05	6.30229e-05	9.44733e-05	9.44733e-05	0.993992	-10.8262	NA	NA	NA	NA
Citrate	chr10:78314495-80314101	10_79314368_T_A	10	79314368	T	A	0.381033	Citrate_chr10:78314495-80314101_L1	L1	0.846697	8.11193e-05	8.10773e-05	8.10553e-05	8.10477e-05	8.10502e-05	8.10594e-05	8.1073e-05	8.10891e-05	8.11065e-05	0.846809	7.70107	NA	NA	NA	NA
Citrate	chr11:65883412-67883008	11_67325889_C_T	11	67325889	C	T	0.412829	Citrate_chr11:65883412-67883008_L1	L1	0.995308	6.21645e-05	6.18121e-05	6.11217e-05	6.04443e-05	6.00187e-05	5.99181e-05	6.01051e-05	6.05047e-05	6.10461e-05	0.99531	6.10463	NA	NA	NA	NA
Citrate	chr12:108129282-110129102	12_109223867_A_G	12	109223867	A	G	0.00194372	Citrate_chr12:108129282-110129102_L1	L1	1	6.00615e-09	4.74772e-05	4.68656e-05	4.64156e-05	4.62616e-05	4.63506e-05	4.65859e-05	4.6893e-05	4.72275e-05	1	8.8419	ACACB	TRUE	NA	NA
Citrate	chr12:121047529-123046488	12_121047856_A_C	12	121047856	A	C	0.384378	Citrate_chr12:121047529-123046488_L1	L1	1	6.1641e-24	4.69767e-12	4.63355e-10	6.35611e-09	3.02255e-07	1.09326e-05	2.38275e-05	2.46815e-05	2.51339e-05	1	-10.3317	NA	NA	NA	NA
Citrate	chr12:121047529-123046488	12_121081295_A_C	12	121081295	A	C	0.095585	Citrate_chr12:121047529-123046488_L4	L4	6.77389e-39	2.2764e-28	4.72579e-12	0.821452	6.52086e-09	3.02466e-07	1.13965e-05	2.48796e-05	2.57322e-05	2.61811e-05	0.821468	7.65931	NA	NA	NA	NA
Citrate	chr14:23103830-25103721	14_24103723_G_A	14	24103723	G	A	0.0167518	Citrate_chr14:23103830-25103721_L1	L1	0.949405	3.52168e-12	3.88159e-12	1.73304e-08	2.69619e-06	8.06353e-06	5.21759e-05	5.21711e-05	5.2202e-05	5.22491e-05	0.949416	-9.00737	PCK2	TRUE	NA	NA
Citrate	chr14:23103830-25103721	14_24402720_C_T	14	24402720	C	T	0.453104	Citrate_chr14:23103830-25103721_L2	L2	2.00084e-16	0.967884	3.86897e-12	1.82988e-08	2.76247e-06	8.2277e-06	5.23199e-05	5.23148e-05	5.23456e-05	5.23925e-05	0.967891	8.15309	NA	NA	NA	NA
Citrate	chr14:23103830-25103721	14_24096930_C_G	14	24096930	C	G	0.00407348	Citrate_chr14:23103830-25103721_L3	L3	1.41491e-16	2.72982e-12	0.999119	1.73591e-08	2.69779e-06	8.06563e-06	5.21766e-05	5.21718e-05	5.22027e-05	5.22496e-05	0.999119	-7.00892	NA	NA	NA	NA
Citrate	chr14:23103830-25103721	14_24100214_G_T	14	24100214	G	T	0.00237596	Citrate_chr14:23103830-25103721_L4	L4	1.43416e-16	3.01189e-12	3.9544e-12	0.972902	2.73685e-06	8.18157e-06	5.27538e-05	5.27489e-05	5.27797e-05	5.28265e-05	0.972908	-6.21532	PCK2	TRUE	NRL,PCK2	TRUE
Citrate	chr14:53787527-55786962	14_54766806_G_A	14	54766806	G	A	0.133284	Citrate_chr14:53787527-55786962_L2	L2	2.12693e-38	0.999993	3.3248e-10	8.99573e-09	5.66671e-05	5.67288e-05	5.66921e-05	5.6609e-05	5.6537e-05	5.65182e-05	0.999993	4.40355	NA	NA	SAMD4A	TRUE
Citrate	chr14:53787527-55786962	14_54712525_G_A	14	54712525	G	A	0.132793	Citrate_chr14:53787527-55786962_L3	L3	1.73177e-39	1.38125e-10	0.999256	1.11386e-08	5.66602e-05	5.6723e-05	5.66858e-05	5.66015e-05	5.65286e-05	5.65098e-05	0.999256	-5.26121	NA	NA	NA	NA
Citrate	chr14:76908445-78908211	14_77908440_G_A	14	77908440	G	A	0.252944	Citrate_chr14:76908445-78908211_L1	L1	0.998151	7.70356e-05	7.69301e-05	7.6733e-05	7.65206e-05	7.63413e-05	7.6222e-05	7.61747e-05	7.62013e-05	7.62974e-05	0.998152	7.18066	NA	NA	NA	NA
Citrate	chr14:93378663-95378518	14_94378610_C_T	14	94378610	C	T	0.0201741	Citrate_chr14:93378663-95378518_L1	L1	0.999891	3.85204e-08	6.26397e-05	6.262e-05	6.25339e-05	6.24287e-05	6.23363e-05	6.22757e-05	6.22572e-05	6.22846e-05	0.999891	12.1677	SERPINA1	TRUE	NA	NA
Citrate	chr14:93378663-95378518	14_94380925_T_A	14	94380925	T	A	0.0486256	Citrate_chr14:93378663-95378518_L2	L2	1.20424e-33	0.943502	6.34245e-05	6.34045e-05	6.33175e-05	6.32113e-05	6.31178e-05	6.30566e-05	6.30377e-05	6.30653e-05	0.943531	5.47416	SERPINA1	TRUE	SERPINA1	TRUE
Citrate	chr15:42736140-44735663	15_43735687_T_C	15	43735687	T	C	0.0251407	Citrate_chr15:42736140-44735663_L1	L1	0.983375	0.000120818	0.000120851	0.000119521	0.000117673	0.000115989	0.000114869	0.0001145	0.00011495	0.000116262	0.983393	16.7189	NA	NA	NA	NA
Citrate	chr15:89122161-91121427	15_90118512_T_A	15	90118512	T	A	0.130572	Citrate_chr15:89122161-91121427_L1	L1	0.95373	6.98198e-08	4.97465e-05	4.98279e-05	4.96711e-05	4.93894e-05	4.91131e-05	4.89409e-05	4.8922e-05	4.90641e-05	0.953748	7.50641	NA	NA	NA	NA
Citrate	chr16:16689-1256039	16_260009_GGCCAACGGCA_AGCT	16	260009	GGCCAACGGCA	AGCT	0.00165773	Citrate_chr16:16689-1256039_L1	L1	0.999852	2.60717e-31	3.15727e-21	6.59932e-07	1.35994e-07	6.10248e-05	6.1011e-05	6.10077e-05	6.10189e-05	6.10475e-05	0.999852	15.5776	NA	NA	FAM234A	TRUE
Citrate	chr16:16689-1256039	16_256161_G_A	16	256161	G	A	0.0164953	Citrate_chr16:16689-1256039_L3	L3	1.43478e-54	3.09933e-31	1	6.5458e-07	1.38242e-07	6.11456e-05	6.11318e-05	6.11284e-05	6.11396e-05	6.11682e-05	1	8.98977	NA	NA	FAM234A	TRUE
Citrate	chr16:16689-1256039	16_259951_C_T	16	259951	C	T	0.0216503	Citrate_chr16:16689-1256039_L5	L5	1.50519e-54	9.93612e-29	3.429e-21	6.71061e-07	0.992663	6.18439e-05	6.18301e-05	6.18266e-05	6.18375e-05	6.18656e-05	0.992665	-2.32844	NA	NA	NA	NA
Citrate	chr16:2697494-4697135	16_3668491_T_C	16	3668491	T	C	0.457595	Citrate_chr16:2697494-4697135_L1	L1	0.959126	4.25491e-05	4.24336e-05	4.22296e-05	4.20303e-05	4.18952e-05	4.18465e-05	4.18807e-05	4.19825e-05	4.21345e-05	0.959142	-6.06145	NA	NA	DNASE1,TRAP1	TRUE
Citrate	chr16:71046628-73045413	16_72110275_T_C	16	72110275	T	C	0.182262	Citrate_chr16:71046628-73045413_L2	L2	2.18349e-23	0.999975	6.6485e-05	6.64342e-05	6.61862e-05	6.58564e-05	6.55782e-05	6.54481e-05	6.55088e-05	6.57593e-05	0.999975	-7.09989	NA	NA	NA	NA
Citrate	chr17:5708529-7707551	17_6687779_A_T	17	6687779	A	T	0.463023	Citrate_chr17:5708529-7707551_L1	L1	1	0	1.08738e-282	2.20267e-192	1.17522e-113	3.16939e-197	2.8137e-42	1.47379e-49	5.50265e-103	2.85299e-48	1	-Inf	NA	NA	NA	NA
Citrate	chr17:5708529-7707551	17_6708479_C_T	17	6708479	C	T	0.0541215	Citrate_chr17:5708529-7707551_L3	L3	0	0	1	3.40385e-213	1.84358e-113	1.86004e-223	3.02355e-42	1.51173e-49	3.63237e-107	2.07443e-48	1	-Inf	NA	NA	NA	NA
Citrate	chr17:5708529-7707551	17_6685267_G_A	17	6685267	G	A	0.185065	Citrate_chr17:5708529-7707551_L5	L5	0	0	1.11951e-291	7.73524e-212	1	1.72724e-222	5.53354e-42	1.49542e-49	4.58358e-107	1.67054e-48	1	28.5375	NA	NA	NA	NA
Citrate	chr17:5708529-7707551	17_6689446_T_A	17	6689446	T	A	0.130933	Citrate_chr17:5708529-7707551_L6	L6	2.89612e-291	0	1.15728e-291	3.47717e-208	3.47139e-112	0.816665	4.26272e-42	1.485e-49	3.17033e-94	1.66893e-48	0.816665	20.1269	NA	NA	NA	NA
Citrate	chr17:5708529-7707551	17_6684980_G_GC	17	6684980	G	GC	0.22997	Citrate_chr17:5708529-7707551_L7	L7	0	0	5.39691e-292	1.07551e-213	7.31096e-113	1.9694e-224	1	1.47752e-49	2.48594e-107	1.67476e-48	1	19.2859	NA	NA	NA	NA
Citrate	chr17:5708529-7707551	17_6685528_C_A	17	6685528	C	A	0.0914104	Citrate_chr17:5708529-7707551_L9	L9	0	0	1.19435e-291	1.69872e-211	2.4193e-113	1.92974e-197	2.91547e-42	1.78307e-49	1	1.73483e-48	1	-20.5688	NA	NA	NA	NA
Citrate	chr17:57704232-59703582	17_59516143_G_GT	17	59516143	G	GT	0.138395	Citrate_chr17:57704232-59703582_L1	L1	0.999904	1.61204e-12	7.06307e-05	6.88717e-05	6.75643e-05	6.71733e-05	6.74899e-05	6.81968e-05	6.90847e-05	7.00457e-05	0.999904	11.573	NA	NA	NA	NA
Citrate	chr17:60161930-62161617	17_60549919_T_C	17	60549919	T	C	0.105097	Citrate_chr17:60161930-62161617_L1	L1	0.909303	1.9566e-14	1.51872e-07	3.20909e-05	0.000135245	0.000135245	0.000135245	0.000135245	0.000135245	0.000135245	0.909306	9.02645	NA	NA	NA	NA
Citrate	chr17:60161930-62161617	17_60283953_T_C	17	60283953	T	C	0.0305665	Citrate_chr17:60161930-62161617_L3	L3	1.46735e-17	1.69957e-14	0.984105	3.09321e-05	0.000135245	0.000135245	0.000135245	0.000135245	0.000135245	0.000135245	0.984105	5.33609	NA	NA	NA	NA
Citrate	chr17:6854873-8854296	17_6898970_C_T	17	6898970	C	T	0.0733631	Citrate_chr17:6854873-8854296_L1	L1	1	4.84096e-30	1.95521e-22	1.61831e-26	3.1621e-19	3.24379e-17	8.31391e-17	2.31759e-16	1.14167e-15	8.95441e-14	1	18.2961	NA	NA	NA	NA
Citrate	chr17:6854873-8854296	17_6905465_A_C	17	6905465	A	C	0.00760092	Citrate_chr17:6854873-8854296_L2	L2	1.51548e-61	0.989468	1.93777e-22	1.62839e-26	4.52574e-20	1.29028e-18	8.3681e-17	2.20525e-16	1.15023e-15	8.63046e-14	0.989468	-6.24455	NA	NA	NA	NA
Citrate	chr17:6854873-8854296	17_6892986_A_T	17	6892986	A	T	0.00358624	Citrate_chr17:6854873-8854296_L4	L4	2.20787e-67	7.72089e-33	1.96864e-22	1	3.59229e-20	1.27616e-18	8.31936e-17	2.18191e-16	1.11248e-15	8.69069e-14	1	10.2808	NA	NA	NA	NA
Citrate	chr17:6854873-8854296	17_6941206_CA_C	17	6941206	CA	C	0.413421	Citrate_chr17:6854873-8854296_L5	L5	4.63636e-64	1.27984e-32	2.16213e-22	1.74904e-26	0.999999	1.28131e-18	8.34426e-17	2.74097e-16	2.58191e-15	8.82435e-14	0.999999	13.3895	NA	NA	NA	NA
Citrate	chr17:6854873-8854296	17_6858858_G_A	17	6858858	G	A	0.00897844	Citrate_chr17:6854873-8854296_L6	L6	4.30387e-62	7.75767e-33	2.00811e-22	1.61046e-26	3.41349e-20	0.99996	8.41199e-17	2.18207e-16	1.11208e-15	8.77023e-14	0.99996	13.9574	NA	NA	NA	NA
Citrate	chr17:6854873-8854296	17_7282460_C_A	17	7282460	C	A	0.0263624	Citrate_chr17:6854873-8854296_L7	L7	2.17919e-67	7.71712e-33	1.94833e-22	1.61258e-26	3.41143e-20	1.29301e-18	0.999736	2.19354e-16	1.11212e-15	8.73188e-14	0.999736	8.62419	NA	NA	NA	NA
Citrate	chr17:6854873-8854296	17_6856917_G_A	17	6856917	G	A	0.00524252	Citrate_chr17:6854873-8854296_L8	L8	2.81467e-67	7.77877e-33	1.97135e-22	1.61116e-26	4.52013e-20	1.27645e-18	8.36081e-17	0.999837	1.11433e-15	8.72803e-14	0.999837	9.82699	NA	NA	NA	NA
Citrate	chr18:57451383-59451101	18_58451126_C_T	18	58451126	C	T	0.0122763	Citrate_chr18:57451383-59451101_L1	L1	0.87601	8.64534e-10	4.83629e-05	4.77452e-05	4.67224e-05	4.59298e-05	4.56569e-05	4.58617e-05	4.63925e-05	4.71183e-05	0.876056	7.86167	NA	NA	NA	NA
Citrate	chr20:45592421-47592403	20_46592416_C_G	20	46592416	C	G	0.0252055	Citrate_chr20:45592421-47592403_L1	L1	0.982892	1.35959e-07	2.38153e-06	6.27057e-06	4.29149e-05	4.29756e-05	4.31247e-05	4.32764e-05	4.33938e-05	4.34745e-05	0.982897	6.96024	SLC13A3	TRUE	NA	NA
Citrate	chr20:49404074-51403665	20_50404034_C_T	20	50404034	C	T	0.0222652	Citrate_chr20:49404074-51403665_L1	L1	0.996112	9.80589e-08	2.10334e-06	3.40674e-07	5.57102e-05	5.56688e-05	5.56674e-05	5.56892e-05	5.57168e-05	5.5739e-05	0.996114	-6.65965	NA	NA	NA	NA
Citrate	chr22:18177851-20175939	22_19175183_G_A	22	19175183	G	A	0.0792207	Citrate_chr22:18177851-20175939_L4	L4	0	1.48875e-19	7.84161e-16	0.996297	6.43214e-05	6.40358e-05	6.35756e-05	6.32701e-05	6.32688e-05	6.35667e-05	0.996298	2.67879	NA	NA	NA	NA
Citrate	chrX:109625225-111625033	X_109764095_C_A	X	109764095	C	A	0.00392347	Citrate_chrX:109625225-111625033_L3	L3	2.1442e-72	1.49679e-11	0.991456	0.000204876	0.000151001	0.000146974	0.000145778	0.000146123	0.000147442	0.000149454	0.991463	5.18956	NA	NA	NA	NA
Clinical_LDL_C	chr1:219796767-221796346	1_220796686_A_G	1	220796686	A	G	0.297102	Clinical_LDL_C_chr1:219796767-221796346_L1	L1	0.944906	1.24179e-07	7.1133e-05	7.21807e-05	9.82125e-05	9.82125e-05	9.82125e-05	9.82125e-05	9.82125e-05	9.82125e-05	0.944914	-10.3923	MTARC1	TRUE	NA	NA
Clinical_LDL_C	chr1:54040030-56039628	1_55039974_G_T	1	55039974	G	T	0.0176239	Clinical_LDL_C_chr1:54040030-56039628_L1	L1	1	4.56706e-85	4.55253e-56	6.1291e-30	5.53161e-22	1.61907e-12	7.6138e-14	3.44342e-14	2.24659e-07	7.48944e-07	1	Inf	PCSK9	TRUE	NA	NA
Clinical_LDL_C	chr1:54040030-56039628	1_55052701_C_T	1	55052701	C	T	0.00144997	Clinical_LDL_C_chr1:54040030-56039628_L3	L3	0	5.16213e-85	1	6.40499e-30	5.54261e-22	1.62212e-12	7.74472e-14	1.328e-14	2.23954e-07	7.48843e-07	1	14.6065	PCSK9	TRUE	NA	NA
Clinical_LDL_C	chr1:54040030-56039628	1_55232461_C_T	1	55232461	C	T	0.0017377	Clinical_LDL_C_chr1:54040030-56039628_L6	L6	0	4.95795e-85	4.59364e-56	5.34106e-30	5.61679e-22	0.999758	7.5909e-14	1.38167e-14	2.38706e-07	7.55671e-07	0.999758	7.26309	NA	NA	NA	NA
Clinical_LDL_C	chr1:55250335-57250124	1_55293465_A_G	1	55293465	A	G	0.00663563	Clinical_LDL_C_chr1:55250335-57250124_L1	L1	1	9.28938e-47	1.23686e-37	1.23622e-10	3.06012e-08	3.41681e-07	3.27343e-06	9.42623e-06	9.86205e-06	1.00025e-05	1	17.0218	NA	NA	NA	NA
Clinical_LDL_C	chr1:55250335-57250124	1_55292613_C_T	1	55292613	C	T	0.0123884	Clinical_LDL_C_chr1:55250335-57250124_L2	L2	1.65659e-55	1	1.13577e-37	1.24394e-10	3.06351e-08	3.41579e-07	3.25472e-06	9.39052e-06	9.82319e-06	9.9642e-06	1	13.3025	NA	NA	NA	NA
Clinical_LDL_C	chr1:55250335-57250124	1_55253493_G_T	1	55253493	G	T	0.374594	Clinical_LDL_C_chr1:55250335-57250124_L3	L3	3.4888e-55	1.64977e-46	0.999994	1.74978e-10	3.31397e-08	3.58477e-07	3.75723e-06	9.4853e-06	9.93212e-06	1.00625e-05	0.999994	-14.4244	NA	NA	NA	NA
Clinical_LDL_C	chr1:55250335-57250124	1_55259504_G_A	1	55259504	G	A	0.0324022	Clinical_LDL_C_chr1:55250335-57250124_L4	L4	1.77033e-55	1.01639e-46	2.97817e-37	0.99778	3.0563e-08	3.48089e-07	3.24816e-06	9.49526e-06	9.93052e-06	1.00734e-05	0.99778	-8.76469	NA	NA	NA	NA
Clinical_LDL_C	chr1:55250335-57250124	1_55287625_G_T	1	55287625	G	T	0.0049515	Clinical_LDL_C_chr1:55250335-57250124_L5	L5	1.74235e-55	9.83296e-47	1.07311e-37	1.23568e-10	0.973021	3.52213e-07	3.28376e-06	9.55941e-06	9.99328e-06	1.01446e-05	0.973022	-4.80072	NA	NA	NA	NA
Clinical_LDL_C	chr1:55250335-57250124	1_55345199_G_A	1	55345199	G	A	0.00167415	Clinical_LDL_C_chr1:55250335-57250124_L6	L6	1.73608e-55	9.72463e-47	1.20119e-37	1.35239e-10	3.31624e-08	0.959889	3.51957e-06	1.00458e-05	1.05046e-05	1.06598e-05	0.95989	6.07051	NA	NA	NA	NA
Clinical_LDL_C	chr2:119549036-121548845	2_120548864_G_A	2	120548864	G	A	0.410149	Clinical_LDL_C_chr2:119549036-121548845_L1	L1	0.962807	2.81766e-05	9.66505e-05	9.55795e-05	9.47804e-05	9.43505e-05	9.42836e-05	9.45365e-05	9.50492e-05	9.57525e-05	0.962836	6.96821	NA	NA	NA	NA
Clinical_LDL_C	chr2:19022775-21022495	2_20991155_G_A	2	20991155	G	A	0.051184	Clinical_LDL_C_chr2:19022775-21022495_L10	L10	1.06994e-136	7.71413e-58	1.02603e-30	5.27637e-45	1.61014e-29	7.08233e-50	7.12573e-21	9.92874e-16	1.39487e-17	0.999851	0.999851	1.82157	NA	NA	NA	NA
Clinical_LDL_C	chr2:19022775-21022495	2_20959244_A_G	2	20959244	A	G	0.072405	Clinical_LDL_C_chr2:19022775-21022495_L2	L2	4.75092e-135	1	1.02471e-30	6.70897e-45	1.62833e-29	8.09386e-50	8.29619e-21	9.91267e-16	1.39659e-17	2.69009e-18	1	21.0406	NA	NA	NA	NA
Clinical_LDL_C	chr2:19022775-21022495	2_21019741_G_A	2	21019741	G	A	0.001492	Clinical_LDL_C_chr2:19022775-21022495_L3	L3	4.47307e-143	5.45445e-58	1	3.94299e-45	1.6231e-29	6.08356e-50	3.4061e-21	9.81579e-16	1.40119e-17	2.43233e-18	1	-13.2289	APOB	TRUE	NA	NA
Clinical_LDL_C	chr2:19022775-21022495	2_21022495_A_G	2	21022495	A	G	0.080265	Clinical_LDL_C_chr2:19022775-21022495_L4	L4	1.96097e-129	9.66961e-58	1.06147e-30	0.883835	1.60973e-29	7.79848e-50	1.04078e-20	1.01379e-15	1.39488e-17	2.64452e-18	0.883835	20.5921	NA	NA	NA	NA
Clinical_LDL_C	chr2:19022775-21022495	2_21012043_A_G	2	21012043	A	G	0.004154	Clinical_LDL_C_chr2:19022775-21022495_L5	L5	1.69085e-142	5.28946e-58	1.05308e-30	3.81124e-45	0.821853	5.9228e-50	5.39348e-21	1.01742e-15	1.42195e-17	2.42537e-18	0.821853	11.2055	NA	NA	NA	NA
Clinical_LDL_C	chr2:19022775-21022495	2_21011100_T_C	2	21011100	T	C	0.039675	Clinical_LDL_C_chr2:19022775-21022495_L6	L6	7.20045e-137	7.5183e-58	1.02757e-30	5.16595e-45	1.61227e-29	0.982491	3.19033e-18	9.90375e-16	1.39489e-17	2.54904e-18	0.982491	14.4165	APOB	TRUE	NA	NA
Clinical_LDL_C	chr2:19022775-21022495	2_20998163_A_C	2	20998163	A	C	0.205865	Clinical_LDL_C_chr2:19022775-21022495_L7	L7	5.06489e-104	7.53689e-57	1.01314e-30	3.42136e-44	3.84722e-29	1.10409e-42	0.868103	9.78514e-16	1.50887e-17	4.91154e-18	0.868103	-6.28756	NA	NA	NA	NA
Clinical_LDL_C	chr2:19022775-21022495	2_20885599_G_C	2	20885599	G	C	0.0019	Clinical_LDL_C_chr2:19022775-21022495_L8	L8	2.78287e-143	5.6992e-58	1.0266e-30	4.08094e-45	1.65761e-29	6.2647e-50	3.38217e-21	0.990616	1.42502e-17	2.49171e-18	0.990616	-9.10111	NA	NA	NA	NA
Clinical_LDL_C	chr2:19022775-21022495	2_21010226_CTCA_C	2	21010226	CTCA	C	0.003375	Clinical_LDL_C_chr2:19022775-21022495_L9	L9	5.63203e-143	5.30614e-58	1.01567e-30	3.85146e-45	1.61045e-29	5.91916e-50	3.62784e-21	9.85661e-16	0.999896	2.4055e-18	0.999896	6.95342	NA	NA	APOB	TRUE
Clinical_LDL_C	chr2:20069016-22068388	2_21043902_GGCAGCGCCA_G	2	21043902	GGCAGCGCCA	G	0.338868	Clinical_LDL_C_chr2:20069016-22068388_L2	L2	8.25161e-224	1	3.3599e-44	4.59577e-27	6.05635e-17	1.86374e-15	3.82107e-12	4.87263e-12	9.07758e-14	8.28864e-09	1	-35.2858	NA	NA	NA	NA
Clinical_LDL_C	chr2:20069016-22068388	2_21011100_T_C	2	21011100	T	C	0.039675	Clinical_LDL_C_chr2:20069016-22068388_L3	L3	7.16842e-238	3.61331e-127	0.989581	3.83037e-27	6.04457e-17	1.36879e-15	2.54514e-12	4.95791e-12	8.9144e-14	8.04373e-09	0.989581	14.4165	APOB	TRUE	NA	NA
Clinical_LDL_C	chr2:20069016-22068388	2_21019741_G_A	2	21019741	G	A	0.001492	Clinical_LDL_C_chr2:20069016-22068388_L4	L4	1.73666e-239	7.4525e-129	6.5993e-45	1	5.98741e-17	1.36766e-15	2.55613e-12	4.88193e-12	8.8523e-14	8.08971e-09	1	-13.2289	APOB	TRUE	NA	NA
Clinical_LDL_C	chr2:20069016-22068388	2_21006196_G_A	2	21006196	G	A	0.001128	Clinical_LDL_C_chr2:20069016-22068388_L5	L5	1.61637e-239	3.13435e-129	6.6261e-45	3.78164e-27	1	1.36991e-15	2.56146e-12	4.92596e-12	8.86007e-14	8.10179e-09	1	-8.80146	APOB	TRUE	NA	NA
Clinical_LDL_C	chr2:20069016-22068388	2_21097509_C_T	2	21097509	C	T	0.009118	Clinical_LDL_C_chr2:20069016-22068388_L7	L7	3.20576e-239	2.9887e-127	6.48727e-45	3.82818e-27	6.05228e-17	1.35671e-15	0.994303	4.86776e-12	8.94199e-14	8.09909e-09	0.994303	2.26922	NA	NA	NA	NA
Clinical_LDL_C	chr2:20069016-22068388	2_20885599_G_C	2	20885599	G	C	0.0019	Clinical_LDL_C_chr2:20069016-22068388_L9	L9	1.68694e-239	3.71369e-129	6.63118e-45	3.79019e-27	6.00075e-17	1.3741e-15	2.56461e-12	4.87861e-12	0.999969	8.06718e-09	0.999969	-9.10111	NA	NA	NA	NA
Clinical_LDL_C	chr2:21202451-23202365	2_21205097_A_G	2	21205097	A	G	0.178571	Clinical_LDL_C_chr2:21202451-23202365_L2	L2	9.13748e-208	0.999991	1.95312e-23	4.34924e-21	2.30914e-30	9.19156e-13	1.84262e-09	1.76222e-08	2.34878e-09	1.13171e-05	0.999991	-24.8016	NA	NA	NA	NA
Clinical_LDL_C	chr2:21202451-23202365	2_21215866_A_G	2	21215866	A	G	0.049183	Clinical_LDL_C_chr2:21202451-23202365_L3	L3	1.29829e-216	2.61164e-86	1	3.36508e-21	2.15965e-30	7.9022e-13	1.86223e-09	1.74688e-08	1.40805e-09	1.13034e-05	1	10.0146	NA	NA	NA	NA
Clinical_LDL_C	chr2:21202451-23202365	2_21313631_G_T	2	21313631	G	T	0.058792	Clinical_LDL_C_chr2:21202451-23202365_L4	L4	2.78223e-216	1.59142e-86	1.28601e-23	1	2.04763e-30	7.2835e-13	1.83456e-09	1.76179e-08	1.44083e-09	1.13536e-05	1	-11.2166	NA	NA	NA	NA
Clinical_LDL_C	chr2:21202451-23202365	2_21219557_C_G	2	21219557	C	G	0.002767	Clinical_LDL_C_chr2:21202451-23202365_L7	L7	6.11488e-219	2.49307e-87	1.08016e-23	2.78738e-21	2.01785e-30	7.03169e-13	0.999899	1.76645e-08	1.42949e-09	1.14046e-05	0.999899	-6.6773	NA	NA	NA	NA
Clinical_LDL_C	chr2:21202451-23202365	2_21947692_G_T	2	21947692	G	T	0.001252	Clinical_LDL_C_chr2:21202451-23202365_L8	L8	3.82427e-219	2.67387e-87	1.04225e-23	2.86654e-21	2.05373e-30	7.16824e-13	1.86237e-09	0.998987	1.42705e-09	1.14234e-05	0.998987	6.03913	NA	NA	NA	NA
Clinical_LDL_C	chr2:21202451-23202365	2_21212062_G_A	2	21212062	G	A	0.006169	Clinical_LDL_C_chr2:21202451-23202365_L9	L9	5.99572e-219	4.57106e-85	1.03774e-23	2.94687e-21	2.06972e-30	7.34465e-13	1.86322e-09	1.76439e-08	0.999735	1.14009e-05	0.999735	2.14785	NA	NA	NA	NA
Clinical_LDL_C	chr2:26508219-28507248	2_27508073_T_C	2	27508073	T	C	0.392876	Clinical_LDL_C_chr2:26508219-28507248_L1	L1	0.945844	1.37416e-05	7.90982e-05	7.93719e-05	7.84269e-05	7.68466e-05	7.5475e-05	7.48304e-05	7.49805e-05	7.57531e-05	0.945878	13.1052	GCKR	TRUE	NA	NA
Clinical_LDL_C	chr2:42845688-44845311	2_43817746_C_A	2	43817746	C	A	0.149757	Clinical_LDL_C_chr2:42845688-44845311_L4	L4	3.67204e-121	1.61021e-51	2.01427e-17	0.803415	1.82199e-11	2.5601e-07	2.17501e-06	2.6306e-05	2.6321e-05	2.63478e-05	0.803431	-6.80428	NA	NA	NA	NA
Clinical_LDL_C	chr3:11230962-13230310	3_12285932_T_G	3	12285932	T	G	0.258911	Clinical_LDL_C_chr3:11230962-13230310_L1	L1	0.813564	2.02414e-08	4.41852e-08	6.30586e-05	6.33347e-05	6.3406e-05	6.32954e-05	6.30967e-05	6.29146e-05	6.28231e-05	0.813646	8.14496	NA	NA	NA	NA
Clinical_LDL_C	chr3:121566934-123566159	3_122566371_CT_C	3	122566371	CT	C	0.31004	Clinical_LDL_C_chr3:121566934-123566159_L1	L1	0.848683	6.83268e-05	6.78894e-05	6.73217e-05	6.68852e-05	6.66933e-05	6.67341e-05	6.69437e-05	6.72574e-05	6.76272e-05	0.848774	-7.23195	NA	NA	NA	NA
Clinical_LDL_C	chr3:131469474-133469177	3_132469319_A_G	3	132469319	A	G	0.057721	Clinical_LDL_C_chr3:131469474-133469177_L1	L1	0.960599	2.21063e-08	5.41197e-05	5.41775e-05	5.39769e-05	5.36585e-05	5.33669e-05	5.31996e-05	5.31958e-05	5.33523e-05	0.960616	8.74204	NA	NA	NA	NA
Clinical_LDL_C	chr4:2442276-4442068	4_3448188_A_G	4	3448188	A	G	0.012098	Clinical_LDL_C_chr4:2442276-4442068_L2	L2	1.43446e-13	0.980658	1.0206e-06	3.78228e-05	3.76898e-05	3.73371e-05	3.70263e-05	3.69219e-05	3.70219e-05	3.72544e-05	0.980664	-6.59269	HGFAC	TRUE	HGFAC	TRUE
Clinical_LDL_C	chr5:155969068-157968936	5_156948361_T_A	5	156948361	T	A	0.21589	Clinical_LDL_C_chr5:155969068-157968936_L2	L2	7.55964e-40	0.800663	4.81468e-06	5.86437e-05	5.65777e-05	5.67175e-05	5.77162e-05	5.88733e-05	5.9985e-05	6.1012e-05	0.800746	0.507647	NA	NA	NA	NA
Clinical_LDL_C	chr5:74360720-76360107	5_75355259_A_G	5	75355259	A	G	0.422626	Clinical_LDL_C_chr5:74360720-76360107_L1	L1	0.998898	1.86815e-12	1.54622e-06	1.62449e-05	7.91159e-05	7.91197e-05	7.913e-05	7.91499e-05	7.91827e-05	7.9231e-05	0.998899	-26.884	NA	NA	HMGCR	TRUE
Clinical_LDL_C	chr6:15134178-17133674	6_16134016_C_T	6	16134016	C	T	0.455449	Clinical_LDL_C_chr6:15134178-17133674_L1	L1	0.803568	5.26388e-05	5.27795e-05	5.27803e-05	5.26722e-05	5.25098e-05	5.23499e-05	5.22368e-05	5.21965e-05	5.22388e-05	0.803661	10.322	NA	NA	NA	NA
Clinical_LDL_C	chr6:159122194-161122087	6_160122116_C_T	6	160122116	C	T	0.0703971	Clinical_LDL_C_chr6:159122194-161122087_L1	L1	0.974813	1.56671e-57	1.90004e-48	1.17996e-20	7.15082e-15	1.11082e-18	2.545e-10	8.12487e-09	3.53704e-08	1.54227e-21	0.974813	-12.6556	SLC22A1	TRUE	NA	NA
Clinical_LDL_C	chr6:159122194-161122087	6_160143444_C_G	6	160143444	C	G	0.187171	Clinical_LDL_C_chr6:159122194-161122087_L2	L2	5.69965e-29	0.861507	2.51492e-48	1.03992e-19	8.41537e-15	1.65875e-18	2.59553e-10	7.8795e-09	3.53047e-08	1.7595e-21	0.861507	-10.8544	NA	NA	NA	NA
Clinical_LDL_C	chr6:159122194-161122087	6_160565883_A_C	6	160565883	A	C	0.218731	Clinical_LDL_C_chr6:159122194-161122087_L3	L3	2.23949e-29	3.22194e-58	1	6.55829e-23	4.59565e-13	1.11766e-18	3.20258e-10	9.33385e-09	3.91882e-08	4.09409e-21	1	9.75692	NA	NA	NA	NA
Clinical_LDL_C	chr6:159122194-161122087	6_160478017_C_CA	6	160478017	C	CA	0.0541941	Clinical_LDL_C_chr6:159122194-161122087_L8	L8	2.53855e-29	2.2283e-58	5.80614e-48	9.18473e-23	6.95966e-15	2.11099e-17	2.47642e-10	0.986665	3.6523e-08	2.08965e-21	0.986665	6.14331	NA	NA	NA	NA
Clinical_LDL_C	chr6:23978287-25978174	6_25917997_T_C	6	25917997	T	C	0.0769539	Clinical_LDL_C_chr6:23978287-25978174_L1	L1	0.997787	2.58515e-17	4.12697e-05	4.07775e-05	3.98194e-05	3.90223e-05	3.87232e-05	3.88973e-05	3.94022e-05	4.01182e-05	0.997788	14.0373	NA	NA	NA	NA
Clinical_LDL_C	chr6:23978287-25978174	6_25978174_T_C	6	25978174	T	C	0.124419	Clinical_LDL_C_chr6:23978287-25978174_L2	L2	5.22444e-50	0.999965	4.13795e-05	4.08875e-05	3.99298e-05	3.91328e-05	3.88337e-05	3.90078e-05	3.95126e-05	4.02286e-05	0.999965	7.10342	NA	NA	NA	NA
Clinical_LDL_C	chr7:34599-2034492	7_2032322_G_A	7	2032322	G	A	0.004075	Clinical_LDL_C_chr7:34599-2034492_L1	L1	1	2.99938e-08	5.6708e-05	5.67063e-05	5.67012e-05	5.66944e-05	5.66876e-05	5.6682e-05	5.66787e-05	5.66785e-05	1	-7.67402	NA	NA	NA	NA
Clinical_LDL_C	chr8:124488277-126487717	8_125487789_C_G	8	125487789	C	G	0.42075	Clinical_LDL_C_chr8:124488277-126487717_L1	L1	0.999999	3.55526e-14	3.87612e-06	7.36517e-05	7.3649e-05	7.3646e-05	7.36428e-05	7.36392e-05	7.36354e-05	7.36311e-05	0.999999	22.0854	NA	NA	NA	NA
Clinical_LDL_C	chr8:28167429-30166825	8_29167426_G_A	8	29167426	G	A	0.0173811	Clinical_LDL_C_chr8:28167429-30166825_L1	L1	0.912374	3.29073e-05	7.47608e-05	7.48335e-05	7.49064e-05	7.49786e-05	7.50498e-05	7.51205e-05	7.51917e-05	7.52646e-05	0.912429	5.85858	KIF13B	TRUE	NA	NA
Clinical_LDL_C	chr9:103899599-105899376	9_104899461_A_C	9	104899461	A	C	0.264932	Clinical_LDL_C_chr9:103899599-105899376_L1	L1	0.890146	1.11283e-14	2.42266e-13	1.77529e-06	1.95607e-05	6.61614e-05	6.6153e-05	6.60883e-05	6.5955e-05	6.57504e-05	0.890185	9.0106	NA	NA	NA	NA
Clinical_LDL_C	chr9:103899599-105899376	9_104884738_C_T	9	104884738	C	T	0.107827	Clinical_LDL_C_chr9:103899599-105899376_L2	L2	4.43313e-20	0.999923	2.28086e-13	1.35772e-06	1.91224e-05	6.59355e-05	6.59269e-05	6.58615e-05	6.57267e-05	6.552e-05	0.999923	-7.73393	NA	NA	NA	NA
Clinical_LDL_C	chr9:103899599-105899376	9_104827463_C_T	9	104827463	C	T	0.152816	Clinical_LDL_C_chr9:103899599-105899376_L3	L3	4.67558e-20	1.05921e-14	0.823344	1.35424e-06	1.91462e-05	6.61434e-05	6.61348e-05	6.60697e-05	6.59354e-05	6.57294e-05	0.823406	-7.37198	NA	NA	ABCA1	TRUE
Clinical_LDL_C	chr9:1640941-3640587	9_2640759_A_G	9	2640759	A	G	0.067297	Clinical_LDL_C_chr9:1640941-3640587_L1	L1	0.952916	5.15698e-05	5.17467e-05	5.16171e-05	5.12933e-05	5.08962e-05	5.05335e-05	5.0295e-05	5.05104e-05	7.11946e-05	0.952935	5.53407	NA	NA	NA	NA
Clinical_LDL_C	chr10:49379468-51378603	10_50379438_TTATA_T	10	50379438	TTATA	T	0.468609	Clinical_LDL_C_chr10:49379468-51378603_L1	L1	0.835587	1.82192e-07	6.16214e-05	6.17392e-05	6.17721e-05	6.17287e-05	6.16403e-05	6.1546e-05	6.14823e-05	6.14764e-05	0.835668	6.15733	NA	NA	NA	NA
Clinical_LDL_C	chr10:49379468-51378603	10_50814012_C_T	10	50814012	C	T	0.0100677	Clinical_LDL_C_chr10:49379468-51378603_L2	L2	3.09015e-08	0.930579	6.06429e-05	6.07613e-05	6.07944e-05	6.07508e-05	6.06616e-05	6.05664e-05	6.05015e-05	6.04943e-05	0.930613	-5.86776	A1CF	TRUE	NA	NA
Clinical_LDL_C	chr10:68335110-70334642	10_69334748_T_C	10	69334748	T	C	0.109719	Clinical_LDL_C_chr10:68335110-70334642_L1	L1	0.857007	5.56244e-05	5.5241e-05	5.44183e-05	5.36163e-05	5.3156e-05	5.31042e-05	5.33766e-05	5.38578e-05	5.44564e-05	0.857077	9.2892	NA	NA	NA	NA
Clinical_LDL_C	chr11:115752554-117752094	11_116834800_G_A	11	116834800	G	A	0.290487	Clinical_LDL_C_chr11:115752554-117752094_L1	L1	0.94903	6.14817e-06	7.36344e-06	5.9359e-05	5.93339e-05	5.93054e-05	5.9273e-05	5.92359e-05	5.91935e-05	5.91452e-05	0.949052	8.36032	NA	NA	NA	NA
Clinical_LDL_C	chr11:4680280-6679656	11_5679844_C_A	11	5679844	C	A	0.067572	Clinical_LDL_C_chr11:4680280-6679656_L2	L2	8.16106e-08	0.972003	4.4686e-05	4.90407e-05	7.2759e-05	7.2759e-05	7.2759e-05	7.2759e-05	7.2759e-05	7.2759e-05	0.972005	-6.01274	TRIM5	TRUE	NA	NA
Clinical_LDL_C	chr11:65498471-67497973	11_65706327_C_A	11	65706327	C	A	0.289261	Clinical_LDL_C_chr11:65498471-67497973_L1	L1	0.93348	9.34163e-09	1.26095e-05	0.000139821	0.000139821	0.000139821	0.000139821	0.000139821	0.000139821	0.000139821	0.933481	6.91004	NA	NA	NA	NA
Clinical_LDL_C	chr12:111698179-113697572	12_111762346_T_C	12	111762346	T	C	0.413045	Clinical_LDL_C_chr12:111698179-113697572_L1	L1	0.848633	2.89893e-06	5.99469e-05	5.96902e-05	5.91049e-05	5.85224e-05	5.81877e-05	5.81777e-05	5.84518e-05	5.89331e-05	0.848705	-12.4048	NA	NA	NA	NA
Clinical_LDL_C	chr12:70785858-72785245	12_71785666_C_T	12	71785666	C	T	0.0197102	Clinical_LDL_C_chr12:70785858-72785245_L1	L1	0.976155	8.52439e-05	8.51262e-05	8.48818e-05	8.46134e-05	8.43853e-05	8.4233e-05	8.41716e-05	8.42031e-05	8.43217e-05	0.976173	-5.42956	RAB21	TRUE	NA	NA
Clinical_LDL_C	chr13:27030084-29029807	13_28029870_T_C	13	28029870	T	C	0.0129939	Clinical_LDL_C_chr13:27030084-29029807_L1	L1	0.999997	1.1733e-05	6.08394e-05	6.09276e-05	6.09684e-05	6.09699e-05	6.09477e-05	6.09193e-05	6.09013e-05	6.09068e-05	0.999997	6.89189	NA	NA	FLT3	TRUE
Clinical_LDL_C	chr14:23402992-25402574	14_24402720_C_T	14	24402720	C	T	0.453104	Clinical_LDL_C_chr14:23402992-25402574_L1	L1	0.889587	5.22675e-05	5.24873e-05	5.25758e-05	5.25336e-05	5.23995e-05	5.22297e-05	5.20787e-05	5.19873e-05	5.19791e-05	0.889638	-10.2912	NA	NA	NA	NA
Clinical_LDL_C	chr16:10545824-12545581	16_11612244_G_A	16	11612244	G	A	0.0751781	Clinical_LDL_C_chr16:10545824-12545581_L1	L1	0.970699	2.06716e-07	4.82129e-05	4.80693e-05	4.80988e-05	4.82115e-05	4.8339e-05	4.84433e-05	4.85102e-05	4.85412e-05	0.97071	-5.257	NA	NA	NA	NA
Clinical_LDL_C	chr16:69922738-71922134	16_71849257_A_T	16	71849257	A	T	0.0238879	Clinical_LDL_C_chr16:69922738-71922134_L2	L2	5.96901e-26	0.986191	1.75248e-06	7.69039e-07	6.49871e-05	6.49825e-05	6.49859e-05	6.49906e-05	6.49882e-05	6.49723e-05	0.986196	4.35519	NA	NA	NA	NA
Clinical_LDL_C	chr16:71045145-73044826	16_72045090_TG_T	16	72045090	TG	T	0.183176	Clinical_LDL_C_chr16:71045145-73044826_L1	L1	0.972429	2.71142e-21	1.41784e-16	3.08319e-06	7.23605e-05	7.24088e-05	7.24782e-05	7.25335e-05	7.25508e-05	7.252e-05	0.972441	-16.0996	NA	NA	NA	NA
Clinical_LDL_C	chr17:27367903-29367830	17_28367840_G_A	17	28367840	G	A	0.474699	Clinical_LDL_C_chr17:27367903-29367830_L1	L1	0.958029	8.69161e-09	1.48907e-05	7.68932e-05	7.68871e-05	7.66456e-05	7.631e-05	7.60161e-05	7.58581e-05	7.58815e-05	0.958052	-6.77531	VTN	TRUE	NA	NA
Clinical_LDL_C	chr17:42849261-44848558	17_43848758_C_T	17	43848758	C	T	0.031869	Clinical_LDL_C_chr17:42849261-44848558_L1	L1	0.978279	8.07352e-05	8.09047e-05	8.09655e-05	8.09353e-05	8.08464e-05	8.07344e-05	8.06319e-05	8.05643e-05	8.05496e-05	0.978295	8.13749	CD300LG	TRUE	NA	NA
Clinical_LDL_C	chr17:6177049-8176524	17_7176936_CCCCCAGCCCCAG_C	17	7176936	CCCCCAGCCCCAG	C	0.00776822	Clinical_LDL_C_chr17:6177049-8176524_L1	L1	1	1.80542e-36	7.32693e-08	6.33561e-07	9.06429e-06	5.27366e-05	5.27333e-05	5.27376e-05	5.27455e-05	5.27525e-05	1	26.6436	NA	NA	ASGR1	TRUE
Clinical_LDL_C	chr17:68085192-70084957	17_69085137_A_G	17	69085137	A	G	0.0231236	Clinical_LDL_C_chr17:68085192-70084957_L1	L1	1	7.78635e-20	4.05436e-05	4.02474e-05	3.98422e-05	3.95507e-05	3.9465e-05	3.95654e-05	3.97911e-05	4.00859e-05	1	-17.0604	ABCA6	TRUE	NA	NA
Clinical_LDL_C	chr17:68085192-70084957	17_69086821_C_G	17	69086821	C	G	0.150639	Clinical_LDL_C_chr17:68085192-70084957_L2	L2	3.81689e-59	0.999999	4.06417e-05	4.03443e-05	3.99375e-05	3.96449e-05	3.95589e-05	3.96596e-05	3.98862e-05	4.01821e-05	0.999999	10.4591	NA	NA	NA	NA
Clinical_LDL_C	chr18:48640922-50640624	18_49583585_A_G	18	49583585	A	G	0.0134357	Clinical_LDL_C_chr18:48640922-50640624_L2	L2	4.5067e-11	0.907089	5.32594e-05	5.33405e-05	5.33715e-05	5.33601e-05	5.33227e-05	5.32774e-05	5.32407e-05	5.32259e-05	0.907129	-6.90325	LIPG	TRUE	NA	NA
Clinical_LDL_C	chr19:10086755-12086567	19_11120527_G_A	19	11120527	G	A	0.0123255	Clinical_LDL_C_chr19:10086755-12086567_L2	L2	0	1	1.57514e-74	1.23448e-89	6.49125e-12	5.45447e-19	6.61104e-27	1.86716e-08	5.60562e-10	1.63513e-08	1	25.3243	NA	NA	LDLR	TRUE
Clinical_LDL_C	chr19:10086755-12086567	19_11105941_G_A	19	11105941	G	A	0.477595	Clinical_LDL_C_chr19:10086755-12086567_L3	L3	0	1.29799e-134	1	1.05967e-89	9.64872e-12	1.39774e-18	3.4498e-26	1.93333e-08	8.73694e-10	1.64653e-08	1	-13.0651	NA	NA	NA	NA
Clinical_LDL_C	chr19:10086755-12086567	19_11095364_C_T	19	11095364	C	T	0.0160318	Clinical_LDL_C_chr19:10086755-12086567_L5	L5	0	1.6669e-136	2.29865e-74	1.27062e-89	0.995221	5.79252e-19	8.30431e-27	1.89585e-08	5.57935e-10	1.6345e-08	0.995221	6.87527	NA	NA	NA	NA
Clinical_LDL_C	chr19:11095854-13095396	19_11096293_G_A	19	11096293	G	A	0.126652	Clinical_LDL_C_chr19:11095854-13095396_L1	L1	0.964394	1.28113e-147	3.20958e-49	2.66538e-45	8.98769e-18	2.49477e-28	7.30506e-19	4.74515e-18	2.84307e-10	1.47319e-12	0.964394	Inf	NA	NA	NA	NA
Clinical_LDL_C	chr19:11095854-13095396	19_11146561_G_C	19	11146561	G	C	0.199381	Clinical_LDL_C_chr19:11095854-13095396_L10	L10	0	2.47446e-147	1.25982e-47	2.30308e-41	2.97907e-21	6.79196e-28	1.6154e-18	1.54355e-17	2.73611e-10	0.99925	0.99925	-1.08935	NA	NA	NA	NA
Clinical_LDL_C	chr19:11095854-13095396	19_11120527_G_A	19	11120527	G	A	0.0123255	Clinical_LDL_C_chr19:11095854-13095396_L2	L2	0	1	1.12939e-49	1.91398e-45	2.87641e-21	2.12594e-28	6.90922e-19	4.42387e-18	2.73975e-10	1.07474e-12	1	25.3243	NA	NA	LDLR	TRUE
Clinical_LDL_C	chr19:11095854-13095396	19_11117469_C_T	19	11117469	C	T	0.424953	Clinical_LDL_C_chr19:11095854-13095396_L3	L3	0	2.02394e-146	0.997651	1.53233e-44	1.72083e-20	6.23581e-28	1.05082e-18	7.46984e-18	3.57615e-10	3.87551e-12	0.997651	-13.8256	NA	NA	NA	NA
Clinical_LDL_C	chr19:11095854-13095396	19_11172840_G_A	19	11172840	G	A	0.0659017	Clinical_LDL_C_chr19:11095854-13095396_L5	L5	0	7.9744e-148	2.62579e-48	1.92086e-45	0.974252	2.19135e-28	6.9314e-19	4.41847e-18	2.74429e-10	1.00994e-12	0.974252	22.6908	NA	NA	NA	NA
Clinical_LDL_C	chr19:11095854-13095396	19_11171622_G_A	19	11171622	G	A	0.0218006	Clinical_LDL_C_chr19:11095854-13095396_L6	L6	0	8.32921e-148	2.67643e-49	1.92777e-45	2.97434e-21	1	6.90446e-19	4.41967e-18	2.7384e-10	1.61594e-12	1	8.19319	NA	NA	NA	NA
Clinical_LDL_C	chr19:11095854-13095396	19_11154077_GA_G	19	11154077	GA	G	0.013764	Clinical_LDL_C_chr19:11095854-13095396_L7	L7	0	8.02757e-148	1.21061e-49	1.89115e-45	2.89893e-21	2.108e-28	1	4.40576e-18	2.73611e-10	1.71642e-12	1	-6.43875	NA	NA	NA	NA
Clinical_LDL_C	chr19:11095854-13095396	19_11106206_G_A	19	11106206	G	A	0.0157257	Clinical_LDL_C_chr19:11095854-13095396_L8	L8	0	8.14728e-148	1.74772e-49	1.8963e-45	2.8875e-21	2.11226e-28	6.89208e-19	1	2.73641e-10	2.32554e-12	1	5.86374	NA	NA	NA	NA
Clinical_LDL_C	chr19:17213777-19213449	19_19210016_C_G	19	19210016	C	G	0.0128306	Clinical_LDL_C_chr19:17213777-19213449_L1	L1	1	1.80623e-97	1.74114e-11	2.38225e-21	4.78433e-06	3.25848e-10	1.15116e-15	7.25338e-07	2.33694e-05	2.44551e-05	1	13.0009	NA	NA	NA	NA
Clinical_LDL_C	chr19:17213777-19213449	19_19206086_T_TC	19	19206086	T	TC	0.0161979	Clinical_LDL_C_chr19:17213777-19213449_L4	L4	2.98452e-40	4.30648e-86	1.76495e-11	0.999998	4.81231e-06	3.24073e-10	1.13242e-15	7.28764e-07	2.34019e-05	2.44887e-05	0.999998	-2.59237	NA	NA	NA	NA
Clinical_LDL_C	chr19:17213777-19213449	19_19151756_G_C	19	19151756	G	C	0.00603169	Clinical_LDL_C_chr19:17213777-19213449_L6	L6	2.94032e-40	3.44363e-93	1.75921e-11	2.33759e-21	4.84478e-06	0.999011	1.13702e-15	7.34412e-07	2.35338e-05	2.46262e-05	0.999011	-2.0867	NA	NA	NA	NA
Clinical_LDL_C	chr19:18277691-20277564	19_19269704_A_G	19	19269704	A	G	0.0138897	Clinical_LDL_C_chr19:18277691-20277564_L2	L2	2.39059e-127	0.878403	5.175e-05	5.1872e-05	5.18401e-05	5.17118e-05	5.15537e-05	5.14223e-05	5.13564e-05	5.13764e-05	0.878453	13.2486	TM6SF2	TRUE	NA	NA
Clinical_LDL_C	chr19:19329255-21329045	19_19349732_G_C	19	19349732	G	C	0.0708158	Clinical_LDL_C_chr19:19329255-21329045_L1	L1	1	3.44141e-42	2.86529e-09	5.63657e-05	5.64181e-05	5.62279e-05	5.59507e-05	5.57199e-05	5.56236e-05	5.57071e-05	1	22.4682	NA	NA	NA	NA
Clinical_LDL_C	chr19:19329255-21329045	19_19347579_A_G	19	19347579	A	G	0.0138171	Clinical_LDL_C_chr19:19329255-21329045_L2	L2	2.60502e-115	1	2.85992e-09	5.64092e-05	5.64615e-05	5.62715e-05	5.59943e-05	5.57637e-05	5.56674e-05	5.57509e-05	1	13.0775	NA	NA	NA	NA
Clinical_LDL_C	chr19:19329255-21329045	19_19357846_C_T	19	19357846	C	T	0.00539929	Clinical_LDL_C_chr19:19329255-21329045_L3	L3	2.13036e-115	3.22749e-42	0.855637	5.73788e-05	5.74303e-05	5.72433e-05	5.69706e-05	5.67434e-05	5.66486e-05	5.67309e-05	0.855695	5.79316	NA	NA	NA	NA
Clinical_LDL_C	chr19:42896315-44896213	19_44879418_G_A	19	44879418	G	A	0.0487298	Clinical_LDL_C_chr19:42896315-44896213_L1	L1	1	0	0	1.13826e-66	1.56981e-290	5.2073e-62	2.0443e-33	1	3.91277e-28	1.6364e-99	1	Inf	NA	NA	NA	NA
Clinical_LDL_C	chr19:42896315-44896213	19_44893972_G_A	19	44893972	G	A	0.0304986	Clinical_LDL_C_chr19:42896315-44896213_L2	L2	0	1	0	1.12907e-66	0	8.23861e-63	1.6453e-33	5.51507e-65	3.42321e-28	1.19875e-99	1	Inf	NA	NA	TOMM40	TRUE
Clinical_LDL_C	chr19:42896315-44896213	19_44888997_C_T	19	44888997	C	T	0.171092	Clinical_LDL_C_chr19:42896315-44896213_L3	L3	0	0	1	1.21741e-66	0	1.50038e-62	2.79291e-33	1.94519e-64	9.77334e-28	5.11832e-98	1	-Inf	NA	NA	NA	NA
Clinical_LDL_C	chr19:42896315-44896213	19_44882661_G_T	19	44882661	G	T	0.00259993	Clinical_LDL_C_chr19:42896315-44896213_L4	L4	0	0	0	1	0	5.28011e-63	1.38043e-33	4.43896e-65	2.64673e-28	6.04496e-100	1	22.1904	NA	NA	NA	NA
Clinical_LDL_C	chr19:42896315-44896213	19_44895376_G_C	19	44895376	G	C	0.175687	Clinical_LDL_C_chr19:42896315-44896213_L5	L5	0	0	0	4.75467e-66	1	5.56507e-63	1.2241e-32	3.57961e-51	8.61757e-28	2.45753e-57	1	Inf	NA	NA	NA	NA
Clinical_LDL_C	chr19:42896315-44896213	19_44845920_G_C	19	44845920	G	C	0.1055	Clinical_LDL_C_chr19:42896315-44896213_L7	L7	0	0	0	1.19578e-66	0	7.10457e-61	1	8.86796e-65	6.13644e-28	5.14808e-89	1	-12.6892	NA	NA	NA	NA
Clinical_LDL_C	chr19:42896315-44896213	19_44876489_A_G	19	44876489	A	G	0.13162	Clinical_LDL_C_chr19:42896315-44896213_L9	L9	0	0	0	1.28484e-66	0	3.94997e-60	3.47355e-33	1.09859e-64	0.982889	1.27782e-98	0.982889	-14.4752	NA	NA	NA	NA
Clinical_LDL_C	chr19:43910315-45909820	19_44909976_G_T	19	44909976	G	T	0.0806433	Clinical_LDL_C_chr19:43910315-45909820_L1	L1	1	0	8.97107e-110	6.44205e-98	1.20471e-22	3.72415e-07	7.77126e-06	7.75902e-06	1.22988e-05	5.32598e-05	1	Inf	NA	NA	NA	NA
Clinical_LDL_C	chr19:43910315-45909820	19_44908684_T_C	19	44908684	T	C	0.155896	Clinical_LDL_C_chr19:43910315-45909820_L2	L2	0	1	9.49825e-112	4.39656e-98	1.20091e-22	3.70301e-07	7.80917e-06	7.57208e-06	1.23142e-05	5.32593e-05	1	-Inf	APOE	TRUE	NA	NA
Clinical_LDL_C	chr19:43910315-45909820	19_44935906_C_G	19	44935906	C	G	0.250741	Clinical_LDL_C_chr19:43910315-45909820_L3	L3	0	0	1	2.01828e-95	1.20112e-22	3.71e-07	7.7009e-06	7.62624e-06	1.23055e-05	5.33135e-05	1	8.35872	NA	NA	NA	NA
Clinical_LDL_C	chr19:43910315-45909820	19_44927023_C_G	19	44927023	C	G	0.467515	Clinical_LDL_C_chr19:43910315-45909820_L4	L4	0	0	2.34601e-108	1	1.20158e-22	3.7068e-07	8.04401e-06	7.71434e-06	1.23011e-05	5.3285e-05	1	-12.3785	NA	NA	APOC1P1	TRUE
Clinical_LDL_C	chr19:44933400-46932405	19_44943964_G_A	19	44943964	G	A	0.0258325	Clinical_LDL_C_chr19:44933400-46932405_L1	L1	1	0	3.71071e-279	1.28202e-133	2.01931e-143	1.46697e-155	6.78515e-36	1.2369e-50	2.72481e-75	1.13175e-29	1	Inf	NA	NA	APOC4,APOC4-APOC2	TRUE
Clinical_LDL_C	chr19:44933400-46932405	19_44980417_G_A	19	44980417	G	A	0.0124812	Clinical_LDL_C_chr19:44933400-46932405_L10	L10	0	0	3.44078e-279	1.2835e-133	5.2913e-144	1.44786e-155	6.75577e-36	1.00101e-50	2.75084e-75	1	1	-6.36955	NA	NA	NA	NA
Clinical_LDL_C	chr19:44933400-46932405	19_44933400_G_A	19	44933400	G	A	0.0866872	Clinical_LDL_C_chr19:44933400-46932405_L2	L2	0	1	1.54293e-241	1.31821e-133	8.93679e-142	1.01419e-143	2.17918e-35	6.65922e-50	2.35598e-73	1.24216e-28	1	Inf	NA	NA	NA	NA
Clinical_LDL_C	chr19:44933400-46932405	19_44987774_C_T	19	44987774	C	T	0.0178437	Clinical_LDL_C_chr19:44933400-46932405_L3	L3	0	0	1	1.26486e-133	8.96302e-144	1.40623e-155	6.79021e-36	1.13607e-50	2.72636e-75	1.12418e-29	1	Inf	NA	NA	NA	NA
Clinical_LDL_C	chr19:44933400-46932405	19_44962212_A_G	19	44962212	A	G	0.00312868	Clinical_LDL_C_chr19:44933400-46932405_L4	L4	0	0	2.90586e-279	1	2.33896e-144	1.29095e-155	6.78003e-36	1.00757e-50	2.69392e-75	1.1084e-29	1	22.5244	NA	NA	NA	NA
Clinical_LDL_C	chr19:44933400-46932405	19_44935906_C_G	19	44935906	C	G	0.250741	Clinical_LDL_C_chr19:44933400-46932405_L5	L5	0	0	6.89784e-278	1.65181e-133	1	5.61804e-155	7.27232e-36	1.61179e-50	3.1324e-75	1.37558e-29	1	8.35872	NA	NA	NA	NA
Clinical_LDL_C	chr19:44933400-46932405	19_45004438_G_A	19	45004438	G	A	0.0160364	Clinical_LDL_C_chr19:44933400-46932405_L6	L6	0	0	3.36292e-279	1.25933e-133	6.86734e-144	1	6.80218e-36	1.15917e-50	2.70591e-75	1.12724e-29	1	35.9252	NA	NA	NA	NA
Clinical_LDL_C	chr19:44933400-46932405	19_45013455_T_TAC	19	45013455	T	TAC	0.0741917	Clinical_LDL_C_chr19:44933400-46932405_L8	L8	0	0	7.12361e-279	1.40661e-133	7.62432e-144	2.27548e-155	6.79583e-36	1	2.52879e-72	1.12685e-29	1	-8.97673	NA	NA	NA	NA
Clinical_LDL_C	chr19:44933400-46932405	19_45001969_C_T	19	45001969	C	T	0.00339459	Clinical_LDL_C_chr19:44933400-46932405_L9	L9	0	0	2.95459e-279	1.24799e-133	2.31098e-144	1.29014e-155	6.77498e-36	9.34608e-49	0.999379	1.11088e-29	0.999379	20.6413	NA	NA	NA	NA
Clinical_LDL_C	chr19:47702972-49702824	19_49513502_C_T	19	49513502	C	T	0.149369	Clinical_LDL_C_chr19:47702972-49702824_L2	L2	1.4834e-24	0.966518	2.12992e-07	1.41343e-05	5.34362e-05	5.34328e-05	5.34283e-05	5.34224e-05	5.34147e-05	5.34048e-05	0.966529	5.65058	NA	NA	NA	NA
Clinical_LDL_C	chr20:16864049-18863987	20_17864040_G_T	20	17864040	G	T	0.338654	Clinical_LDL_C_chr20:16864049-18863987_L1	L1	0.878848	3.26841e-07	5.69176e-05	5.69847e-05	5.6907e-05	5.67531e-05	5.65912e-05	5.64726e-05	5.64277e-05	5.6469e-05	0.878903	12.0929	NA	NA	NA	NA
Clinical_LDL_C	chr20:39551388-41551142	20_40551182_G_C	20	40551182	G	C	0.0309647	Clinical_LDL_C_chr20:39551388-41551142_L1	L1	0.918628	2.30156e-35	1.05891e-13	8.73817e-08	5.08028e-05	5.05915e-05	5.03232e-05	5.01642e-05	5.02037e-05	5.04541e-05	0.918652	-14.2932	NA	NA	NA	NA
Clinical_LDL_C	chr20:39551388-41551142	20_40682610_G_C	20	40682610	G	C	0.18926	Clinical_LDL_C_chr20:39551388-41551142_L4	L4	1.84182e-33	2.92176e-35	8.31099e-14	0.959389	5.23795e-05	5.217e-05	5.19021e-05	5.17421e-05	5.17801e-05	5.20291e-05	0.959401	7.7601	NA	NA	NA	NA
Clinical_LDL_C	chr20:40625249-42623158	20_40639031_G_A	20	40639031	G	A	0.0151966	Clinical_LDL_C_chr20:40625249-42623158_L4	L4	2.17107e-37	1.30071e-08	3.57814e-08	0.96635	2.45141e-05	9.50751e-05	9.50751e-05	9.50751e-05	9.50751e-05	9.50751e-05	0.966351	-5.40986	NA	NA	NA	NA
Clinical_LDL_C	chr20:43413973-45413438	20_44413724_C_T	20	44413724	C	T	0.0313713	Clinical_LDL_C_chr20:43413973-45413438_L1	L1	1	5.17429e-05	5.11642e-05	5.03631e-05	4.97571e-05	4.95234e-05	4.96244e-05	4.99494e-05	5.04008e-05	5.09142e-05	1	11.1012	HNF4A	TRUE	NA	NA
Clinical_LDL_C	chr20:62731872-64237595	20_64227340_C_G	20	64227340	C	G	0.173356	Clinical_LDL_C_chr20:62731872-64237595_L2	L2	6.90357e-10	0.99791	5.92618e-06	5.51966e-05	5.51463e-05	5.47394e-05	5.42598e-05	5.39374e-05	5.38794e-05	5.40922e-05	0.99791	-6.76895	NA	NA	NA	NA
Creatinine	chr11:63264491-65264170	11_65162555_G_T	11	65162555	G	T	0.0088168	Creatinine_chr11:63264491-65264170_L1	L1	0.97085	6.00619e-07	3.24921e-06	5.67149e-05	5.67124e-05	5.67153e-05	5.67215e-05	5.67296e-05	5.67393e-05	5.67517e-05	0.970862	6.22429	NA	NA	NA	NA
Creatinine	chr11:63264491-65264170	11_64264326_G_C	11	64264326	G	C	0.34002	Creatinine_chr11:63264491-65264170_L2	L2	8.32592e-09	0.955995	3.2571e-06	5.91743e-05	5.91751e-05	5.91812e-05	5.91905e-05	5.92016e-05	5.92142e-05	5.92296e-05	0.956013	-5.4246	NA	NA	NA	NA
Creatinine	chr11:64782309-66781961	11_65376421_G_A	11	65376421	G	A	0.0345702	Creatinine_chr11:64782309-66781961_L2	L2	3.48657e-33	1	1.77311e-10	9.67844e-08	7.77496e-06	5.60497e-05	5.57322e-05	5.57185e-05	5.59792e-05	5.64511e-05	1	8.48245	SLC25A45	TRUE	NA	NA
Creatinine	chr12:11052399-13052284	12_12732239_C_G	12	12732239	C	G	0.0906252	Creatinine_chr12:11052399-13052284_L2	L2	1.66898e-11	0.829241	5.35379e-05	5.36039e-05	5.35809e-05	5.35036e-05	5.34113e-05	5.33364e-05	5.33002e-05	5.33134e-05	0.829314	-5.72852	NA	NA	NA	NA
Creatinine	chr12:119979111-121978761	12_120979061_C_T	12	120979061	C	T	0.0291353	Creatinine_chr12:119979111-121978761_L1	L1	0.999599	6.18903e-07	4.40877e-05	4.42473e-05	4.41502e-05	4.38935e-05	4.36086e-05	4.34037e-05	4.33394e-05	4.34319e-05	0.999599	-8.17461	HNF1A	TRUE	NA	NA
Creatinine	chr12:121006220-123005950	12_121032788_A_G	12	121032788	A	G	0.023149	Creatinine_chr12:121006220-123005950_L1	L1	0.979171	1.45121e-06	4.64995e-05	4.67331e-05	4.66889e-05	4.64313e-05	4.61054e-05	4.58539e-05	4.57623e-05	4.58528e-05	0.979179	-6.23364	NA	NA	NA	NA
Creatinine	chr12:3321202-5321133	12_4321174_AGCCGGCCGGCT_A	12	4321174	AGCCGGCCGGCT	A	0.0825978	Creatinine_chr12:3321202-5321133_L1	L1	0.999966	4.57837e-07	5.17161e-05	5.15445e-05	5.12336e-05	5.09366e-05	5.07454e-05	5.06921e-05	5.07702e-05	5.09565e-05	0.999966	7.18516	NA	NA	NA	NA
Creatinine	chr12:3321202-5321133	12_3327887_T_TG	12	3327887	T	TG	0.281454	Creatinine_chr12:3321202-5321133_L2	L2	1.53828e-11	0.807467	6.38518e-05	6.36853e-05	6.33848e-05	6.30975e-05	6.29129e-05	6.28628e-05	6.29406e-05	6.31226e-05	0.807565	5.50866	NA	NA	NA	NA
Creatinine	chr12:47353273-49352542	12_49005349_G_C	12	49005349	G	C	0.0360814	Creatinine_chr12:47353273-49352542_L1	L1	0.847989	2.0915e-06	1.64869e-06	4.55917e-07	1.80761e-06	9.64972e-05	9.64972e-05	9.64972e-05	1.23991e-05	9.64972e-05	0.847991	-5.84154	PRKAG1	TRUE	NA	NA
Creatinine	chr12:49312333-51311899	12_49873552_C_T	12	49873552	C	T	0.269706	Creatinine_chr12:49312333-51311899_L1	L1	0.996215	3.98365e-07	6.42851e-05	6.36586e-05	6.26657e-05	6.19279e-05	6.17323e-05	6.20075e-05	6.25799e-05	6.33185e-05	0.996217	6.04447	NA	NA	NA	NA
Creatinine	chr12:55270501-57269603	12_57252006_T_A	12	57252006	T	A	0.203396	Creatinine_chr12:55270501-57269603_L1	L1	1	7.32566e-10	1.7759e-05	6.61197e-05	6.67733e-05	6.63857e-05	6.52701e-05	6.41898e-05	6.37273e-05	6.41765e-05	1	10.0881	NA	NA	NA	NA
Creatinine	chr14:49269369-51269185	14_50188639_G_C	14	50188639	G	C	0.0110547	Creatinine_chr14:49269369-51269185_L1	L1	0.991633	3.84394e-05	7.60769e-05	7.58891e-05	7.56836e-05	7.5516e-05	7.54181e-05	7.54048e-05	7.54794e-05	7.56382e-05	0.991638	7.67136	SOS2	TRUE	NA	NA
Creatinine	chr14:78636575-80635888	14_79635890_A_G	14	79635890	A	G	0.347106	Creatinine_chr14:78636575-80635888_L1	L1	0.999706	3.30671e-06	4.73282e-05	4.75748e-05	4.75726e-05	4.73664e-05	4.70744e-05	4.6824e-05	4.67036e-05	4.67501e-05	0.999706	-6.37698	NA	NA	NA	NA
Creatinine	chr14:91649135-93648756	14_93077829_C_T	14	93077829	C	T	0.379258	Creatinine_chr14:91649135-93648756_L2	L2	7.81634e-10	0.822018	4.00295e-05	3.99166e-05	3.96346e-05	3.93397e-05	3.91601e-05	3.91395e-05	3.92574e-05	3.9473e-05	0.822074	-6.18862	NA	NA	NA	NA
Creatinine	chr14:93371808-95371418	14_94371805_G_T	14	94371805	G	T	0.0209678	Creatinine_chr14:93371808-95371418_L1	L1	0.861335	6.13626e-05	6.13792e-05	6.13368e-05	6.12668e-05	6.11923e-05	6.11289e-05	6.10868e-05	6.10719e-05	6.10872e-05	0.861411	5.36464	NA	NA	NA	NA
Creatinine	chr15:40107994-42107557	15_41107753_C_T	15	41107753	C	T	0.448022	Creatinine_chr15:40107994-42107557_L1	L1	0.948212	5.79818e-05	5.81607e-05	5.81284e-05	5.79378e-05	5.76782e-05	5.74385e-05	5.7283e-05	5.72452e-05	5.73326e-05	0.948239	-10.942	NA	NA	NA	NA
Creatinine	chr15:44406698-46406280	15_45350389_C_T	15	45350389	C	T	0.132832	Creatinine_chr15:44406698-46406280_L2	L2	5.12589e-85	0.99996	7.60706e-10	1.34849e-05	6.38609e-05	6.38543e-05	6.38538e-05	6.38607e-05	6.38725e-05	6.38851e-05	0.99996	-20.1137	NA	NA	NA	NA
Creatinine	chr15:73735573-75735514	15_74735539_C_T	15	74735539	C	T	0.266338	Creatinine_chr15:73735573-75735514_L1	L1	0.999337	2.58234e-08	3.47253e-08	8.13614e-08	5.25823e-05	5.2658e-05	5.26689e-05	5.26186e-05	5.2534e-05	5.24524e-05	0.999337	9.49626	NA	NA	NA	NA
Creatinine	chr15:77378874-79378561	15_77535055_C_T	15	77535055	C	T	0.00675742	Creatinine_chr15:77378874-79378561_L1	L1	0.994962	1.07237e-07	6.12802e-07	8.6049e-08	3.7096e-05	3.67712e-05	3.65483e-05	3.65137e-05	3.66402e-05	3.68682e-05	0.994963	6.25421	NA	NA	NA	NA
Creatinine	chr15:77378874-79378561	15_77401863_T_C	15	77401863	T	C	0.05022	Creatinine_chr15:77378874-79378561_L4	L4	2.5484e-09	1.1302e-07	6.12646e-07	0.85409	3.76109e-05	3.72708e-05	3.70371e-05	3.70001e-05	3.71315e-05	3.73692e-05	0.854123	5.47204	NA	NA	NA	NA
Creatinine	chr16:19381084-21380777	16_20381010_G_A	16	20381010	G	A	0.197513	Creatinine_chr16:19381084-21380777_L1	L1	1	2.45685e-12	2.3192e-18	2.01664e-09	6.70045e-05	6.6999e-05	6.70065e-05	6.70183e-05	6.70292e-05	6.70355e-05	1	23.3241	NA	NA	NA	NA
Creatinine	chr16:23876987-25876803	16_24876978_G_C	16	24876978	G	C	0.0384204	Creatinine_chr16:23876987-25876803_L1	L1	0.997784	4.18202e-06	5.08894e-05	5.0952e-05	5.09204e-05	5.08325e-05	5.07293e-05	5.06442e-05	5.05994e-05	5.06064e-05	0.997785	-6.37104	NA	NA	SLC5A11	TRUE
Creatinine	chr16:71990440-73990087	16_72990377_C_T	16	72990377	C	T	0.345358	Creatinine_chr16:71990440-73990087_L1	L1	0.857684	9.78673e-07	5.18155e-05	5.18364e-05	5.17216e-05	5.15506e-05	5.13924e-05	5.12923e-05	5.12719e-05	5.13345e-05	0.857743	6.20372	NA	NA	NA	NA
Creatinine	chr16:80576203-82575927	16_81501185_T_C	16	81501185	T	C	0.30136	Creatinine_chr16:80576203-82575927_L1	L1	0.889104	6.89872e-06	3.04756e-05	3.03158e-05	3.00182e-05	2.97459e-05	2.96064e-05	2.96185e-05	2.97497e-05	2.99578e-05	0.889131	6.20621	NA	NA	NA	NA
Creatinine	chr16:947141-2946867	16_1947003_C_T	16	1947003	C	T	0.0311201	Creatinine_chr16:947141-2946867_L2	L2	2.86048e-10	0.999796	1.53051e-08	3.3892e-06	3.70611e-06	3.73011e-05	3.72384e-05	3.72077e-05	3.72157e-05	3.72549e-05	0.999796	6.42952	RPL3L	TRUE	NA	NA
Creatinine	chr16:947141-2946867	16_2135583_G_T	16	2135583	G	T	0.0243186	Creatinine_chr16:947141-2946867_L3	L3	3.13827e-10	2.05187e-09	0.998359	3.39509e-06	3.62799e-06	3.73301e-05	3.72666e-05	3.72355e-05	3.72436e-05	3.72834e-05	0.998359	6.08395	PKD1	TRUE	NA	NA
Creatinine	chr17:18571679-20571124	17_19571562_C_T	17	19571562	C	T	0.01207	Creatinine_chr17:18571679-20571124_L1	L1	1	2.9506e-22	4.58319e-10	1.42285e-06	3.33166e-06	6.66817e-05	6.56882e-05	6.5136e-05	6.52873e-05	6.60145e-05	1	-17.9984	SLC47A1	TRUE	NA	NA
Creatinine	chr17:18571679-20571124	17_19555892_T_A	17	19555892	T	A	0.00194614	Creatinine_chr17:18571679-20571124_L3	L3	1.65457e-62	1.74541e-22	0.99883	1.43679e-06	3.35977e-06	6.71562e-05	6.61607e-05	6.56072e-05	6.5759e-05	6.64879e-05	0.998831	-7.02881	SLC47A1	TRUE	SLC47A1	TRUE
Creatinine	chr17:18571679-20571124	17_19546974_G_C	17	19546974	G	C	0.00221378	Creatinine_chr17:18571679-20571124_L4	L4	1.79597e-62	1.45058e-22	5.21127e-10	0.836706	3.76377e-06	7.31858e-05	7.21518e-05	7.15753e-05	7.17329e-05	7.24908e-05	0.836766	-4.73642	NA	NA	SLC47A1	TRUE
Creatinine	chr17:38583615-40583182	17_39723335_A_G	17	39723335	A	G	0.247649	Creatinine_chr17:38583615-40583182_L2	L2	3.54852e-44	0.999831	5.85393e-07	4.57506e-05	4.56225e-05	4.52625e-05	4.49322e-05	4.48018e-05	4.48891e-05	4.51341e-05	0.999831	-11.8474	ERBB2	TRUE	NA	NA
Creatinine	chr17:6282478-8282441	17_7282460_C_A	17	7282460	C	A	0.0263624	Creatinine_chr17:6282478-8282441_L1	L1	0.945294	2.80978e-06	5.22831e-06	5.45771e-05	5.45452e-05	5.45223e-05	5.45124e-05	5.45162e-05	5.45322e-05	5.45576e-05	0.945315	-6.1764	NA	NA	NA	NA
Creatinine	chr18:78396915-80262555	18_79400235_A_C	18	79400235	A	C	0.489122	Creatinine_chr18:78396915-80262555_L1	L1	0.999993	4.45788e-05	4.47355e-05	4.48324e-05	4.48552e-05	4.4813e-05	4.47306e-05	4.46379e-05	4.45633e-05	4.45288e-05	0.999993	-17.7738	NA	NA	NA	NA
Creatinine	chr19:35953983-37953616	19_35974125_T_C	19	35974125	T	C	0.102642	Creatinine_chr19:35953983-37953616_L2	L2	6.39107e-21	0.936862	0.000101595	0.000101796	0.000101003	9.98088e-05	9.87105e-05	9.80135e-05	9.78571e-05	9.82617e-05	0.936912	5.6356	NA	NA	NA	NA
Creatinine	chr19:43910315-45909820	19_44927023_C_G	19	44927023	C	G	0.467515	Creatinine_chr19:43910315-45909820_L2	L2	1.35116e-35	0.997757	1.20567e-08	4.17928e-05	4.14108e-05	4.09821e-05	4.07343e-05	4.07249e-05	4.09118e-05	4.12322e-05	0.997758	-7.98331	NA	NA	APOC1P1	TRUE
Creatinine	chr19:48067924-50067448	19_48719648_G_GC	19	48719648	G	GC	0.0573493	Creatinine_chr19:48067924-50067448_L1	L1	0.982313	6.40642e-07	4.98053e-07	3.21893e-05	3.19801e-05	3.17219e-05	3.15604e-05	3.15453e-05	3.16527e-05	3.18402e-05	0.982317	6.74369	NA	NA	NA	NA
Creatinine	chr19:7364497-9364012	19_8364439_G_A	19	8364439	G	A	0.0194638	Creatinine_chr19:7364497-9364012_L1	L1	0.999983	2.86185e-06	1.13639e-05	5.28463e-05	5.28461e-05	5.28461e-05	5.28461e-05	5.28458e-05	5.28449e-05	5.28429e-05	0.999983	8.12471	ANGPTL4	TRUE	NA	NA
Creatinine	chr20:13711775-15711549	20_14919115_G_T	20	14919115	G	T	0.343309	Creatinine_chr20:13711775-15711549_L2	L2	1.22911e-08	0.940018	9.01053e-05	9.01057e-05	9.0108e-05	9.01112e-05	9.01144e-05	9.01168e-05	9.01176e-05	9.01159e-05	0.940062	4.86522	NA	NA	NA	NA
Creatinine	chr20:53115000-55114794	20_54114863_A_T	20	54114863	A	T	0.278334	Creatinine_chr20:53115000-55114794_L1	L1	0.99471	4.5039e-15	1.81623e-07	2.13216e-07	1.07415e-06	2.45738e-06	4.05811e-05	4.28873e-05	4.34729e-05	4.38944e-05	0.994711	12.1196	NA	NA	NA	NA
Creatinine	chr20:53115000-55114794	20_54174247_T_G	20	54174247	T	G	0.076791	Creatinine_chr20:53115000-55114794_L2	L2	9.92162e-23	0.985987	1.83214e-07	8.29694e-08	1.07496e-06	2.47276e-06	4.04906e-05	4.28448e-05	4.34435e-05	4.3874e-05	0.98599	-9.3349	NA	NA	NA	NA
Creatinine	chr21:14204593-16204418	21_15204463_G_A	21	15204463	G	A	0.338986	Creatinine_chr21:14204593-16204418_L1	L1	0.831795	5.9379e-17	8.12767e-05	8.12418e-05	8.11693e-05	8.10897e-05	8.10236e-05	8.0984e-05	8.09781e-05	8.10092e-05	0.831904	-10.2257	NA	NA	NA	NA
Creatinine	chr21:32984405-34983309	21_33984405_G_A	21	33984405	G	A	0.154329	Creatinine_chr21:32984405-34983309_L1	L1	0.974596	6.80845e-06	5.17761e-05	5.12261e-05	5.06336e-05	5.03262e-05	5.03464e-05	5.05874e-05	5.09418e-05	5.13424e-05	0.974607	-7.89582	NA	NA	NA	NA
Creatinine	chr22:38289920-40288963	22_40143521_G_C	22	40143521	G	C	0.134683	Creatinine_chr22:38289920-40288963_L1	L1	0.856668	1.30125e-09	4.73337e-05	4.75987e-05	4.77067e-05	4.76447e-05	4.74678e-05	4.72638e-05	4.71162e-05	4.70819e-05	0.856723	9.05607	NA	NA	NA	NA
Creatinine	chr22:40563041-42562048	22_41521056_A_G	22	41521056	A	G	0.10784	Creatinine_chr22:40563041-42562048_L3	L3	2.90726e-26	1.74077e-09	0.948468	2.34611e-06	5.59682e-05	5.59638e-05	5.59582e-05	5.59551e-05	5.59566e-05	5.59636e-05	0.948485	-1.69383	NA	NA	NA	NA
Creatinine	chrX:102584449-104584113	X_104430156_A_T	X	104430156	A	T	0.00840058	Creatinine_chrX:102584449-104584113_L1	L1	1	6.09481e-12	6.63362e-06	9.89604e-05	9.62075e-05	9.48905e-05	9.51417e-05	9.6195e-05	9.75316e-05	9.8929e-05	1	-12.2063	NA	NA	NA	NA
Creatinine	chrX:104445430-106444799	X_105874202_G_A	X	105874202	G	A	0.00926667	Creatinine_chrX:104445430-106444799_L1	L1	1	5.23887e-05	0.000146317	0.000145818	0.000144525	0.000143088	0.000142061	0.000141712	0.000142056	0.000142978	1	-16.8888	NA	NA	NA	NA
Creatinine	chrX:99635925-101633639	X_100635207_C_T	X	100635207	C	T	0.165518	Creatinine_chrX:99635925-101633639_L2	L2	2.50879e-08	0.999694	1.50347e-07	6.46526e-06	9.33021e-05	9.32581e-05	9.27342e-05	9.20644e-05	9.15615e-05	9.13976e-05	0.999694	-6.40652	TSPAN6	TRUE	NA	NA
Creatinine	chrX:99635925-101633639	X_101621118_C_T	X	101621118	C	T	0.00561491	Creatinine_chrX:99635925-101633639_L3	L3	2.59663e-08	3.79912e-09	0.996833	6.45745e-06	9.36779e-05	9.36328e-05	9.31068e-05	9.24343e-05	9.19285e-05	9.17622e-05	0.996835	-5.80284	NA	NA	NA	NA
Creatinine	chr1:111716650-113716017	1_112712026_A_G	1	112712026	A	G	0.0305607	Creatinine_chr1:111716650-113716017_L2	L2	3.98293e-46	0.916856	6.77821e-05	6.74199e-05	6.68739e-05	6.64252e-05	6.62159e-05	6.62594e-05	6.65053e-05	6.68909e-05	0.916901	-5.37996	PPM1J	TRUE	NA	NA
Creatinine	chr1:179936778-181936323	1_180936558_C_T	1	180936558	C	T	0.31565	Creatinine_chr1:179936778-181936323_L1	L1	0.969397	6.02925e-05	5.9818e-05	5.91453e-05	5.85749e-05	5.82615e-05	5.82272e-05	5.84246e-05	5.87894e-05	5.92661e-05	0.969414	7.53374	NA	NA	NA	NA
Creatinine	chr1:200047193-202046812	1_201047168_G_A	1	201047168	G	A	0.118488	Creatinine_chr1:200047193-202046812_L1	L1	1	3.50406e-07	3.5409e-05	3.53811e-05	3.51569e-05	3.48858e-05	3.46875e-05	3.46135e-05	3.46666e-05	3.48295e-05	1	10.9567	CACNA1S	TRUE	NA	NA
Creatinine	chr1:219827943-221827741	1_220827800_A_C	1	220827800	A	C	0.0970414	Creatinine_chr1:219827943-221827741_L2	L2	6.58667e-08	0.934441	4.08983e-06	7.33618e-05	7.36014e-05	7.39744e-05	7.43036e-05	7.44754e-05	7.4423e-05	7.41201e-05	0.934475	5.67918	NA	NA	NA	NA
Creatinine	chr1:26417970-28417835	1_27417881_G_A	1	27417881	G	A	0.181831	Creatinine_chr1:26417970-28417835_L1	L1	0.986428	7.02898e-07	2.33009e-07	6.72426e-07	8.02438e-05	8.03258e-05	8.03686e-05	8.03644e-05	8.03245e-05	8.02704e-05	0.986435	6.61875	NA	NA	NA	NA
Creatinine	chr1:52756965-54756793	1_53756898_A_G	1	53756898	A	G	0.116878	Creatinine_chr1:52756965-54756793_L1	L1	0.967298	4.74723e-05	4.70779e-05	4.65472e-05	4.61287e-05	4.59343e-05	4.59589e-05	4.61472e-05	4.64404e-05	4.67935e-05	0.967311	-5.69757	NA	NA	NA	NA
Creatinine	chr2:112209568-114209253	2_113209498_C_T	2	113209498	C	T	0.33682	Creatinine_chr2:112209568-114209253_L1	L1	0.809542	6.72458e-06	8.55264e-05	8.48623e-05	8.40812e-05	8.34516e-05	8.311e-05	8.30862e-05	8.33483e-05	8.38405e-05	0.809671	5.94744	NA	NA	NA	NA
Creatinine	chr2:119549036-121548845	2_120548864_G_A	2	120548864	G	A	0.410149	Creatinine_chr2:119549036-121548845_L1	L1	0.975499	3.53537e-16	2.95376e-15	1.39762e-06	3.8444e-05	3.8431e-05	3.81742e-05	3.78902e-05	3.77594e-05	3.78496e-05	0.975504	-9.85265	NA	NA	NA	NA
Creatinine	chr2:119549036-121548845	2_120090473_C_T	2	120090473	C	T	0.046758	Creatinine_chr2:119549036-121548845_L3	L3	4.63647e-22	3.60472e-16	0.938174	1.40506e-06	3.90268e-05	3.90119e-05	3.87555e-05	3.84729e-05	3.83436e-05	3.84343e-05	0.938189	-8.38782	EPB41L5	TRUE	NA	NA
Creatinine	chr2:168348309-170348240	2_169173147_C_T	2	169173147	C	T	0.005065	Creatinine_chr2:168348309-170348240_L2	L2	4.34289e-18	0.999904	3.59645e-13	1.26445e-09	5.62041e-07	7.09601e-06	4.10772e-05	4.48793e-05	4.58739e-05	4.66694e-05	0.999904	7.24335	LRP2	TRUE	NA	NA
Creatinine	chr2:175128920-177128841	2_176128855_C_G	2	176128855	C	G	0.025849	Creatinine_chr2:175128920-177128841_L1	L1	0.989701	9.14368e-24	3.66619e-10	1.40927e-08	4.22509e-09	4.52558e-10	3.11618e-06	2.67944e-05	2.79236e-05	2.85316e-05	0.989702	-12.4947	NA	NA	NA	NA
Creatinine	chr2:175128920-177128841	2_176109376_G_T	2	176109376	G	T	0.36003	Creatinine_chr2:175128920-177128841_L2	L2	9.27464e-27	1	3.66136e-10	1.31577e-08	1.04418e-08	4.44208e-10	3.05621e-06	2.65147e-05	2.75946e-05	2.82093e-05	1	-9.66877	NA	NA	NA	NA
Creatinine	chr2:175128920-177128841	2_176487210_G_T	2	176487210	G	T	0.189317	Creatinine_chr2:175128920-177128841_L4	L4	4.49841e-27	4.80635e-24	3.78133e-10	0.877186	4.04061e-09	4.8195e-10	3.3043e-06	2.80551e-05	2.92075e-05	2.98647e-05	0.877197	-5.05812	NA	NA	NA	NA
Creatinine	chr2:175128920-177128841	2_176117812_GC_G	2	176117812	GC	G	0.141801	Creatinine_chr2:175128920-177128841_L5	L5	5.80386e-27	7.95055e-23	3.67545e-10	1.31793e-08	0.997228	4.59066e-10	3.1192e-06	2.70379e-05	2.81131e-05	2.87079e-05	0.997228	4.59396	NA	NA	NA	NA
Creatinine	chr2:176268498-178268373	2_176354350_T_C	2	176354350	T	C	0.02758	Creatinine_chr2:176268498-178268373_L1	L1	0.999976	4.72523e-18	1.91194e-09	1.20434e-09	2.49466e-07	2.82037e-07	3.42238e-05	3.39139e-05	3.46339e-05	3.55931e-05	0.999976	-9.85585	NA	NA	NA	NA
Creatinine	chr2:177762138-179761190	2_178761353_T_A	2	178761353	T	A	0.331228	Creatinine_chr2:177762138-179761190_L1	L1	0.944164	7.36336e-06	5.75468e-05	5.76248e-05	5.75714e-05	5.74375e-05	5.72797e-05	5.7147e-05	5.70747e-05	5.70846e-05	0.94419	-7.98646	NA	NA	NA	NA
Creatinine	chr2:209676126-211675782	2_210675783_C_A	2	210675783	C	A	0.31583	Creatinine_chr2:209676126-211675782_L1	L1	0.999999	1.47199e-08	1.26332e-07	6.48277e-07	9.93049e-05	9.93049e-05	9.93049e-05	9.93049e-05	5.23949e-05	9.93049e-05	0.999999	-19.312	CPS1	TRUE	NA	NA
Creatinine	chr2:212147721-214147368	2_213147501_C_T	2	213147501	C	T	0.01685	Creatinine_chr2:212147721-214147368_L1	L1	0.977839	1.65784e-09	6.22812e-05	6.19481e-05	6.09107e-05	5.99099e-05	5.94688e-05	5.95978e-05	6.00886e-05	6.07747e-05	0.97785	-6.85515	NA	NA	NA	NA
Creatinine	chr2:39453248-41452824	2_40453009_T_G	2	40453009	T	G	0.246404	Creatinine_chr2:39453248-41452824_L1	L1	0.996689	1.10276e-06	3.90679e-05	3.88699e-05	3.8568e-05	3.83159e-05	3.81955e-05	3.82174e-05	3.83557e-05	3.85774e-05	0.99669	6.45309	NA	NA	NA	NA
Creatinine	chr2:42195059-44194307	2_43212193_T_C	2	43212193	T	C	0.418031	Creatinine_chr2:42195059-44194307_L2	L2	1.41511e-10	0.918801	3.46299e-08	2.95289e-05	8.77116e-05	8.77116e-05	8.77116e-05	8.77116e-05	8.77116e-05	8.77116e-05	0.918803	8.05904	NA	NA	NA	NA
Creatinine	chr3:185716051-187715566	3_185734471_T_TCATC	3	185734471	T	TCATC	0.229995	Creatinine_chr3:185716051-187715566_L2	L2	2.51224e-13	0.981357	6.92879e-07	3.64971e-05	3.62546e-05	3.59067e-05	3.56598e-05	3.55995e-05	3.57131e-05	3.59504e-05	0.981362	-7.34797	NA	NA	NA	NA
Creatinine	chr3:62984579-64984018	3_64561801_G_C	3	64561801	G	C	0.127109	Creatinine_chr3:62984579-64984018_L2	L2	3.75346e-10	0.996971	8.23577e-06	4.89653e-05	4.87333e-05	4.84513e-05	4.825e-05	4.81925e-05	4.82798e-05	4.84815e-05	0.996972	-5.76452	NA	NA	NA	NA
Creatinine	chr4:142129301-144129216	4_143434137_G_C	4	143434137	G	C	0.027006	Creatinine_chr4:142129301-144129216_L2	L2	5.32929e-10	0.999264	6.40865e-05	6.31769e-05	6.30203e-05	6.32628e-05	6.36559e-05	6.40896e-05	6.45289e-05	6.497e-05	0.999264	6.80783	GAB1	TRUE	NA	NA
Creatinine	chr4:39419883-41419427	4_40426074_C_T	4	40426074	C	T	0.006059	Creatinine_chr4:39419883-41419427_L2	L2	6.7458e-11	0.992844	5.24416e-05	5.25727e-05	5.2543e-05	5.24032e-05	5.22276e-05	5.20843e-05	5.20192e-05	5.20542e-05	0.992847	-4.96227	RBM47	TRUE	NA	NA
Creatinine	chr4:75491177-77490814	4_76454165_T_C	4	76454165	T	C	0.004081	Creatinine_chr4:75491177-77490814_L3	L3	2.50139e-101	8.67007e-13	0.965127	3.11044e-06	6.05924e-05	6.05964e-05	6.07346e-05	6.08886e-05	6.09362e-05	6.08008e-05	0.96514	-3.54708	NA	NA	NA	NA
Creatinine	chr5:12009-1686181	5_1212338_G_A	5	1212338	G	A	0.004526	Creatinine_chr5:12009-1686181_L1	L1	0.999883	1.90842e-07	2.21624e-07	6.27496e-09	1.28344e-07	2.94362e-05	2.92505e-05	2.95065e-05	2.98887e-05	3.02734e-05	0.999883	9.40559	SLC6A19	TRUE	NA	NA
Creatinine	chr5:12009-1686181	5_704135_C_T	5	704135	C	T	0.012605	Creatinine_chr5:12009-1686181_L2	L2	2.07002e-18	0.848167	2.42709e-07	6.46416e-09	1.48858e-07	3.31141e-05	3.29301e-05	3.31932e-05	3.35788e-05	3.39616e-05	0.848192	5.6954	NA	NA	NA	NA
Creatinine	chr5:176394535-178394271	5_177379635_C_T	5	177379635	C	T	0.297303	Creatinine_chr5:176394535-178394271_L3	L3	1.25535e-25	2.01198e-13	0.982964	3.32484e-05	7.9503e-05	7.95031e-05	7.95032e-05	7.95034e-05	7.95037e-05	7.95039e-05	0.982973	-16.1437	NA	NA	NA	NA
Creatinine	chr5:38385544-40385376	5_39385539_A_C	5	39385539	A	C	0.422669	Creatinine_chr5:38385544-40385376_L1	L1	0.900973	4.72913e-16	4.24086e-10	7.13859e-07	9.53866e-09	8.50519e-07	8.38175e-05	8.37863e-05	8.37146e-05	8.35896e-05	0.901006	19.6625	NA	NA	NA	NA
Creatinine	chr5:38385544-40385376	5_39376886_C_T	5	39376886	C	T	0.112489	Creatinine_chr5:38385544-40385376_L4	L4	2.33361e-56	1.79058e-19	3.75367e-10	0.99018	8.09813e-09	8.25388e-07	8.38608e-05	8.38299e-05	8.37589e-05	8.36351e-05	0.990183	-2.61252	DAB2	TRUE	C9,DAB2	TRUE
Creatinine	chr6:130584850-132584433	6_131584675_G_GC	6	131584675	G	GC	0.339673	Creatinine_chr6:130584850-132584433_L1	L1	0.857596	1.65595e-08	4.68181e-06	5.48989e-05	5.49225e-05	5.49513e-05	5.49867e-05	5.50295e-05	5.50798e-05	5.5137e-05	0.857652	-8.15243	NA	NA	NA	NA
Creatinine	chr6:132528813-134528386	6_133836634_G_A	6	133836634	G	A	0.0352568	Creatinine_chr6:132528813-134528386_L2	L2	1.5248e-12	0.871374	1.07298e-06	4.005e-07	3.90809e-05	3.91067e-05	3.91153e-05	3.91097e-05	3.91017e-05	3.91057e-05	0.871405	-7.83724	NA	NA	NA	NA
Creatinine	chr6:159247594-161246598	6_160258624_A_AT	6	160258624	A	AT	0.00130588	Creatinine_chr6:159247594-161246598_L2	L2	3.99828e-78	1	1.09563e-33	1.89634e-36	5.38156e-28	2.1506e-15	1.07571e-08	2.89799e-07	1.22895e-05	3.59899e-05	1	-14.6508	NA	NA	NA	NA
Creatinine	chr6:159247594-161246598	6_160130454_C_T	6	160130454	C	T	0.0699508	Creatinine_chr6:159247594-161246598_L6	L6	2.9345e-75	7.56331e-44	1.32013e-33	6.26847e-33	3.04387e-28	0.827651	1.11736e-08	3.18343e-07	1.24548e-05	3.64972e-05	0.827659	-1.07989	NA	NA	NA	NA
Creatinine	chr6:19428228-21428118	6_20428201_C_A	6	20428201	C	A	0.450329	Creatinine_chr6:19428228-21428118_L1	L1	0.806563	4.85431e-05	4.86755e-05	4.86247e-05	4.84467e-05	4.82208e-05	4.80199e-05	4.78941e-05	4.78675e-05	4.79432e-05	0.806647	6.6774	NA	NA	NA	NA
Creatinine	chr6:42837962-44837640	6_43299925_G_A	6	43299925	G	A	0.00101094	Creatinine_chr6:42837962-44837640_L2	L2	5.70523e-72	1	7.96574e-20	1.00254e-11	1.38518e-08	1.15012e-09	1.98369e-07	7.62021e-07	3.54671e-06	1.91328e-09	1	-9.3567	SLC22A7	TRUE	NA	NA
Creatinine	chr6:42837962-44837640	6_42928326_T_TG	6	42928326	T	TG	0.423232	Creatinine_chr6:42837962-44837640_L4	L4	5.87024e-72	7.35285e-19	2.04928e-19	0.973486	1.39808e-08	1.13976e-09	2.00545e-07	8.74725e-07	3.61477e-06	3.27854e-09	0.973487	4.11937	NA	NA	NA	NA
Creatinine	chr6:42837962-44837640	6_44062274_A_G	6	44062274	A	G	0.117767	Creatinine_chr6:42837962-44837640_L7	L7	5.72423e-72	6.93931e-19	8.49154e-20	9.92342e-12	1.3792e-08	1.16976e-09	0.98815	7.81326e-07	3.5992e-06	1.92699e-09	0.98815	-5.46801	NA	NA	NA	NA
Creatinine	chr7:154826862-156826481	7_155812377_C_T	7	155812377	C	T	0.075904	Creatinine_chr7:154826862-156826481_L5	L5	1.50461e-13	1.00816e-06	2.66698e-13	2.47279e-10	0.999737	8.63846e-12	2.16471e-08	1.5001e-06	4.21482e-08	1.97379e-05	0.999737	9.91944	NA	NA	NA	NA
Creatinine	chr7:154826862-156826481	7_155877481_T_C	7	155877481	T	C	0.017815	Creatinine_chr7:154826862-156826481_L7	L7	5.48311e-15	1.40458e-06	2.67569e-13	2.49292e-10	9.38218e-14	8.61321e-12	0.998852	1.51672e-06	4.30375e-08	1.99188e-05	0.998852	7.71374	NA	NA	NA	NA
Creatinine	chr8:118874650-120874169	8_120049640_G_A	8	120049640	G	A	0.326329	Creatinine_chr8:118874650-120874169_L2	L2	1.08483e-12	0.948281	6.78395e-05	6.78797e-05	6.7918e-05	6.79428e-05	6.79474e-05	6.79309e-05	6.78978e-05	6.78564e-05	0.948309	3.45001	DEPTOR	TRUE	NA	NA
Creatinine	chr8:18967163-20967134	8_19936070_C_T	8	19936070	C	T	0.0191729	Creatinine_chr8:18967163-20967134_L2	L2	9.74929e-14	0.836706	4.70706e-08	1.56482e-07	1.6429e-13	1.2559e-05	7.31101e-05	7.31101e-05	7.31101e-05	7.31101e-05	0.836708	-7.48684	NA	NA	NA	NA
Creatinine	chr8:64780442-66779739	8_65779776_C_T	8	65779776	C	T	0.0669816	Creatinine_chr8:64780442-66779739_L1	L1	0.998446	7.96999e-05	7.98373e-05	7.9827e-05	7.97139e-05	7.95536e-05	7.93969e-05	7.92822e-05	7.92339e-05	7.92638e-05	0.998447	-7.64279	PDE7A	TRUE	NA	NA
Creatinine	chr9:135216059-137215822	9_136755309_C_T	9	136755309	C	T	0.001102	Creatinine_chr9:135216059-137215822_L2	L2	6.23351e-11	0.999919	2.59457e-08	4.94522e-07	2.9676e-05	2.94667e-05	2.9275e-05	2.92254e-05	2.93223e-05	2.9521e-05	0.999919	-6.60522	LCN8	TRUE	NA	NA
Creatinine	chr9:136464204-138237297	9_137353934_G_A	9	137353934	G	A	0.001292	Creatinine_chr9:136464204-138237297_L2	L2	1.04117e-16	0.998156	7.23062e-09	1.10139e-07	8.40166e-06	2.73835e-05	2.71132e-05	2.70286e-05	2.71649e-05	2.74617e-05	0.998156	-7.54698	NA	NA	NA	NA
Creatinine	chr9:136464204-138237297	9_137236154_A_T	9	137236154	A	T	0.165269	Creatinine_chr9:136464204-138237297_L3	L3	1.13115e-16	2.82727e-12	0.977529	1.12204e-07	8.50096e-06	2.80097e-05	2.77558e-05	2.76753e-05	2.78046e-05	2.80883e-05	0.977532	6.6982	SLC34A3	TRUE	NA	NA
Creatinine	chr9:136464204-138237297	9_136479999_CA_C	9	136479999	CA	C	0.299425	Creatinine_chr9:136464204-138237297_L4	L4	1.07872e-16	3.26847e-12	8.25955e-09	0.813783	9.01332e-06	2.93034e-05	2.9018e-05	2.89285e-05	2.90724e-05	2.93865e-05	0.813811	-5.82081	NA	NA	SEC16A	TRUE
Creatinine	chr9:3278880-5278596	9_4278691_G_C	9	4278691	G	C	0.066494	Creatinine_chr9:3278880-5278596_L1	L1	0.897141	4.14218e-05	4.12655e-05	4.0923e-05	4.05634e-05	4.03127e-05	4.02222e-05	4.02848e-05	4.04675e-05	4.07342e-05	0.897179	-7.74359	NA	NA	NA	NA
Creatinine	chr10:13505-1853056	10_853131_A_T	10	853131	A	T	0.0843292	Creatinine_chr10:13505-1853056_L1	L1	0.901941	6.02829e-05	6.02143e-05	5.98535e-05	5.93902e-05	5.89841e-05	5.873e-05	5.86613e-05	5.87703e-05	5.90298e-05	0.901994	-13.9304	NA	NA	NA	NA
Creatinine	chr10:45168228-47167800	10_46167913_AGT_A	10	46167913	AGT	A	0.0144689	Creatinine_chr10:45168228-47167800_L1	L1	0.998403	8.32154e-05	7.832e-05	7.58565e-05	7.60626e-05	7.75256e-05	7.93686e-05	8.12469e-05	8.3045e-05	8.47306e-05	0.998404	6.20434	NA	NA	NA	NA
Creatinine	chr11:115779312-117778139	11_116778201_G_C	11	116778201	G	C	0.132475	Creatinine_chr11:115779312-117778139_L1	L1	1	2.70891e-21	5.60955e-08	2.26686e-06	1.11243e-09	4.34323e-06	4.46292e-05	4.39482e-05	4.36787e-05	4.38496e-05	1	23.3342	NA	NA	NA	NA
Creatinine	chr11:115779312-117778139	11_116830638_G_A	11	116830638	G	A	0.00220073	Creatinine_chr11:115779312-117778139_L3	L3	3.5088e-100	2.72403e-21	0.890849	2.30621e-06	7.5735e-12	3.8354e-06	4.58233e-05	4.51375e-05	4.48658e-05	4.50382e-05	0.890869	6.3172	NA	NA	APOC3	TRUE
Creatinine	chr11:1158272-3158023	11_2777574_A_C	11	2777574	A	C	0.466652	Creatinine_chr11:1158272-3158023_L2	L2	4.24997e-21	0.987802	2.58623e-08	1.00732e-07	4.6104e-06	2.49625e-05	3.1218e-05	3.12255e-05	3.13802e-05	3.1623e-05	0.987804	-8.87143	NA	NA	NA	NA
Creatinine	chr11:29727936-31727264	11_30727543_T_C	11	30727543	T	C	0.452753	Creatinine_chr11:29727936-31727264_L1	L1	1	2.87804e-89	8.6005e-05	8.60741e-05	8.6271e-05	8.64968e-05	8.66756e-05	8.67615e-05	8.67381e-05	8.66141e-05	1	16.5717	NA	NA	NA	NA
Creatinine	chr11:29727936-31727264	11_30727622_TGGTTCCCGCTCTGTAACTTATCAAC_CGG	11	30727622	TGGTTCCCGCTCTGTAACTTATCAAC	CGG	0.0424738	Creatinine_chr11:29727936-31727264_L2	L2	6.27308e-94	1	8.6006e-05	8.60752e-05	8.62722e-05	8.64981e-05	8.66772e-05	8.67631e-05	8.67397e-05	8.66156e-05	1	-15.9001	NA	NA	NA	NA
DHA_pct	chr1:108692153-110690264	1_109690361_A_G	1	109690361	A	G	0.269572	DHA_pct_chr1:108692153-110690264_L1	L1	1	2.95576e-07	2.49076e-06	4.90304e-05	4.83979e-05	4.77602e-05	4.75035e-05	4.76347e-05	4.80053e-05	4.84919e-05	1	8.96775	GSTM1	TRUE	NA	NA
DHA_pct	chr2:49608656-51608124	2_50608545_A_AG	2	50608545	A	AG	0.449632	DHA_pct_chr2:49608656-51608124_L1	L1	0.806256	3.43301e-06	5.36347e-05	5.39458e-05	5.38526e-05	5.34487e-05	5.29532e-05	5.25828e-05	5.24645e-05	5.26262e-05	0.806339	-5.99221	NA	NA	NA	NA
DHA_pct	chr4:108544094-110543762	4_109717608_A_G	4	109717608	A	G	0.001724	DHA_pct_chr4:108544094-110543762_L2	L2	2.53765e-22	0.999699	4.40267e-06	6.9029e-05	6.87875e-05	6.84855e-05	6.82354e-05	6.8094e-05	6.80814e-05	6.81964e-05	0.999699	6.12517	PLA2G12A	TRUE	NA	NA
DHA_pct	chr4:153566992-155566161	4_154557913_C_T	4	154557913	C	T	0.004203	DHA_pct_chr4:153566992-155566161_L1	L1	0.989424	2.05136e-09	6.99144e-05	6.92851e-05	6.85274e-05	6.79196e-05	6.75749e-05	6.75143e-05	6.77158e-05	6.81423e-05	0.98943	-8.08995	NA	NA	NA	NA
DHA_pct	chr4:67626041-69625531	4_68625065_G_A	4	68625065	G	A	0.00637598	DHA_pct_chr4:67626041-69625531_L2	L2	3.15437e-12	0.991567	3.63966e-08	6.10596e-05	6.12028e-05	6.13741e-05	6.14994e-05	6.15352e-05	6.14708e-05	6.13258e-05	0.991571	5.7384	NA	NA	NA	NA
DHA_pct	chr4:98587461-100587363	4_99587399_A_G	4	99587399	A	G	0.082699	DHA_pct_chr4:98587461-100587363_L1	L1	0.928678	3.36776e-07	8.69123e-07	5.18403e-05	5.62526e-05	5.6833e-05	5.74967e-05	5.82723e-05	5.91081e-05	5.99684e-05	0.928706	-6.84929	NA	NA	NA	NA
DHA_pct	chr5:74360720-76360107	5_75360714_T_C	5	75360714	T	C	0.400027	DHA_pct_chr5:74360720-76360107_L1	L1	0.863894	1.92584e-07	9.48227e-05	9.48227e-05	9.48227e-05	9.48227e-05	9.48227e-05	9.48227e-05	9.48227e-05	9.48227e-05	0.863894	6.09303	NA	NA	NA	NA
DHA_pct	chr6:159584815-161584026	6_160591981_T_C	6	160591981	T	C	0.0159404	DHA_pct_chr6:159584815-161584026_L2	L2	6.06154e-94	1	9.83432e-34	1.3439e-14	6.36692e-15	2.16308e-09	1.5091e-13	7.68689e-07	3.39149e-06	1.39629e-05	1	-17.4775	NA	NA	NA	NA
DHA_pct	chr6:159584815-161584026	6_160596331_G_A	6	160596331	G	A	0.0333356	DHA_pct_chr6:159584815-161584026_L4	L4	7.98503e-94	4.84509e-76	1.12538e-33	1	5.74502e-15	2.16802e-09	1.51125e-13	7.81959e-07	3.40274e-06	1.39409e-05	1	-6.87914	NA	NA	NA	NA
DHA_pct	chr6:159584815-161584026	6_160139792_G_A	6	160139792	G	A	0.028524	DHA_pct_chr6:159584815-161584026_L8	L8	7.94385e-94	6.54472e-76	9.69308e-34	1.64728e-14	1.70267e-14	2.51462e-09	1.48776e-13	0.872409	3.79097e-06	1.54102e-05	0.872412	6.36458	SLC22A1	TRUE	NA	NA
DHA_pct	chr8:18962971-20962786	8_19956018_A_G	8	19956018	A	G	0.0185638	DHA_pct_chr8:18962971-20962786_L3	L3	5.60041e-118	3.29622e-14	0.999869	3.09299e-15	2.38905e-09	1.97207e-16	3.36789e-05	3.36805e-05	3.36853e-05	3.36937e-05	0.999869	11.3605	LPL	TRUE	NA	NA
DHA_pct	chr8:18962971-20962786	8_20119800_C_G	8	20119800	C	G	0.0239782	DHA_pct_chr8:18962971-20962786_L5	L5	2.95806e-118	3.20666e-14	4.83928e-27	3.1933e-15	0.999861	1.62988e-16	3.39159e-05	3.39175e-05	3.39222e-05	3.39305e-05	0.999861	-5.81509	NA	NA	NA	NA
DHA_pct	chr10:60898031-62897883	10_61897947_T_C	10	61897947	T	C	0.061229	DHA_pct_chr10:60898031-62897883_L1	L1	0.874316	4.2161e-05	4.21081e-05	4.17518e-05	4.12829e-05	4.09023e-05	4.07232e-05	4.07593e-05	4.09708e-05	4.13061e-05	0.874363	-5.76371	NA	NA	NA	NA
DHA_pct	chr11:115779312-117778139	11_116778201_G_C	11	116778201	G	C	0.132475	DHA_pct_chr11:115779312-117778139_L1	L1	1	3.14415e-61	1.44278e-50	2.60151e-05	2.6138e-05	2.61173e-05	2.59925e-05	2.58482e-05	2.57603e-05	2.57754e-05	1	-29.5777	NA	NA	NA	NA
DHA_pct	chr11:115779312-117778139	11_116830638_G_A	11	116830638	G	A	0.00220073	DHA_pct_chr11:115779312-117778139_L2	L2	6.80139e-198	1	1.27037e-50	2.6101e-05	2.62235e-05	2.62039e-05	2.60807e-05	2.59373e-05	2.58497e-05	2.58641e-05	1	-17.4979	NA	NA	APOC3	TRUE
DHA_pct	chr11:115779312-117778139	11_116792412_C_T	11	116792412	C	T	0.0089214	DHA_pct_chr11:115779312-117778139_L3	L3	9.83317e-198	3.06173e-61	0.94523	2.6185e-05	2.63085e-05	2.62894e-05	2.6166e-05	2.60219e-05	2.59334e-05	2.59474e-05	0.94524	14.3689	NA	NA	NA	NA
DHA_pct	chr11:59155891-61155758	11_61099047_A_ACCCAG	11	61099047	A	ACCCAG	0.0605809	DHA_pct_chr11:59155891-61155758_L4	L4	9.00004e-42	1.23562e-14	2.19566e-15	0.999999	2.11968e-20	1.97847e-13	8.58244e-17	1.80341e-09	1.89017e-10	4.26294e-08	0.999999	-7.83411	NA	NA	NA	NA
DHA_pct	chr11:59155891-61155758	11_61143411_G_T	11	61143411	G	T	0.072657	DHA_pct_chr11:59155891-61155758_L5	L5	9.41623e-42	1.2829e-14	2.20357e-15	5.57779e-14	0.831195	1.83003e-13	2.58249e-15	1.81676e-09	1.89346e-10	4.63728e-08	0.831195	6.24406	NA	NA	NA	NA
DHA_pct	chr11:59155891-61155758	11_61005941_A_G	11	61005941	A	G	0.0889022	DHA_pct_chr11:59155891-61155758_L6	L6	1.72224e-41	9.48678e-15	2.69473e-15	6.87502e-14	2.27791e-20	0.946145	9.08131e-17	1.96032e-09	1.88848e-10	4.44241e-08	0.946145	6.21543	NA	NA	NA	NA
DHA_pct	chr11:59155891-61155758	11_61067342_GGTGTGTGGGC_G	11	61067342	GGTGTGTGGGC	G	0.186001	DHA_pct_chr11:59155891-61155758_L7	L7	7.34409e-42	1.0675e-14	2.16337e-15	6.27716e-14	1.74882e-18	2.25849e-13	0.999983	1.77068e-09	1.85175e-10	4.24553e-08	0.999983	4.16	NA	NA	NA	NA
DHA_pct	chr11:59155891-61155758	11_60155835_C_A	11	60155835	C	A	0.0175575	DHA_pct_chr11:59155891-61155758_L8	L8	8.44973e-42	1.23762e-14	2.30104e-15	5.68489e-14	2.077e-20	1.94928e-13	6.8841e-17	0.963163	1.9515e-10	4.46752e-08	0.963163	7.38225	NA	NA	NA	NA
DHA_pct	chr11:59155891-61155758	11_61026455_G_A	11	61026455	G	A	0.00145745	DHA_pct_chr11:59155891-61155758_L9	L9	7.5998e-42	9.50232e-15	2.16227e-15	5.37628e-14	1.93066e-20	1.68211e-13	6.85781e-17	1.78966e-09	0.999561	4.28295e-08	0.999561	6.80922	NA	NA	NA	NA
DHA_pct	chr11:60820861-62820799	11_61820833_A_G	11	61820833	A	G	0.349566	DHA_pct_chr11:60820861-62820799_L1	L1	1	2.7472e-168	0.0060189	1.59425e-53	3.57987e-36	0.000111882	1.83251e-06	0.000111882	0.000111882	0.000111882	1	Inf	NA	NA	NA	NA
DHA_pct	chr11:60820861-62820799	11_61834400_C_T	11	61834400	C	T	0.0772556	DHA_pct_chr11:60820861-62820799_L2	L2	0	0.988101	7.86375e-08	3.10274e-55	5.87423e-38	0.000111882	1.31301e-06	0.000111882	0.000111882	0.000111882	0.988101	Inf	NA	NA	NA	NA
DHA_pct	chr11:60820861-62820799	11_61826692_T_C	11	61826692	T	C	0.0174623	DHA_pct_chr11:60820861-62820799_L4	L4	0	4.41519e-197	1.57975e-08	1	4.99922e-38	0.000111882	1.33898e-06	0.000111882	0.000111882	0.000111882	1	33.674	NA	NA	NA	NA
DHA_pct	chr11:61914946-63913521	11_61944659_T_C	11	61944659	T	C	0.100367	DHA_pct_chr11:61914946-63913521_L1	L1	0.801528	3.40845e-107	4.67916e-101	2.77758e-90	8.24678e-100	1.13892e-59	7.07558e-56	6.38694e-38	2.18075e-81	2.63774e-29	0.801528	-33.3	NA	NA	NA	NA
DHA_pct	chr11:61914946-63913521	11_61933282_C_T	11	61933282	C	T	0.0121868	DHA_pct_chr11:61914946-63913521_L10	L10	8.70435e-164	7.83824e-108	2.48638e-104	2.02032e-90	2.45536e-102	1.04077e-59	1.38798e-55	5.96641e-38	8.92016e-79	0.897845	0.897845	-10.9758	NA	NA	NA	NA
DHA_pct	chr11:61914946-63913521	11_61918318_C_G	11	61918318	C	G	0.0701088	DHA_pct_chr11:61914946-63913521_L2	L2	8.67343e-163	1	6.0309e-104	2.89902e-90	1.44903e-101	1.08526e-59	4.35857e-56	5.87314e-38	5.98087e-78	2.56566e-29	1	22.5527	NA	NA	NA	NA
DHA_pct	chr11:61914946-63913521	11_61921940_G_A	11	61921940	G	A	0.0380888	DHA_pct_chr11:61914946-63913521_L4	L4	1.3287e-163	1.08781e-107	3.32587e-104	1	1.37769e-101	1.02611e-59	7.38778e-56	6.70882e-38	2.60042e-81	2.49743e-29	1	19.2789	NA	NA	NA	NA
DHA_pct	chr11:61914946-63913521	11_61948923_C_G	11	61948923	C	G	0.220686	DHA_pct_chr11:61914946-63913521_L5	L5	1.28642e-159	7.16609e-107	1.99215e-102	1.35279e-89	1	1.75881e-59	2.97042e-44	6.66058e-38	8.13626e-78	2.87665e-29	1	-30.8256	NA	NA	NA	NA
DHA_pct	chr11:61914946-63913521	11_62009882_G_A	11	62009882	G	A	0.0143278	DHA_pct_chr11:61914946-63913521_L6	L6	8.05839e-164	6.86316e-108	2.09058e-104	1.82157e-90	3.73162e-102	1	1.88493e-55	5.79555e-38	4.11883e-81	2.43984e-29	1	12.02	NA	NA	NA	NA
DHA_pct	chr11:61914946-63913521	11_61983044_G_A	11	61983044	G	A	0.00544491	DHA_pct_chr11:61914946-63913521_L8	L8	7.14362e-164	5.88693e-108	1.9047e-104	2.41571e-90	1.95694e-102	9.75661e-60	6.77086e-56	1	2.59734e-81	2.41788e-29	1	12.7814	NA	NA	NA	NA
DHA_pct	chr11:61914946-63913521	11_61966128_G_C	11	61966128	G	C	0.23156	DHA_pct_chr11:61914946-63913521_L9	L9	5.95359e-164	2.6847e-103	7.28674e-104	2.26733e-90	5.28001e-98	1.6474e-59	1.00567e-51	6.52469e-38	0.947	2.09496e-28	0.947	21.365	NA	NA	FTH1	TRUE
DHA_pct	chr11:63220757-65220557	11_64237251_G_C	11	64237251	G	C	0.046798	DHA_pct_chr11:63220757-65220557_L1	L1	0.868282	3.72404e-08	1.3191e-06	5.5221e-06	3.15593e-05	3.12801e-05	3.13449e-05	3.15272e-05	3.17201e-05	3.18973e-05	0.868307	6.99166	NA	NA	VEGFB	TRUE
DHA_pct	chr11:63220757-65220557	11_63337984_C_T	11	63337984	C	T	0.00124125	DHA_pct_chr11:63220757-65220557_L2	L2	1.67754e-11	0.998394	1.28604e-06	5.38373e-06	3.0631e-05	3.03571e-05	3.04206e-05	3.05995e-05	3.07889e-05	3.09628e-05	0.998394	5.85121	NA	NA	NA	NA
DHA_pct	chr11:66760918-68760454	11_68758071_C_T	11	68758071	C	T	0.020488	DHA_pct_chr11:66760918-68760454_L1	L1	1	3.27455e-22	3.12016e-18	3.75523e-13	2.25391e-08	5.79883e-08	7.55543e-06	2.45946e-05	2.6507e-05	2.70077e-05	1	16.3735	NA	NA	NA	NA
DHA_pct	chr11:66760918-68760454	11_68639759_A_G	11	68639759	A	G	0.0113148	DHA_pct_chr11:66760918-68760454_L2	L2	4.11168e-61	1	3.15201e-18	3.77986e-13	2.26619e-08	5.77831e-08	7.59089e-06	2.46649e-05	2.65811e-05	2.70826e-05	1	9.77223	NA	NA	NA	NA
DHA_pct	chr11:66760918-68760454	11_68727068_C_CA	11	68727068	C	CA	0.0168291	DHA_pct_chr11:66760918-68760454_L3	L3	4.07117e-61	3.32035e-22	0.993591	3.76206e-13	2.26548e-08	5.7804e-08	7.64318e-06	2.47714e-05	2.6696e-05	2.71998e-05	0.993592	8.75932	NA	NA	NA	NA
DHA_pct	chr11:66760918-68760454	11_68473180_A_G	11	68473180	A	G	0.00425311	DHA_pct_chr11:66760918-68760454_L5	L5	4.09437e-61	3.36533e-22	3.17596e-18	3.84296e-13	0.976532	5.88465e-08	7.78981e-06	2.51956e-05	2.71475e-05	2.76582e-05	0.976535	5.83616	NA	NA	NA	NA
DHA_pct	chr11:66760918-68760454	11_68719418_C_T	11	68719418	C	T	0.010648	DHA_pct_chr11:66760918-68760454_L6	L6	4.27088e-61	3.28071e-22	3.1271e-18	3.79966e-13	2.28897e-08	0.938725	7.77157e-06	2.50666e-05	2.70119e-05	2.75212e-05	0.938731	5.58211	NA	NA	NA	NA
DHA_pct	chr11:67794970-69794746	11_68794860_C_T	11	68794860	C	T	0.0658123	DHA_pct_chr11:67794970-69794746_L1	L1	1	1.96794e-08	1.51959e-06	3.89913e-05	3.91045e-05	3.90523e-05	3.88877e-05	3.87171e-05	3.86349e-05	3.86851e-05	1	33.0483	CPT1A	TRUE	NA	NA
DHA_pct	chr15:57386319-59386305	15_58386313_C_T	15	58386313	C	T	0.297146	DHA_pct_chr15:57386319-59386305_L1	L1	0.999786	1.66149e-150	1.517e-15	1.47617e-22	4.37254e-11	6.1386e-07	3.25111e-07	1.8657e-05	3.8685e-05	3.87436e-05	0.999786	-27.5454	NA	NA	NA	NA
DHA_pct	chr15:57386319-59386305	15_58431740_G_A	15	58431740	G	A	0.219053	DHA_pct_chr15:57386319-59386305_L2	L2	2.52302e-106	0.946374	7.25253e-16	5.26432e-26	4.36392e-11	6.08313e-07	2.37585e-07	1.86418e-05	3.87195e-05	3.87774e-05	0.946379	-25.7147	NA	NA	NA	NA
DHA_pct	chr15:57386319-59386305	15_58400003_A_C	15	58400003	A	C	0.315042	DHA_pct_chr15:57386319-59386305_L4	L4	1.25763e-91	2.14496e-150	7.23406e-16	0.999804	4.4427e-11	6.08769e-07	2.73998e-07	1.91802e-05	3.88446e-05	3.89009e-05	0.999804	-18.698	NA	NA	NA	NA
DHA_pct	chr15:57386319-59386305	15_58425229_T_C	15	58425229	T	C	0.494388	DHA_pct_chr15:57386319-59386305_L6	L6	2.79767e-106	1.68481e-150	1.24118e-15	5.05378e-26	4.68705e-11	0.973375	2.54586e-07	1.92535e-05	4.02724e-05	4.03334e-05	0.973377	-5.04219	NA	NA	NA	NA
DHA_pct	chr16:71159773-73159103	16_72159137_G_A	16	72159137	G	A	0.261965	DHA_pct_chr16:71159773-73159103_L1	L1	0.850461	5.55937e-05	5.56751e-05	5.57389e-05	5.57728e-05	5.57748e-05	5.5751e-05	5.57122e-05	5.56715e-05	5.56418e-05	0.850536	6.88701	NA	NA	NA	NA
DHA_pct	chr17:42849261-44848558	17_43848758_C_T	17	43848758	C	T	0.031869	DHA_pct_chr17:42849261-44848558_L1	L1	0.99998	1.75372e-06	1.45354e-05	9.46806e-05	9.50374e-05	9.52179e-05	9.52089e-05	9.50703e-05	9.48966e-05	9.47907e-05	0.99998	13.5685	CD300LG	TRUE	NA	NA
DHA_pct	chr19:47756530-49755861	19_48756272_A_G	19	48756272	A	G	0.449517	DHA_pct_chr19:47756530-49755861_L1	L1	0.999989	2.86675e-07	7.20696e-06	5.19867e-05	5.20323e-05	5.20498e-05	5.20424e-05	5.20222e-05	5.20051e-05	5.2006e-05	0.999989	-12.6125	NA	NA	NA	NA
DHA_pct	chr19:7364497-9364012	19_8364439_G_A	19	8364439	G	A	0.0194638	DHA_pct_chr19:7364497-9364012_L1	L1	1	2.00047e-06	3.62303e-05	3.61786e-05	3.59378e-05	3.56531e-05	3.54561e-05	3.54066e-05	3.54995e-05	3.57009e-05	1	-10.6108	ANGPTL4	TRUE	NA	NA
DHA	chr1:108311544-110274458	1_109690361_A_G	1	109690361	A	G	0.269572	DHA_chr1:108311544-110274458_L2	L2	6.01898e-47	1	7.77872e-06	6.14404e-05	6.14727e-05	6.13326e-05	6.11251e-05	6.09429e-05	6.08488e-05	6.08749e-05	1	9.40111	GSTM1	TRUE	NA	NA
DHA	chr1:54040030-56039628	1_55039974_G_T	1	55039974	G	T	0.0176239	DHA_chr1:54040030-56039628_L1	L1	1	5.53111e-07	8.38005e-09	3.01942e-07	4.89356e-05	4.91136e-05	4.90679e-05	4.88869e-05	4.87081e-05	4.86396e-05	1	14.0703	PCSK9	TRUE	NA	NA
DHA	chr1:54040030-56039628	1_55052701_C_T	1	55052701	C	T	0.00144997	DHA_chr1:54040030-56039628_L3	L3	1.05672e-41	5.50868e-07	0.999682	2.88692e-07	4.92902e-05	4.94683e-05	4.94226e-05	4.92415e-05	4.90626e-05	4.8994e-05	0.999682	5.67072	PCSK9	TRUE	NA	NA
DHA	chr1:61605495-63604673	1_62774312_C_T	1	62774312	C	T	0.00100407	DHA_chr1:61605495-63604673_L2	L2	3.39268e-75	0.99686	1.22853e-05	6.36654e-05	6.31168e-05	6.20952e-05	6.1191e-05	6.07385e-05	6.08318e-05	6.14395e-05	0.996862	7.29738	NA	NA	NA	NA
DHA	chr2:20073092-22071984	2_21097509_C_T	2	21097509	C	T	0.009118	DHA_chr2:20073092-22071984_L3	L3	4.10816e-107	1.37569e-18	0.999939	4.33184e-15	4.61911e-11	1.14548e-08	1.51161e-09	4.1499e-06	2.16049e-05	3.91376e-05	0.999939	6.41944	NA	NA	NA	NA
DHA	chr2:20073092-22071984	2_21011100_T_C	2	21011100	T	C	0.039675	DHA_chr2:20073092-22071984_L4	L4	1.37532e-106	1.39579e-18	7.88864e-16	0.94434	4.61376e-11	1.38714e-08	1.52573e-09	4.18694e-06	2.1671e-05	3.92187e-05	0.944344	6.63351	APOB	TRUE	NA	NA
DHA	chr2:25339755-27338866	2_27304465_T_C	2	27304465	T	C	0.079522	DHA_chr2:25339755-27338866_L2	L2	2.39361e-45	1	2.60932e-12	1.12196e-21	3.24469e-08	1.16872e-07	1.81449e-06	3.88093e-05	3.87415e-05	3.87549e-05	1	7.04027	NA	NA	NA	NA
DHA	chr2:25339755-27338866	2_27212115_G_C	2	27212115	G	C	0.01028	DHA_chr2:25339755-27338866_L6	L6	1.09045e-47	2.68681e-32	2.63325e-12	9.28439e-22	3.2419e-08	0.986784	1.83943e-06	3.94581e-05	3.93893e-05	3.9403e-05	0.986786	3.79312	NA	NA	NA	NA
DHA	chr2:26508219-28507248	2_27508073_T_C	2	27508073	T	C	0.392876	DHA_chr2:26508219-28507248_L1	L1	1	7.82329e-10	7.78252e-05	7.83958e-05	7.87623e-05	7.88439e-05	7.8659e-05	7.83004e-05	7.78925e-05	7.75512e-05	1	19.4499	GCKR	TRUE	NA	NA
DHA	chr2:27969238-29968496	2_27980427_C_T	2	27980427	C	T	0.326488	DHA_chr2:27969238-29968496_L2	L2	3.14117e-37	0.999815	4.60948e-05	4.55893e-05	4.52246e-05	4.50996e-05	4.51705e-05	4.53613e-05	4.56128e-05	4.58891e-05	0.999815	3.33914	NA	NA	NA	NA
DHA	chr2:58326658-60326468	2_58985052_G_A	2	58985052	G	A	0.439642	DHA_chr2:58326658-60326468_L3	L3	8.57846e-07	3.62126e-07	0.939018	4.81202e-05	4.79902e-05	4.74893e-05	4.69247e-05	4.65741e-05	4.65412e-05	4.67884e-05	0.939038	-5.1323	NA	NA	NA	NA
DHA	chr3:11230962-13230310	3_12409339_C_T	3	12409339	C	T	0.007052	DHA_chr3:11230962-13230310_L2	L2	6.16835e-09	0.896017	7.18324e-07	5.61052e-05	5.60988e-05	5.61109e-05	5.61286e-05	5.61448e-05	5.61589e-05	5.61764e-05	0.896058	5.91543	NA	NA	NA	NA
DHA	chr3:118811404-120809889	3_119810266_G_T	3	119810266	G	T	0.0664184	DHA_chr3:118811404-120809889_L1	L1	0.970799	3.89393e-05	9.86777e-05	9.86777e-05	9.86777e-05	9.86777e-05	9.86777e-05	9.86777e-05	9.86777e-05	9.86777e-05	0.9708	5.58269	NA	NA	NR1I2	TRUE
DHA	chr3:32416136-34414209	3_33416001_C_A	3	33416001	C	A	0.11667	DHA_chr3:32416136-34414209_L1	L1	0.989955	5.39071e-05	5.40379e-05	5.4079e-05	5.40469e-05	5.3969e-05	5.38748e-05	5.37907e-05	5.37371e-05	5.37279e-05	0.98996	-5.66875	NA	NA	UBP1	TRUE
DHA	chr4:153560669-155560338	4_154557913_C_T	4	154557913	C	T	0.004203	DHA_chr4:153560669-155560338_L1	L1	0.995486	1.66047e-12	9.01312e-10	2.88826e-05	7.83896e-05	7.84004e-05	7.84145e-05	7.84399e-05	7.84826e-05	7.85465e-05	0.995488	-10.3084	NA	NA	NA	NA
DHA	chr4:153560669-155560338	4_154568456_C_T	4	154568456	C	T	0.006154	DHA_chr4:153560669-155560338_L2	L2	7.60645e-23	0.984633	9.22781e-10	2.90582e-05	7.86039e-05	7.86146e-05	7.86285e-05	7.86537e-05	7.8696e-05	7.87592e-05	0.984641	-7.57791	FGB	TRUE	NA	NA
DHA	chr4:67626041-69625531	4_68625065_G_A	4	68625065	G	A	0.00637598	DHA_chr4:67626041-69625531_L2	L2	2.70124e-62	0.999987	2.81806e-11	1.34233e-08	1.9237e-12	5.11491e-11	2.32881e-06	1.62175e-05	6.34708e-05	6.34623e-05	0.999987	8.72299	NA	NA	NA	NA
DHA	chr5:130278416-132277850	5_131702036_G_A	5	131702036	G	A	0.010503	DHA_chr5:130278416-132277850_L2	L2	7.64026e-12	0.816011	1.33048e-10	5.87612e-07	4.90315e-05	0.000120555	0.000120555	0.000120555	0.000120555	0.000120555	0.81602	-6.08462	NA	NA	NA	NA
DHA	chr5:131334974-133334787	5_132393688_G_A	5	132393688	G	A	0.006195	DHA_chr5:131334974-133334787_L5	L5	9.46193e-13	1.5832e-14	5.70513e-09	4.60493e-07	0.946468	1.23246e-07	8.68342e-05	8.68286e-05	8.68196e-05	8.68047e-05	0.946487	-3.9507	SLC22A5	TRUE	NA	NA
DHA	chr6:162372377-164371555	6_163371822_G_A	6	163371822	G	A	0.481164	DHA_chr6:162372377-164371555_L1	L1	0.973955	6.3509e-05	6.35016e-05	6.34261e-05	6.33239e-05	6.32237e-05	6.31442e-05	6.30966e-05	6.30867e-05	6.31163e-05	0.97397	-6.94462	NA	NA	NA	NA
DHA	chr7:94324759-96324451	7_95324583_G_A	7	95324583	G	A	0.474339	DHA_chr7:94324759-96324451_L1	L1	0.996763	5.37118e-05	5.36048e-05	5.3269e-05	5.28681e-05	5.25377e-05	5.2356e-05	5.23478e-05	5.25025e-05	5.27941e-05	0.996765	6.97899	NA	NA	NA	NA
DHA	chr8:124488277-126487717	8_125487789_C_G	8	125487789	C	G	0.42075	DHA_chr8:124488277-126487717_L1	L1	1	4.1366e-14	5.59727e-06	5.10726e-05	5.02202e-05	4.94787e-05	4.92264e-05	4.94094e-05	4.98489e-05	5.04123e-05	1	24.8486	NA	NA	NA	NA
DHA	chr8:8325886-10325837	8_9325829_C_T	8	9325829	C	T	0.269311	DHA_chr8:8325886-10325837_L2	L2	6.52718e-40	0.80703	3.67668e-10	4.46732e-05	4.52102e-05	4.57591e-05	4.61059e-05	4.61763e-05	4.6013e-05	4.57345e-05	0.807092	7.39212	NA	NA	NA	NA
DHA	chr9:103899599-105899376	9_104899461_A_C	9	104899461	A	C	0.264932	DHA_chr9:103899599-105899376_L1	L1	0.980479	3.44478e-10	2.22389e-09	8.94134e-06	4.2122e-05	4.21853e-05	4.22049e-05	4.21846e-05	4.21517e-05	4.21398e-05	0.980485	10.2919	NA	NA	NA	NA
DHA	chr9:103899599-105899376	9_104858516_A_G	9	104858516	A	G	0.001662	DHA_chr9:103899599-105899376_L2	L2	2.69924e-23	0.999978	2.38739e-09	9.05583e-06	4.22348e-05	4.22984e-05	4.23181e-05	4.22977e-05	4.22647e-05	4.22528e-05	0.999978	6.05803	NA	NA	NA	NA
DHA	chr9:103899599-105899376	9_104884738_C_T	9	104884738	C	T	0.107827	DHA_chr9:103899599-105899376_L3	L3	2.90562e-23	3.79958e-10	0.975246	9.2883e-06	4.23451e-05	4.24104e-05	4.24308e-05	4.24101e-05	4.23765e-05	4.23646e-05	0.975252	-5.93877	NA	NA	NA	NA
DHA	chr9:135677690-137677216	9_136677616_C_G	9	136677616	C	G	0.340925	DHA_chr9:135677690-137677216_L1	L1	0.879483	4.22557e-05	4.22863e-05	4.21394e-05	4.19012e-05	4.1665e-05	4.14982e-05	4.1433e-05	4.14729e-05	4.16056e-05	0.879529	7.54839	NA	NA	AGPAT2	TRUE
DHA	chr11:115836048-117834524	11_116834800_G_A	11	116834800	G	A	0.290487	DHA_chr11:115836048-117834524_L1	L1	0.930615	1.27467e-10	5.93948e-06	5.4865e-05	5.44337e-05	5.40607e-05	5.38556e-05	5.38512e-05	5.40335e-05	5.43699e-05	0.930642	12.2605	NA	NA	NA	NA
DHA	chr11:115836048-117834524	11_116837023_A_C	11	116837023	A	C	0.00102079	DHA_chr11:115836048-117834524_L2	L2	2.53154e-29	0.999995	5.3172e-06	5.46687e-05	5.42067e-05	5.38066e-05	5.35864e-05	5.35814e-05	5.37765e-05	5.41361e-05	0.999995	7.04242	APOA1	TRUE	NA	NA
DHA	chr11:125364041-127363628	11_126357200_G_A	11	126357200	G	A	0.0103981	DHA_chr11:125364041-127363628_L2	L2	5.22548e-17	0.9995	1.08037e-06	1.10059e-09	6.01261e-05	6.0126e-05	6.01259e-05	6.01258e-05	6.01256e-05	6.01255e-05	0.999501	7.23305	NA	NA	NA	NA
DHA	chr11:59809723-61807738	11_61790331_T_C	11	61790331	T	C	0.351974	DHA_chr11:59809723-61807738_L1	L1	1	9.04521e-203	3.00269e-05	2.6864e-35	3.04716e-05	3.25271e-20	6.48352e-10	2.06359e-07	1.74307e-09	3.02144e-05	1	Inf	NA	NA	NA	NA
DHA	chr11:59809723-61807738	11_61806068_C_T	11	61806068	C	T	0.073111	DHA_chr11:59809723-61807738_L2	L2	0	1	3.00431e-05	6.08324e-36	3.04894e-05	9.3472e-21	5.90826e-10	1.80669e-07	1.59947e-09	3.0233e-05	1	Inf	NA	NA	NA	NA
DHA	chr11:59809723-61807738	11_61807527_C_T	11	61807527	C	T	0.0103956	DHA_chr11:59809723-61807738_L4	L4	0	8.69005e-237	3.0079e-05	1	3.05225e-05	8.90405e-21	5.90402e-10	1.80509e-07	1.59757e-09	3.02655e-05	1	27.9058	NA	NA	NA	NA
DHA	chr11:59809723-61807738	11_61778370_C_T	11	61778370	C	T	0.0158723	DHA_chr11:59809723-61807738_L6	L6	0	1.04196e-236	3.01396e-05	5.73248e-36	3.05862e-05	1	5.90522e-10	1.84266e-07	1.59717e-09	3.03227e-05	1	28.1223	NA	NA	NA	NA
DHA	chr11:59809723-61807738	11_61806514_G_T	11	61806514	G	T	0.00257408	DHA_chr11:59809723-61807738_L9	L9	0	6.10229e-237	3.03254e-05	5.74448e-36	3.0776e-05	8.90873e-21	5.9492e-10	1.81602e-07	0.999935	3.05099e-05	0.999935	13.6854	NA	NA	NA	NA
DHA	chr11:60820861-62820799	11_61820833_A_G	11	61820833	A	G	0.349566	DHA_chr11:60820861-62820799_L1	L1	1	7.23752e-221	0.00557249	1.93788e-60	1.38676e-46	6.46481e-05	2.03792e-07	6.46655e-05	6.46837e-05	6.4702e-05	1	Inf	NA	NA	NA	NA
DHA	chr11:60820861-62820799	11_61834400_C_T	11	61834400	C	T	0.0772556	DHA_chr11:60820861-62820799_L2	L2	0	0.96777	1.52169e-09	2.43157e-62	7.04844e-49	6.46755e-05	1.80749e-07	6.46928e-05	6.4711e-05	6.47293e-05	0.967778	Inf	NA	NA	NA	NA
DHA	chr11:60820861-62820799	11_61826692_T_C	11	61826692	T	C	0.0174623	DHA_chr11:60820861-62820799_L4	L4	0	9.59994e-259	1.74671e-10	1	5.67451e-49	6.4719e-05	1.82952e-07	6.47363e-05	6.47544e-05	6.47727e-05	1	36.2634	NA	NA	NA	NA
DHA	chr11:61918009-63917258	11_61944659_T_C	11	61944659	T	C	0.100367	DHA_chr11:61918009-63917258_L1	L1	0.904981	1.22621e-104	1.5297e-116	3.07364e-104	2.84094e-87	2.58553e-47	4.76744e-50	6.55828e-64	2.99093e-65	7.37955e-38	0.904981	-36.9311	NA	NA	NA	NA
DHA	chr11:61918009-63917258	11_61933282_C_T	11	61933282	C	T	0.0121868	DHA_chr11:61918009-63917258_L10	L10	3.04852e-173	3.19651e-107	2.78374e-117	1.3129e-107	1.97503e-87	2.97317e-47	4.31823e-50	3.49921e-64	6.14994e-67	0.999998	0.999998	-11.1348	NA	NA	NA	NA
DHA	chr11:61918009-63917258	11_61948923_C_G	11	61948923	C	G	0.220686	DHA_chr11:61918009-63917258_L2	L2	7.6238e-169	1	3.20021e-116	1.20851e-105	1.26231e-86	3.57896e-45	6.84856e-50	4.85625e-64	4.98068e-63	8.46166e-38	1	-35.0399	NA	NA	NA	NA
DHA	chr11:61918009-63917258	11_61918318_C_G	11	61918318	C	G	0.0701088	DHA_chr11:61918009-63917258_L3	L3	3.81591e-172	1.83112e-106	1	3.49615e-107	2.92183e-87	4.81653e-47	4.55444e-50	4.98265e-64	5.90691e-67	7.1754e-38	1	24.4928	NA	NA	NA	NA
DHA	chr11:61918009-63917258	11_61921940_G_A	11	61921940	G	A	0.0380888	DHA_chr11:61918009-63917258_L5	L5	5.14749e-173	1.78263e-106	4.22351e-117	1.86701e-107	1	6.37652e-47	4.34515e-50	3.72712e-64	3.38565e-68	6.94059e-38	1	19.729	NA	NA	NA	NA
DHA	chr11:61918009-63917258	11_62044445_C_T	11	62044445	C	T	0.265025	DHA_chr11:61918009-63917258_L6	L6	2.32521e-173	1.53743e-102	1.14083e-116	1.91888e-106	1.02797e-86	1	7.78154e-50	1.82132e-63	3.73546e-66	7.66571e-38	1	-16.5487	NA	NA	NA	NA
DHA	chr11:61918009-63917258	11_62009882_G_A	11	62009882	G	A	0.0143278	DHA_chr11:61918009-63917258_L7	L7	3.04997e-173	4.53998e-107	2.57271e-117	1.1647e-107	1.8585e-87	4.4211e-47	1	3.76289e-64	1.02879e-67	6.73483e-38	1	13.712	NA	NA	NA	NA
DHA	chr11:61918009-63917258	11_61964255_T_C	11	61964255	T	C	0.0404451	DHA_chr11:61918009-63917258_L8	L8	1.14173e-172	2.8786e-107	4.52915e-117	1.46852e-107	2.05198e-87	8.32127e-47	4.63751e-50	0.997353	6.54229e-63	6.76193e-38	0.997353	-13.6783	NA	NA	BEST1,FTH1	TRUE
DHA	chr11:66760918-68760454	11_68758071_C_T	11	68758071	C	T	0.020488	DHA_chr11:66760918-68760454_L1	L1	1	8.16255e-20	3.33142e-16	9.70736e-19	3.02301e-09	9.79789e-10	9.46514e-07	1.0005e-05	2.60491e-05	2.63354e-05	1	17.1681	NA	NA	NA	NA
DHA	chr11:66760918-68760454	11_68727068_C_CA	11	68727068	C	CA	0.0168291	DHA_chr11:66760918-68760454_L2	L2	6.56502e-67	0.991963	3.33553e-16	9.84761e-19	3.01246e-09	9.84895e-10	9.61877e-07	1.00682e-05	2.62185e-05	2.65094e-05	0.991964	9.12214	NA	NA	NA	NA
DHA	chr11:66760918-68760454	11_68639759_A_G	11	68639759	A	G	0.0113148	DHA_chr11:66760918-68760454_L4	L4	6.6288e-67	8.25895e-20	3.35777e-16	1	3.01249e-09	9.86292e-10	9.59599e-07	1.00383e-05	2.61213e-05	2.64099e-05	1	8.96093	NA	NA	NA	NA
DHA	chr11:66760918-68760454	11_68719418_C_T	11	68719418	C	T	0.010648	DHA_chr11:66760918-68760454_L5	L5	6.83644e-67	8.15895e-20	3.35403e-16	9.7169e-19	0.936598	9.90167e-10	9.66366e-07	1.01752e-05	2.644e-05	2.67263e-05	0.936602	6.0794	NA	NA	NA	NA
DHA	chr11:66760918-68760454	11_68473180_A_G	11	68473180	A	G	0.00425311	DHA_chr11:66760918-68760454_L6	L6	6.55022e-67	8.1979e-20	3.35867e-16	9.81041e-19	3.02758e-09	0.999412	9.64789e-07	1.01049e-05	2.62745e-05	2.65637e-05	0.999412	6.35377	NA	NA	NA	NA
DHA	chr11:67794970-69794746	11_68794860_C_T	11	68794860	C	T	0.0658123	DHA_chr11:67794970-69794746_L1	L1	1	4.17147e-05	4.16746e-05	4.15379e-05	4.13742e-05	4.12444e-05	4.11808e-05	4.11889e-05	4.12579e-05	4.13717e-05	1	33.3228	CPT1A	TRUE	NA	NA
DHA	chr11:74744377-76744076	11_75912145_C_T	11	75912145	C	T	0.00102443	DHA_chr11:74744377-76744076_L4	L4	5.17873e-39	1.96997e-19	2.14319e-28	0.9912	1.13799e-09	1.20943e-08	4.06034e-07	7.15432e-05	7.15073e-05	7.14339e-05	0.991202	5.05897	NA	NA	NA	NA
DHA	chr11:74744377-76744076	11_75798307_G_A	11	75798307	G	A	0.00362409	DHA_chr11:74744377-76744076_L7	L7	5.17788e-39	2.20172e-19	2.14537e-28	2.07067e-07	1.15686e-09	1.23318e-08	0.932243	7.24869e-05	7.24513e-05	7.23783e-05	0.932258	5.10897	DGAT2	TRUE	NA	NA
DHA	chr12:123840661-125840154	12_124840464_C_G	12	124840464	C	G	0.12869	DHA_chr12:123840661-125840154_L1	L1	0.982979	1.17765e-07	1.64852e-07	3.24427e-05	3.2505e-05	3.25537e-05	3.25747e-05	3.25681e-05	3.25436e-05	3.25158e-05	0.982983	6.79071	NA	NA	NA	NA
DHA	chr12:123840661-125840154	12_124593021_C_T	12	124593021	C	T	0.362183	DHA_chr12:123840661-125840154_L3	L3	4.70117e-11	1.37713e-07	0.968143	3.34542e-05	3.35131e-05	3.35598e-05	3.35805e-05	3.3575e-05	3.35527e-05	3.35279e-05	0.968151	-6.06243	NA	NA	NA	NA
DHA	chr15:57431846-59431458	15_58386521_T_C	15	58386521	T	C	0.34664	DHA_chr15:57431846-59431458_L1	L1	1	0	8.02674e-57	6.69851e-46	1.70732e-39	1.51676e-35	3.19121e-23	4.66194e-27	4.25699e-12	5.462e-13	1	Inf	NA	NA	NA	NA
DHA	chr15:57431846-59431458	15_58431740_G_A	15	58431740	G	A	0.219053	DHA_chr15:57431846-59431458_L2	L2	0	0.997309	1.42945e-57	6.61547e-46	1.51426e-39	2.18813e-36	3.42152e-23	3.19996e-45	2.80725e-13	3.94739e-13	0.997309	-Inf	NA	NA	NA	NA
DHA	chr15:57431846-59431458	15_58281634_T_G	15	58281634	T	G	0.137851	DHA_chr15:57431846-59431458_L3	L3	0	0	0.837206	6.70031e-46	3.53991e-39	2.49609e-36	3.18661e-23	8.725e-45	3.13507e-13	4.0031e-13	0.837206	25.0888	NA	NA	NA	NA
DHA	chr15:57431846-59431458	15_58563549_C_T	15	58563549	C	T	0.00188694	DHA_chr15:57431846-59431458_L4	L4	0	0	1.4552e-57	0.99494	1.54057e-39	1.8992e-36	3.18141e-23	2.55717e-45	2.77073e-13	3.70867e-13	0.99494	-14.6005	LIPC	TRUE	NA	NA
DHA	chr15:57431846-59431458	15_58425229_T_C	15	58425229	T	C	0.494388	DHA_chr15:57431846-59431458_L5	L5	0	0	4.42139e-57	6.64385e-46	1	2.5934e-36	3.2673e-23	2.96146e-45	2.7708e-13	4.08146e-13	1	-12.1926	NA	NA	NA	NA
DHA	chr15:57431846-59431458	15_58548387_C_T	15	58548387	C	T	0.00145568	DHA_chr15:57431846-59431458_L7	L7	0	0	1.42744e-57	6.54629e-46	1.59781e-39	1.91366e-36	0.982838	2.50779e-45	2.77634e-13	3.72177e-13	0.982838	-12.5676	LIPC	TRUE	NA	NA
DHA	chr15:57431846-59431458	15_58391343_G_C	15	58391343	G	C	0.202353	DHA_chr15:57431846-59431458_L8	L8	7.9006e-292	0	6.49568e-57	6.67214e-46	1.77054e-39	4.75784e-36	3.17632e-23	0.997404	4.35649e-13	4.29226e-13	0.997404	-Inf	NA	NA	NA	NA
DHA	chr15:58528594-60527323	15_58563549_C_T	15	58563549	C	T	0.00188694	DHA_chr15:58528594-60527323_L1	L1	0.994795	5.13014e-34	2.33794e-06	3.89222e-13	3.47145e-08	4.94239e-08	7.88681e-25	1.27167e-10	8.09312e-55	1.04761e-16	0.994795	-14.6005	LIPC	TRUE	NA	NA
DHA	chr15:58528594-60527323	15_58555064_T_C	15	58555064	T	C	0.122597	DHA_chr15:58528594-60527323_L10	L10	1.80173e-47	5.12912e-34	2.31715e-06	3.88847e-13	3.43767e-08	4.99957e-08	1.31481e-24	1.529e-10	3.05676e-39	0.989733	0.989733	-0.238319	NA	NA	NA	NA
DHA	chr15:58528594-60527323	15_58548387_C_T	15	58548387	C	T	0.00145568	DHA_chr15:58528594-60527323_L2	L2	4.43305e-48	0.991153	2.29605e-06	3.9044e-13	3.45903e-08	4.9488e-08	7.87612e-25	1.27617e-10	5.43646e-55	6.5753e-17	0.991153	-12.5676	LIPC	TRUE	NA	NA
DHA	chr15:58528594-60527323	15_58534433_T_C	15	58534433	T	C	0.13353	DHA_chr15:58528594-60527323_L5	L5	4.72997e-48	5.27336e-34	2.36566e-06	4.0014e-13	0.996807	5.1357e-08	7.98648e-25	1.37175e-10	1.1318e-54	6.57171e-17	0.996807	-7.5679	NA	NA	NA	NA
DHA	chr15:58528594-60527323	15_58545565_A_G	15	58545565	A	G	0.0839804	DHA_chr15:58528594-60527323_L7	L7	4.42218e-48	5.13255e-34	2.33936e-06	3.90483e-13	3.48344e-08	1.64581e-06	0.878777	1.33977e-10	4.17783e-50	8.83298e-17	0.878778	-7.04521	NA	NA	NA	NA
DHA	chr15:58528594-60527323	15_58541794_G_A	15	58541794	G	A	0.0283935	DHA_chr15:58528594-60527323_L8	L8	4.42831e-48	5.18256e-34	2.30596e-06	4.25613e-13	3.62346e-08	4.96325e-08	8.57024e-25	0.99829	7.26111e-55	8.81558e-17	0.99829	-6.94897	LIPC	TRUE	NA	NA
DHA	chr15:58528594-60527323	15_58566711_T_C	15	58566711	T	C	0.294108	DHA_chr15:58528594-60527323_L9	L9	6.67293e-48	5.54088e-34	2.29013e-06	4.00796e-13	3.89873e-08	8.74473e-08	1.16795e-22	1.34318e-10	0.903277	2.52164e-12	0.903277	5.44773	NA	NA	NA	NA
DHA	chr16:55959425-57958849	16_56973539_G_A	16	56973539	G	A	0.175781	DHA_chr16:55959425-57958849_L2	L2	4.92542e-98	0.803894	2.374e-13	1.14414e-10	5.7333e-05	5.73321e-05	5.73332e-05	5.7336e-05	5.73397e-05	5.73445e-05	0.803962	-13.3362	NA	NA	NA	NA
DHA	chr16:55959425-57958849	16_56973441_C_T	16	56973441	C	T	0.0522521	DHA_chr16:55959425-57958849_L3	L3	1.11893e-98	2.37482e-13	0.993705	3.60357e-11	5.68355e-05	5.68345e-05	5.68357e-05	5.68384e-05	5.68423e-05	5.68471e-05	0.993707	-4.58735	NA	NA	CETP	TRUE
DHA	chr16:55959425-57958849	16_56951827_CTT_C	16	56951827	CTT	C	0.278907	DHA_chr16:55959425-57958849_L4	L4	2.71256e-84	6.11965e-13	1.67768e-13	0.999997	5.68285e-05	5.68276e-05	5.68287e-05	5.68315e-05	5.68353e-05	5.68401e-05	0.999997	1.09212	NA	NA	NA	NA
DHA	chr16:65937978-67937735	16_67472344_T_C	16	67472344	T	C	0.037851	DHA_chr16:65937978-67937735_L1	L1	0.998927	5.68267e-06	9.99303e-05	9.97884e-05	9.95552e-05	9.93199e-05	9.91368e-05	9.90355e-05	9.90288e-05	9.91182e-05	0.998928	-8.74363	NA	NA	NA	NA
DHA	chr16:66943191-68942315	16_67942417_A_T	16	67942417	A	T	0.0346741	DHA_chr16:66943191-68942315_L1	L1	0.999998	3.64969e-05	9.84617e-05	9.79333e-05	9.73859e-05	9.69497e-05	9.66882e-05	9.66232e-05	9.67515e-05	9.70569e-05	0.999998	10.4928	LCAT	TRUE	NA	NA
DHA	chr16:68013655-70013585	16_68104812_G_A	16	68104812	G	A	0.0391715	DHA_chr16:68013655-70013585_L1	L1	0.999928	5.96985e-05	5.80275e-05	5.73919e-05	5.74824e-05	5.79229e-05	5.85216e-05	5.9202e-05	5.99331e-05	6.06996e-05	0.999928	9.09676	NA	NA	NA	NA
DHA	chr17:42849261-44848558	17_43848758_C_T	17	43848758	C	T	0.031869	DHA_chr17:42849261-44848558_L1	L1	0.999929	2.24891e-11	2.98856e-07	0.000123062	0.000100282	9.85441e-05	9.66063e-05	9.54554e-05	9.52542e-05	9.59622e-05	0.999929	10.8848	CD300LG	TRUE	NA	NA
DHA	chr17:6657445-8657266	17_7176936_CCCCCAGCCCCAG_C	17	7176936	CCCCCAGCCCCAG	C	0.00776822	DHA_chr17:6657445-8657266_L1	L1	0.943582	4.90863e-10	1.79653e-06	5.23345e-05	5.1207e-05	5.05048e-05	5.04081e-05	5.07182e-05	5.12285e-05	5.18185e-05	0.943602	8.6399	NA	NA	ASGR1	TRUE
DHA	chr18:48640922-50640624	18_49583585_A_G	18	49583585	A	G	0.0134357	DHA_chr18:48640922-50640624_L2	L2	8.81147e-46	1	7.63132e-22	7.23425e-18	4.86059e-16	5.92851e-08	3.50985e-05	3.50958e-05	3.50351e-05	3.5016e-05	1	-16.765	LIPG	TRUE	NA	NA
DHA	chr18:48640922-50640624	18_49586795_C_T	18	49586795	C	T	0.00256465	DHA_chr18:48640922-50640624_L3	L3	9.41631e-46	1.97755e-61	1	7.18254e-18	5.49606e-16	5.7741e-08	3.51086e-05	3.51058e-05	3.50438e-05	3.50244e-05	1	-10.5818	LIPG	TRUE	NA	NA
DHA	chr19:10087712-12087442	19_11120527_G_A	19	11120527	G	A	0.0123255	DHA_chr19:10087712-12087442_L2	L2	8.96133e-59	0.997693	2.67383e-16	1.01115e-06	5.55125e-05	5.5362e-05	5.51308e-05	5.49642e-05	5.49315e-05	5.50416e-05	0.997694	8.61475	NA	NA	LDLR	TRUE
DHA	chr19:18268831-20268725	19_19268740_C_T	19	19268740	C	T	0.0755007	DHA_chr19:18268831-20268725_L1	L1	0.991856	3.14167e-83	2.21759e-06	2.76731e-05	9.38086e-05	9.38086e-05	9.38086e-05	9.38086e-05	9.38086e-05	9.38086e-05	0.991857	31.9786	TM6SF2	TRUE	NA	NA
DHA	chr19:18268831-20268725	19_19269704_A_G	19	19269704	A	G	0.0138897	DHA_chr19:18268831-20268725_L2	L2	4.92385e-228	0.998283	2.1857e-06	2.76966e-05	9.38086e-05	9.38086e-05	9.38086e-05	9.38086e-05	9.38086e-05	9.38086e-05	0.998283	18.5764	TM6SF2	TRUE	NA	NA
DHA	chr19:19329255-21329045	19_19349732_G_C	19	19349732	G	C	0.0708158	DHA_chr19:19329255-21329045_L1	L1	1	9.13543e-81	7.69346e-12	6.80113e-05	6.62154e-05	6.60579e-05	6.72706e-05	7.01033e-05	7.58097e-05	7.92707e-05	1	30.5728	NA	NA	NA	NA
DHA	chr19:19329255-21329045	19_19347579_A_G	19	19347579	A	G	0.0138171	DHA_chr19:19329255-21329045_L2	L2	1.0521e-212	1	7.66255e-12	6.80288e-05	6.62357e-05	6.60785e-05	6.72892e-05	7.01175e-05	7.58153e-05	7.92707e-05	1	18.2004	NA	NA	NA	NA
DHA	chr19:19329255-21329045	19_19357846_C_T	19	19357846	C	T	0.00539929	DHA_chr19:19329255-21329045_L3	L3	7.1255e-213	7.80362e-81	0.806621	6.86582e-05	6.69365e-05	6.67853e-05	6.79491e-05	7.0654e-05	7.6043e-05	7.92707e-05	0.806702	6.46146	NA	NA	NA	NA
DHA	chr19:43909092-45908462	19_44908822_C_T	19	44908822	C	T	0.0807097	DHA_chr19:43909092-45908462_L1	L1	0.950906	2.62521e-54	9.31361e-25	5.29693e-12	3.46987e-10	9.08084e-06	3.64189e-05	3.64266e-05	3.64335e-05	3.64451e-05	0.950913	22.448	APOE	TRUE	NA	NA
DHA	chr19:43909092-45908462	19_44927023_C_G	19	44927023	C	G	0.467515	DHA_chr19:43909092-45908462_L2	L2	1.51101e-112	1	1.11682e-24	3.57203e-12	3.46972e-10	9.31146e-06	3.64254e-05	3.64331e-05	3.644e-05	3.64515e-05	1	-14.4021	NA	NA	APOC1P1	TRUE
DHA	chr19:43909092-45908462	19_44945208_T_G	19	44945208	T	G	0.350561	DHA_chr19:43909092-45908462_L3	L3	4.48274e-113	2.23084e-54	0.999551	4.01222e-12	3.48452e-10	1.00962e-05	3.65262e-05	3.65338e-05	3.65406e-05	3.65519e-05	0.999551	-12.1273	APOC4	TRUE	NA	NA
DHA	chr19:43909092-45908462	19_44908684_T_C	19	44908684	T	C	0.155896	DHA_chr19:43909092-45908462_L4	L4	3.89724e-111	2.06111e-54	1.35076e-24	0.998233	3.49251e-10	1.04071e-05	3.66584e-05	3.6666e-05	3.66727e-05	3.66841e-05	0.998233	-10.4401	APOE	TRUE	NA	NA
DHA	chr19:47756530-49755861	19_48756272_A_G	19	48756272	A	G	0.449517	DHA_chr19:47756530-49755861_L1	L1	0.872215	6.46262e-05	6.41182e-05	6.35383e-05	6.30524e-05	6.27321e-05	6.25962e-05	6.26371e-05	6.28366e-05	6.31745e-05	0.872288	-5.64347	NA	NA	NA	NA
DHA	chr20:39551388-41551142	20_40551182_G_C	20	40551182	G	C	0.0309647	DHA_chr20:39551388-41551142_L1	L1	0.947989	8.07554e-12	7.69625e-08	9.28963e-05	9.28376e-05	9.27704e-05	9.27133e-05	9.26788e-05	9.26748e-05	9.27055e-05	0.948023	-9.55053	NA	NA	NA	NA
DHA	chr20:43413973-45413438	20_44413724_C_T	20	44413724	C	T	0.0313713	DHA_chr20:43413973-45413438_L1	L1	1	4.54237e-07	4.41655e-09	1.05443e-07	7.21014e-05	7.2185e-05	7.22571e-05	7.22931e-05	7.22811e-05	7.22204e-05	1	8.81584	HNF4A	TRUE	NA	NA
DHA	chr20:43413973-45413438	20_44405376_G_A	20	44405376	G	A	0.376378	DHA_chr20:43413973-45413438_L3	L3	8.91677e-19	4.55614e-07	0.982364	1.54502e-07	7.2488e-05	7.25712e-05	7.26429e-05	7.26787e-05	7.26668e-05	7.26065e-05	0.982372	3.78317	NA	NA	NA	NA
DHA	chr20:62641242-64237595	20_63641230_G_T	20	63641230	G	T	0.184728	DHA_chr20:62641242-64237595_L1	L1	0.932694	6.55638e-05	6.56695e-05	6.56263e-05	6.54872e-05	6.53127e-05	6.51545e-05	6.5049e-05	6.50163e-05	6.50633e-05	0.932733	6.85351	NA	NA	STMN3	TRUE
DHA	chr21:42971727-44971342	21_43971391_C_T	21	43971391	C	T	0.0331012	DHA_chr21:42971727-44971342_L2	L2	5.99342e-07	0.954864	7.43894e-05	7.40954e-05	7.37298e-05	7.34125e-05	7.32323e-05	7.32331e-05	7.34154e-05	7.3753e-05	0.954891	5.66004	AGPAT3	TRUE	NA	NA
Gln	chr1:108692153-110690264	1_109690361_A_G	1	109690361	A	G	0.269572	Gln_chr1:108692153-110690264_L1	L1	0.999904	6.57436e-05	6.58777e-05	6.57225e-05	6.54027e-05	6.50486e-05	6.47604e-05	6.45982e-05	6.45866e-05	6.4726e-05	0.999904	6.32508	GSTM1	TRUE	NA	NA
Gln	chr1:153454522-155454274	1_155015228_C_T	1	155015228	C	T	0.0214763	Gln_chr1:153454522-155454274_L2	L2	6.20473e-15	0.898714	5.73148e-05	5.71069e-05	5.66412e-05	5.61857e-05	5.59233e-05	5.59076e-05	5.61067e-05	5.64606e-05	0.898759	-7.4395	ZBTB7B	TRUE	NA	NA
Gln	chr1:154939175-156939004	1_155015228_C_T	1	155015228	C	T	0.0214763	Gln_chr1:154939175-156939004_L1	L1	0.934034	9.75441e-06	9.00693e-05	9.01112e-05	9.01566e-05	9.0203e-05	9.02492e-05	9.02951e-05	9.03422e-05	9.03928e-05	0.934082	-7.4395	ZBTB7B	TRUE	NA	NA
Gln	chr1:196955702-198955636	1_197955640_G_A	1	197955640	G	A	0.0212203	Gln_chr1:196955702-198955636_L1	L1	0.844058	7.30711e-05	7.20329e-05	7.08233e-05	6.9999e-05	6.97281e-05	6.9924e-05	7.04332e-05	7.1128e-05	7.19239e-05	0.844157	-5.35727	NA	NA	NA	NA
Gln	chr1:212978238-214977433	1_213972388_C_G	1	213972388	C	G	0.378599	Gln_chr1:212978238-214977433_L2	L2	7.59923e-122	0.863977	1.38349e-08	5.04128e-05	4.97609e-05	4.92324e-05	4.90254e-05	4.91274e-05	4.94533e-05	4.99234e-05	0.864024	-14.8732	NA	NA	NA	NA
Gln	chr1:25853619-27852200	1_26891532_AG_A	1	26891532	AG	A	0.028018	Gln_chr1:25853619-27852200_L1	L1	0.931295	7.36592e-05	7.37422e-05	7.38009e-05	7.38296e-05	7.3831e-05	7.38121e-05	7.37827e-05	7.3753e-05	7.37328e-05	0.931341	-7.90415	NA	NA	NA	NA
Gln	chr2:172980150-174980078	2_173980139_C_T	2	173980139	C	T	0.130221	Gln_chr2:172980150-174980078_L1	L1	0.994326	6.25818e-05	6.2687e-05	6.26627e-05	6.25516e-05	6.24038e-05	6.22633e-05	6.21628e-05	6.21214e-05	6.21476e-05	0.994329	-6.72651	NA	NA	NA	NA
Gln	chr2:188678408-190677347	2_190672417_T_C	2	190672417	T	C	0.277859	Gln_chr2:188678408-190677347_L1	L1	0.973254	1.54863e-08	2.40675e-08	1.05285e-06	4.36655e-06	3.6841e-05	3.65956e-05	3.65392e-05	3.66573e-05	3.689e-05	0.973259	22.9337	NA	NA	NA	NA
Gln	chr2:209553622-211553546	2_210562250_A_G	2	210562250	A	G	0.235521	Gln_chr2:209553622-211553546_L2	L2	9.92794e-41	1	6.84466e-15	4.74735e-09	5.00183e-05	5.00643e-05	5.01149e-05	5.01451e-05	5.01428e-05	5.01097e-05	1	-3.33189	NA	NA	NA	NA
Gln	chr2:209553622-211553546	2_210615967_G_A	2	210615967	G	A	0.046376	Gln_chr2:209553622-211553546_L3	L3	6.21232e-48	1.19143e-42	0.92304	5.82551e-11	5.0645e-05	5.06907e-05	5.07412e-05	5.07713e-05	5.07684e-05	5.07344e-05	0.923063	-5.56036	NA	NA	NA	NA
Gln	chr2:25269598-27269495	2_27247663_G_A	2	27247663	G	A	0.024035	Gln_chr2:25269598-27269495_L10	L10	8.23334e-124	4.12522e-42	1.40649e-33	9.85511e-38	1.15651e-10	4.2347e-21	6.25168e-09	4.40518e-16	3.18119e-12	0.999955	0.999955	-8.36923	NA	NA	NA	NA
Gln	chr2:25269598-27269495	2_27264937_G_A	2	27264937	G	A	0.125095	Gln_chr2:25269598-27269495_L2	L2	1.07048e-117	0.907709	2.64733e-39	1.16956e-37	1.29379e-10	1.07907e-15	6.24149e-09	4.80216e-16	3.19309e-12	2.3552e-12	0.907709	-9.74741	NA	NA	NA	NA
Gln	chr2:25269598-27269495	2_27071114_G_A	2	27071114	G	A	0.097985	Gln_chr2:25269598-27269495_L3	L3	4.03465e-123	7.58382e-42	0.925802	1.09073e-37	1.15957e-10	1.03655e-20	6.26285e-09	4.51679e-16	3.18561e-12	1.40073e-10	0.925802	-9.78195	NA	NA	NA	NA
Gln	chr2:25269598-27269495	2_27188684_T_G	2	27188684	T	G	0.022044	Gln_chr2:25269598-27269495_L4	L4	8.8821e-124	4.27495e-42	1.47097e-39	1	1.16367e-10	4.66173e-21	6.23723e-09	4.34537e-16	3.17649e-12	2.27097e-12	1	-8.36464	NA	NA	NA	NA
Gln	chr2:25269598-27269495	2_27120026_C_T	2	27120026	C	T	0.183739	Gln_chr2:25269598-27269495_L6	L6	5.63793e-122	3.45069e-31	8.35278e-39	1.2795e-37	1.34463e-10	0.994003	6.28005e-09	4.93153e-16	3.2082e-12	2.33112e-12	0.994003	-8.98382	NA	NA	NA	NA
Gln	chr2:25269598-27269495	2_27244038_C_G	2	27244038	C	G	0.013965	Gln_chr2:25269598-27269495_L8	L8	3.55325e-121	4.43859e-42	1.50979e-39	1.04316e-37	1.20614e-10	4.88142e-21	6.29083e-09	1	3.23011e-12	2.33357e-12	1	6.4077	NA	NA	NA	NA
[truncated: 31,846 more rows]

## Sheet: Table S5
PP.H3	PP.H4	signal1	lead1	signal2	lead2	metabolite	maf2	log10p2	gene_symbols	UKBPPP_ProteinID	signal1_trait	source	quant_method	molecular_trait_id	cluster	n_metabolites
[truncated: 28,429 more rows]

## Sheet: Table S6
variant	is_missense	is_splice	missense_gene	splice_gene	most_significant_metabolite	n_metabolites_influenced_by_cluster	LOG10P	maf
[truncated: 91 more rows]

[truncated: 7 more sheets: Table S7, Table S8, Table S9, Table S10, Table S11, Table S12, Table S13]
