# Supplementary material for: Genetic analysis of circulating metabolic traits in 619,372 individuals
Source: Nature. 2026 May 20;655(8124):971–8. doi: 10.1038/s41586-026-10532-5 (PMC13391353; doi:10.1038/s41586-026-10532-5)
Supplement: Supplementary file 5 — Source Data Figs. 1–4, Extended Data Fig. 3 and Supplementary Figs. 1, 2 and 4 [file 41586_2026_10532_MOESM5_ESM.xlsx]

## Sheet: F1A_source_data
metabolite	Group	n	novel_percent
Ala	Amino acids	209	0.631579
Gln	Amino acids	242	0.694215
Gly	Amino acids	179	0.620112
His	Amino acids	86	0.55814
Ile	Amino acids	67	0.432836
Leu	Amino acids	96	0.541667
Phe	Amino acids	52	0.442308
Tyr	Amino acids	140	0.535714
Val	Amino acids	136	0.647059
ApoA1	Lipid/lipoprotein traits	308	0.61039
ApoB	Lipid/lipoprotein traits	268	0.5
ApoB_by_ApoA1	Lipid/lipoprotein traits	304	0.480263
HDL_C	Lipid/lipoprotein traits	394	0.652284
LDL_C	Lipid/lipoprotein traits	242	0.471074
Remnant_C	Lipid/lipoprotein traits	250	0.476
Total_C	Lipid/lipoprotein traits	263	0.456274
VLDL_C	Lipid/lipoprotein traits	289	0.519031
Total_CE	Lipid/lipoprotein traits	267	0.47191
DHA	Lipid/lipoprotein traits	166	0.427711
DHA_pct	Lipid/lipoprotein traits	119	0.546218
LA	Lipid/lipoprotein traits	237	0.451477
LA_pct	Lipid/lipoprotein traits	175	0.508571
MUFA	Lipid/lipoprotein traits	256	0.554688
MUFA_pct	Lipid/lipoprotein traits	289	0.643599
Omega_3	Lipid/lipoprotein traits	210	0.509524
Omega_3_pct	Lipid/lipoprotein traits	121	0.545455
Omega_6	Lipid/lipoprotein traits	253	0.486166
Omega_6_pct	Lipid/lipoprotein traits	215	0.576744
PUFA	Lipid/lipoprotein traits	272	0.503676
PUFA_pct	Lipid/lipoprotein traits	199	0.517588
SFA	Lipid/lipoprotein traits	221	0.497738
SFA_pct	Lipid/lipoprotein traits	76	0.407895
Total_FA	Lipid/lipoprotein traits	262	0.515267
Unsaturation	Lipid/lipoprotein traits	173	0.479769
Albumin	Fluid balance	195	0.753846
Creatinine	Fluid balance	355	0.740845
Total_FC	Lipid/lipoprotein traits	266	0.43985
Citrate	Glycolysis	145	0.668966
Glucose	Glycolysis	105	0.657143
Lactate	Glycolysis	57	0.842105
Pyruvate	Glycolysis	69	0.797101
GlycA	Inflammation	288	0.680556
Acetate	Ketone bodies	32	0.625
Acetone	Ketone bodies	33	0.30303
bOHbutyrate	Ketone bodies	51	0.27451
HDL_size	Lipid/lipoprotein traits	384	0.651042
LDL_size	Lipid/lipoprotein traits	105	0.285714
VLDL_size	Lipid/lipoprotein traits	315	0.650794
IDL_C	Lipid/lipoprotein traits	248	0.447581
IDL_CE	Lipid/lipoprotein traits	241	0.448133
IDL_FC	Lipid/lipoprotein traits	259	0.459459
IDL_L	Lipid/lipoprotein traits	249	0.457831
IDL_P	Lipid/lipoprotein traits	243	0.465021
IDL_PL	Lipid/lipoprotein traits	272	0.488971
IDL_TG	Lipid/lipoprotein traits	285	0.515789
L_HDL_C	Lipid/lipoprotein traits	444	0.693694
L_HDL_CE	Lipid/lipoprotein traits	450	0.695556
L_HDL_FC	Lipid/lipoprotein traits	400	0.6575
L_HDL_L	Lipid/lipoprotein traits	396	0.671717
L_HDL_P	Lipid/lipoprotein traits	416	0.682692
L_HDL_PL	Lipid/lipoprotein traits	375	0.642667
L_HDL_TG	Lipid/lipoprotein traits	172	0.494186
L_LDL_C	Lipid/lipoprotein traits	237	0.459916
L_LDL_CE	Lipid/lipoprotein traits	243	0.469136
L_LDL_FC	Lipid/lipoprotein traits	251	0.446215
L_LDL_L	Lipid/lipoprotein traits	243	0.45679
L_LDL_P	Lipid/lipoprotein traits	269	0.501859
L_LDL_PL	Lipid/lipoprotein traits	240	0.441667
L_LDL_TG	Lipid/lipoprotein traits	278	0.507194
L_VLDL_C	Lipid/lipoprotein traits	311	0.630225
L_VLDL_CE	Lipid/lipoprotein traits	285	0.57193
L_VLDL_FC	Lipid/lipoprotein traits	319	0.645768
L_VLDL_L	Lipid/lipoprotein traits	312	0.63141
L_VLDL_P	Lipid/lipoprotein traits	318	0.628931
L_VLDL_PL	Lipid/lipoprotein traits	328	0.637195
L_VLDL_TG	Lipid/lipoprotein traits	302	0.619205
M_HDL_C	Lipid/lipoprotein traits	321	0.64486
M_HDL_CE	Lipid/lipoprotein traits	323	0.637771
M_HDL_FC	Lipid/lipoprotein traits	292	0.630137
M_HDL_L	Lipid/lipoprotein traits	277	0.599278
M_HDL_P	Lipid/lipoprotein traits	295	0.616949
M_HDL_PL	Lipid/lipoprotein traits	255	0.560784
M_HDL_TG	Lipid/lipoprotein traits	225	0.497778
M_LDL_C	Lipid/lipoprotein traits	248	0.467742
M_LDL_CE	Lipid/lipoprotein traits	253	0.470356
M_LDL_FC	Lipid/lipoprotein traits	234	0.457265
M_LDL_L	Lipid/lipoprotein traits	255	0.478431
M_LDL_P	Lipid/lipoprotein traits	248	0.475806
M_LDL_PL	Lipid/lipoprotein traits	260	0.492308
M_LDL_TG	Lipid/lipoprotein traits	311	0.565916
M_VLDL_C	Lipid/lipoprotein traits	257	0.505837
M_VLDL_CE	Lipid/lipoprotein traits	233	0.472103
M_VLDL_FC	Lipid/lipoprotein traits	266	0.503759
M_VLDL_L	Lipid/lipoprotein traits	269	0.531599
M_VLDL_P	Lipid/lipoprotein traits	282	0.531915
M_VLDL_PL	Lipid/lipoprotein traits	278	0.517986
M_VLDL_TG	Lipid/lipoprotein traits	316	0.607595
S_HDL_C	Lipid/lipoprotein traits	211	0.57346
S_HDL_CE	Lipid/lipoprotein traits	205	0.585366
S_HDL_FC	Lipid/lipoprotein traits	233	0.536481
S_HDL_L	Lipid/lipoprotein traits	215	0.562791
S_HDL_P	Lipid/lipoprotein traits	212	0.599057
S_HDL_PL	Lipid/lipoprotein traits	217	0.539171
S_HDL_TG	Lipid/lipoprotein traits	329	0.6231
S_LDL_C	Lipid/lipoprotein traits	250	0.484
S_LDL_CE	Lipid/lipoprotein traits	254	0.46063
S_LDL_FC	Lipid/lipoprotein traits	226	0.469027
S_LDL_L	Lipid/lipoprotein traits	264	0.481061
S_LDL_P	Lipid/lipoprotein traits	262	0.484733
S_LDL_PL	Lipid/lipoprotein traits	264	0.507576
S_LDL_TG	Lipid/lipoprotein traits	308	0.600649
S_VLDL_C	Lipid/lipoprotein traits	292	0.530822
S_VLDL_CE	Lipid/lipoprotein traits	292	0.547945
S_VLDL_FC	Lipid/lipoprotein traits	284	0.503521
S_VLDL_L	Lipid/lipoprotein traits	312	0.548077
S_VLDL_P	Lipid/lipoprotein traits	320	0.55
S_VLDL_PL	Lipid/lipoprotein traits	305	0.52459
S_VLDL_TG	Lipid/lipoprotein traits	332	0.614458
XL_HDL_C	Lipid/lipoprotein traits	378	0.648148
XL_HDL_CE	Lipid/lipoprotein traits	404	0.655941
XL_HDL_FC	Lipid/lipoprotein traits	336	0.60119
XL_HDL_L	Lipid/lipoprotein traits	380	0.621053
XL_HDL_P	Lipid/lipoprotein traits	357	0.588235
XL_HDL_PL	Lipid/lipoprotein traits	364	0.626374
XL_HDL_TG	Lipid/lipoprotein traits	214	0.481308
XL_VLDL_C	Lipid/lipoprotein traits	297	0.62963
XL_VLDL_CE	Lipid/lipoprotein traits	280	0.589286
XL_VLDL_FC	Lipid/lipoprotein traits	300	0.65
XL_VLDL_L	Lipid/lipoprotein traits	315	0.647619
XL_VLDL_P	Lipid/lipoprotein traits	319	0.648903
XL_VLDL_PL	Lipid/lipoprotein traits	303	0.640264
XL_VLDL_TG	Lipid/lipoprotein traits	311	0.643087
XS_VLDL_C	Lipid/lipoprotein traits	256	0.503906
XS_VLDL_CE	Lipid/lipoprotein traits	239	0.518828
XS_VLDL_FC	Lipid/lipoprotein traits	265	0.479245
XS_VLDL_L	Lipid/lipoprotein traits	272	0.477941
XS_VLDL_P	Lipid/lipoprotein traits	275	0.465455
XS_VLDL_PL	Lipid/lipoprotein traits	281	0.480427
XS_VLDL_TG	Lipid/lipoprotein traits	318	0.544025
XXL_VLDL_C	Lipid/lipoprotein traits	286	0.625874
XXL_VLDL_CE	Lipid/lipoprotein traits	284	0.605634
XXL_VLDL_FC	Lipid/lipoprotein traits	275	0.629091
XXL_VLDL_L	Lipid/lipoprotein traits	262	0.580153
XXL_VLDL_P	Lipid/lipoprotein traits	274	0.609489
XXL_VLDL_PL	Lipid/lipoprotein traits	283	0.614841
XXL_VLDL_TG	Lipid/lipoprotein traits	234	0.564103
Cholines	Lipid/lipoprotein traits	250	0.496
Phosphatidylc	Lipid/lipoprotein traits	260	0.496154
Phosphoglyc	Lipid/lipoprotein traits	239	0.485356
Sphingomyelins	Lipid/lipoprotein traits	267	0.47191
TG_by_PG	Lipid/lipoprotein traits	364	0.664835
IDL_CE_pct	Lipid/lipoprotein traits	195	0.517949
IDL_C_pct	Lipid/lipoprotein traits	266	0.548872
IDL_FC_pct	Lipid/lipoprotein traits	189	0.354497
IDL_PL_pct	Lipid/lipoprotein traits	118	0.347458
IDL_TG_pct	Lipid/lipoprotein traits	289	0.560554
L_HDL_CE_pct	Lipid/lipoprotein traits	332	0.626506
L_HDL_C_pct	Lipid/lipoprotein traits	387	0.661499
L_HDL_FC_pct	Lipid/lipoprotein traits	264	0.560606
L_HDL_PL_pct	Lipid/lipoprotein traits	298	0.607383
L_HDL_TG_pct	Lipid/lipoprotein traits	318	0.650943
L_LDL_CE_pct	Lipid/lipoprotein traits	154	0.350649
L_LDL_C_pct	Lipid/lipoprotein traits	224	0.428571
L_LDL_FC_pct	Lipid/lipoprotein traits	354	0.60452
L_LDL_PL_pct	Lipid/lipoprotein traits	172	0.348837
L_LDL_TG_pct	Lipid/lipoprotein traits	250	0.532
L_VLDL_CE_pct	Lipid/lipoprotein traits	219	0.557078
L_VLDL_C_pct	Lipid/lipoprotein traits	180	0.455556
L_VLDL_FC_pct	Lipid/lipoprotein traits	154	0.428571
L_VLDL_PL_pct	Lipid/lipoprotein traits	256	0.539062
L_VLDL_TG_pct	Lipid/lipoprotein traits	188	0.468085
M_HDL_CE_pct	Lipid/lipoprotein traits	300	0.586667
M_HDL_C_pct	Lipid/lipoprotein traits	332	0.63253
M_HDL_FC_pct	Lipid/lipoprotein traits	347	0.662824
M_HDL_PL_pct	Lipid/lipoprotein traits	337	0.649852
M_HDL_TG_pct	Lipid/lipoprotein traits	319	0.617555
M_LDL_CE_pct	Lipid/lipoprotein traits	182	0.450549
M_LDL_C_pct	Lipid/lipoprotein traits	123	0.308943
M_LDL_FC_pct	Lipid/lipoprotein traits	331	0.60423
M_LDL_PL_pct	Lipid/lipoprotein traits	140	0.328571
M_LDL_TG_pct	Lipid/lipoprotein traits	210	0.5
M_VLDL_CE_pct	Lipid/lipoprotein traits	303	0.610561
M_VLDL_C_pct	Lipid/lipoprotein traits	289	0.602076
M_VLDL_FC_pct	Lipid/lipoprotein traits	271	0.594096
M_VLDL_PL_pct	Lipid/lipoprotein traits	255	0.533333
M_VLDL_TG_pct	Lipid/lipoprotein traits	292	0.571918
S_HDL_CE_pct	Lipid/lipoprotein traits	199	0.396985
S_HDL_C_pct	Lipid/lipoprotein traits	214	0.457944
S_HDL_FC_pct	Lipid/lipoprotein traits	274	0.580292
S_HDL_PL_pct	Lipid/lipoprotein traits	219	0.456621
S_HDL_TG_pct	Lipid/lipoprotein traits	348	0.646552
S_LDL_CE_pct	Lipid/lipoprotein traits	187	0.40107
S_LDL_C_pct	Lipid/lipoprotein traits	161	0.36646
S_LDL_FC_pct	Lipid/lipoprotein traits	255	0.494118
S_LDL_PL_pct	Lipid/lipoprotein traits	198	0.419192
S_LDL_TG_pct	Lipid/lipoprotein traits	263	0.570342
S_VLDL_CE_pct	Lipid/lipoprotein traits	228	0.504386
S_VLDL_C_pct	Lipid/lipoprotein traits	263	0.539924
S_VLDL_FC_pct	Lipid/lipoprotein traits	269	0.594796
S_VLDL_PL_pct	Lipid/lipoprotein traits	273	0.549451
S_VLDL_TG_pct	Lipid/lipoprotein traits	261	0.528736
XL_HDL_CE_pct	Lipid/lipoprotein traits	151	0.364238
XL_HDL_C_pct	Lipid/lipoprotein traits	139	0.402878
XL_HDL_FC_pct	Lipid/lipoprotein traits	300	0.636667
XL_HDL_PL_pct	Lipid/lipoprotein traits	255	0.615686
XL_HDL_TG_pct	Lipid/lipoprotein traits	345	0.657971
XL_VLDL_CE_pct	Lipid/lipoprotein traits	221	0.588235
XL_VLDL_C_pct	Lipid/lipoprotein traits	228	0.583333
XL_VLDL_FC_pct	Lipid/lipoprotein traits	165	0.442424
XL_VLDL_PL_pct	Lipid/lipoprotein traits	163	0.404908
XL_VLDL_TG_pct	Lipid/lipoprotein traits	204	0.504902
XS_VLDL_CE_pct	Lipid/lipoprotein traits	314	0.640127
XS_VLDL_C_pct	Lipid/lipoprotein traits	303	0.60396
XS_VLDL_FC_pct	Lipid/lipoprotein traits	154	0.337662
XS_VLDL_PL_pct	Lipid/lipoprotein traits	217	0.516129
XS_VLDL_TG_pct	Lipid/lipoprotein traits	310	0.577419
XXL_VLDL_CE_pct	Lipid/lipoprotein traits	100	0.29
XXL_VLDL_C_pct	Lipid/lipoprotein traits	108	0.314815
XXL_VLDL_FC_pct	Lipid/lipoprotein traits	94	0.297872
XXL_VLDL_PL_pct	Lipid/lipoprotein traits	98	0.265306
XXL_VLDL_TG_pct	Lipid/lipoprotein traits	72	0.236111
HDL_TG	Lipid/lipoprotein traits	227	0.515419
LDL_TG	Lipid/lipoprotein traits	290	0.524138
Total_TG	Lipid/lipoprotein traits	322	0.614907
VLDL_TG	Lipid/lipoprotein traits	320	0.634375

## Sheet: F1B_source_data
study	n_signals	n_colocs	n_clusters	study_group	pct_coloc
FinnGen	21764	1705	441	1	0.07834037860687373
Suzuki_2024	784	128	127	2	0.16326530612244897
Aragam_2022	193	39	37	2	0.20207253886010362
FinnGen+UKBB+MVP	19028	1805	649	1	0.094860206012192555
Pan-UKBB	239337	11642	1643	1	0.04864270881643874
INTERVAL	53604	1083	573	3	0.020203716140586525
MVP	57480	6314	921	1	0.10984690327070286
eQTL Catalogue	849935	12978	1576	3	0.015269402954343567
UKB-PPP	2593	110	108	3	0.042421905129193985
meta_EUR	86886	46679	2946	4	0.5372442050502958

## Sheet: F1C_source_data
chr	pos	ref	alt	rsid	beta	se	study	trait	locus	display_name	order	study_group
8	105569300	A	T	rs6993770	0.0535	0.00903	FinnGen+MVP+UKBB	Pulmonary embolism	ZFPM2	ZFPM2 (8-105569300-A-T)	1	1
10	119250744	A	G	rs10886430	0.148	0.0138	FinnGen+MVP+UKBB	Pulmonary embolism	GRK5	GRK5 (10-119250744-A-G)	1	1
19	55027612	T	C	rs1654425	0.0865	0.0122	FinnGen+MVP+UKBB	Pulmonary embolism	GP6	GP6 (19-55027612-T-C)	1	1
8	105569300	A	T	rs6993770	0.08709470685093373	0.01183707289674077	MVP	Deep vein thrombosis	ZFPM2	ZFPM2 (8-105569300-A-T)	2	1
10	119250744	A	G	rs10886430	0.15595230177388647	0.019956927257548177	MVP	Deep vein thrombosis	GRK5	GRK5 (10-119250744-A-G)	2	1
19	55027612	T	C	rs1654425	0.10225423403875637	0.017328397280872952	MVP	Deep vein thrombosis	GP6	GP6 (19-55027612-T-C)	2	1
8	105569300	A	T	rs6993770	0.026	0.002	meta_EUR	Lactate	ZFPM2	ZFPM2 (8-105569300-A-T)	3	4
10	119250744	A	G	rs10886430	0.019	0.0028	meta_EUR	Lactate	GRK5	GRK5 (10-119250744-A-G)	3	4
19	55027612	T	C	rs1654425	0.023	0.0026	meta_EUR	Lactate	GP6	GP6 (19-55027612-T-C)	3	4
8	105569300	A	T	rs6993770	-0.0019	0.002	meta_EUR	Glucose	ZFPM2	ZFPM2 (8-105569300-A-T)	4	4
10	119250744	A	G	rs10886430	-0.014	0.0027	meta_EUR	Glucose	GRK5	GRK5 (10-119250744-A-G)	4	4
19	55027612	T	C	rs1654425	-0.017	0.0025	meta_EUR	Glucose	GP6	GP6 (19-55027612-T-C)	4	4
8	105569300	A	T	rs6993770	-0.06971	0.003118	Pan-UKBB	Mean platelet volume	ZFPM2	ZFPM2 (8-105569300-A-T)	5	1
10	119250744	A	G	rs10886430	0.06566	0.004323	Pan-UKBB	Mean platelet volume	GRK5	GRK5 (10-119250744-A-G)	5	1
19	55027612	T	C	rs1654425	0.1076	0.003793	Pan-UKBB	Mean platelet volume	GP6	GP6 (19-55027612-T-C)	5	1
8	105569300	A	T	rs6993770	0.09397	0.002948	Pan-UKBB	Platelet count	ZFPM2	ZFPM2 (8-105569300-A-T)	6	1
10	119250744	A	G	rs10886430	-0.04044	0.004087	Pan-UKBB	Platelet count	GRK5	GRK5 (10-119250744-A-G)	6	1
19	55027612	T	C	rs1654425	-0.03687	0.003586	Pan-UKBB	Platelet count	GP6	GP6 (19-55027612-T-C)	6	1
19	55027612	T	C	rs1654425	0.397893	0.00840428	UKB-PPP	GP6	GP6	GP6 (19-55027612-T-C)	7	3
10	119250744	A	G	rs10886430	-0.389423	0.00979388	UKB-PPP	GRK5	GRK5	GRK5 (10-119250744-A-G)	8	3

## Sheet: F2C_source_data
chrom	pos	other_allele	effect_allele	pvalue	beta	se	rsid
19	41197841	C	T	0.119709	0.32926	0.211607	19_41197841_C_T
19	41197858	G	A	0.445268	-0.101915	0.133514	19_41197858_G_A
19	41197863	G	A	0.268933	-0.098921	0.0894789	19_41197863_G_A
19	41197870	C	T	0.548161	0.0824114	0.137234	19_41197870_C_T
19	41197887	C	T	0.390914	0.104117	0.121354	19_41197887_C_T
19	41197888	G	A	0.947814	0.000285752	0.00436586	19_41197888_G_A
19	41197963	C	A	0.999544	3.39629e-05	0.0593783	19_41197963_C_A
19	41197964	G	A	0.148688	0.120066	0.0831378	19_41197964_G_A
19	41197972	G	A	0.205062	0.222963	0.175941	19_41197972_G_A
19	41197978	ACT	A	0.311581	-0.185982	0.183793	19_41197978_ACT_A
19	41198008	A	G	0.461031	0.123289	0.167251	19_41198008_A_G
19	41198050	A	G	0.867145	0.000300341	0.00179537	19_41198050_A_G
19	41198102	T	C	0.293918	0.156423	0.149036	19_41198102_T_C
19	41198108	C	T	0.230355	-0.233124	0.19436	19_41198108_C_T
19	41198172	A	ATC	0.800149	0.0550665	0.217521	19_41198172_A_ATC
19	41198222	G	A	0.887932	0.0109814	0.077926	19_41198222_G_A
19	41198262	A	T	0.222018	0.172079	0.140912	19_41198262_A_T
19	41198275	T	C	0.179354	-0.161116	0.11999	19_41198275_T_C
19	41198285	C	T	0.421663	-0.0768011	0.0955785	19_41198285_C_T
19	41198333	A	G	0.494665	-0.0779416	0.114132	19_41198333_A_G
19	41198399	T	C	0.400597	0.00145681	0.00173315	19_41198399_T_C
19	41198409	TC	T	0.972505	-0.00724926	0.210327	19_41198409_TC_T
19	41198465	G	A	0.560999	0.0106535	0.0183252	19_41198465_G_A
19	41198499	C	T	0.130926	-0.247838	0.164081	19_41198499_C_T
19	41198533	C	T	0.0286801	0.0352147	0.0160955	19_41198533_C_T
19	41198569	G	A	0.0841241	0.301561	0.174591	19_41198569_G_A
19	41198575	C	T	0.0929211	0.232232	0.138218	19_41198575_C_T
19	41198675	G	A	0.600041	0.0121641	0.0231988	19_41198675_G_A
19	41198684	G	A	0.929641	-0.0116926	0.132425	19_41198684_G_A
19	41198736	C	T	0.604628	-0.0806407	0.15575	19_41198736_C_T
19	41198778	A	C	0.195667	0.131497	0.101621	19_41198778_A_C
19	41198791	C	T	0.306298	0.191762	0.187447	19_41198791_C_T
19	41198795	C	T	0.63649	0.0185574	0.0392656	19_41198795_C_T
19	41198825	G	C	0.285162	0.159257	0.149006	19_41198825_G_C
19	41198847	G	A	0.559136	-0.0339774	0.058168	19_41198847_G_A
19	41198850	C	T	0.821127	0.0589036	0.260525	19_41198850_C_T
19	41198851	G	A	0.750361	0.0254886	0.0801116	19_41198851_G_A
19	41198929	G	C	0.305368	-0.0316604	0.0308885	19_41198929_G_C
19	41198944	C	A	0.580233	0.115192	0.208287	19_41198944_C_A
19	41198972	A	AT	0.985237	-0.00233875	0.126393	19_41198972_A_AT
19	41198980	CCTCTCTCTTT	C	0.0733772	-0.296222	0.165443	19_41198980_CCTCTCTCTTT_C
19	41198985	CTCTT	C	0.588778	0.0902598	0.16696	19_41198985_CTCTT_C
19	41199025	CTG	C	0.907151	-0.00734854	0.0630057	19_41199025_CTG_C
19	41199077	C	T	0.704559	-0.0659272	0.173871	19_41199077_C_T
19	41199078	G	A	0.31405	0.158306	0.157243	19_41199078_G_A
19	41199099	G	A	0.458805	-0.0656143	0.0885704	19_41199099_G_A
19	41199101	C	T	0.881251	-0.0221685	0.1484	19_41199101_C_T
19	41199102	C	T	0.357703	0.18081	0.196586	19_41199102_C_T
19	41199122	C	T	0.467626	0.15863	0.218394	19_41199122_C_T
19	41199170	G	A	0.122574	-0.231084	0.14966	19_41199170_G_A
19	41199191	T	C	0.483569	-0.0778127	0.11107	19_41199191_T_C
19	41199204	A	G	0.996559	-0.000871568	0.202097	19_41199204_A_G
19	41199233	C	T	0.182099	-0.218	0.163379	19_41199233_C_T
19	41199350	T	A	0.413906	-0.189237	0.231613	19_41199350_T_A
19	41199355	A	G	0.443941	0.00175028	0.00228629	19_41199355_A_G
19	41199360	C	T	0.650337	-0.0622572	0.137344	19_41199360_C_T
19	41199374	C	CT	0.623391	-0.0438102	0.0892174	19_41199374_C_CT
19	41199374	CT	C	0.631867	-0.00616175	0.0128611	19_41199374_CT_C
19	41199376	T	G	0.282029	0.180379	0.167674	19_41199376_T_G
19	41199405	G	A	0.917482	0.00753976	0.0727737	19_41199405_G_A
19	41199426	G	T	0.0147598	0.266156	0.10916	19_41199426_G_T
19	41199497	CG	C	0.702818	0.0374564	0.0981768	19_41199497_CG_C
19	41199539	C	T	0.606487	0.0843065	0.163672	19_41199539_C_T
19	41199548	A	ATT	0.89552	-0.00067964	0.00517536	19_41199548_A_ATT
19	41199632	C	T	0.793264	-0.0514566	0.196343	19_41199632_C_T
19	41199650	G	A	0.531341	0.130487	0.208459	19_41199650_G_A
19	41199682	C	T	0.89622	-0.0134852	0.103384	19_41199682_C_T
19	41199739	C	T	0.55561	0.013764	0.0233536	19_41199739_C_T
19	41199740	G	A	0.145918	-0.187428	0.128896	19_41199740_G_A
19	41199754	C	T	0.840611	-0.000586299	0.00291529	19_41199754_C_T
19	41199767	C	T	0.598698	0.131031	0.248979	19_41199767_C_T
19	41199802	T	TA	0.677057	-0.0050566	0.0121412	19_41199802_T_TA
19	41199803	A	G	0.0873946	-0.0868735	0.0508239	19_41199803_A_G
19	41199831	G	A	0.27367	0.075602	0.069065	19_41199831_G_A
19	41199834	G	A	0.741493	-0.0430832	0.130604	19_41199834_G_A
19	41199851	T	C	0.840932	0.0497101	0.247682	19_41199851_T_C
19	41199894	C	T	0.71751	-0.0689713	0.19064	19_41199894_C_T
19	41199895	G	A	0.277655	-0.0368805	0.0339724	19_41199895_G_A
19	41199911	G	A	0.893844	-0.0202803	0.151979	19_41199911_G_A
19	41199945	G	C	0.627469	0.0319942	0.0659277	19_41199945_G_C
19	41199970	CAAAAAAAA	C	0.363679	-0.157658	0.17356	19_41199970_CAAAAAAAA_C
19	41199978	AAAAAAAAG	A	0.170871	0.30336	0.221526	19_41199978_AAAAAAAAG_A
19	41199979	AAAAAAAG	A	0.341781	-0.167828	0.17654	19_41199979_AAAAAAAG_A
19	41199986	GA	G	0.822987	0.0418513	0.187083	19_41199986_GA_G
19	41199987	A	G	0.539782	-0.129365	0.210987	19_41199987_A_G
19	41200046	GAAAT	G	0.495824	-0.117634	0.172718	19_41200046_GAAAT_G
19	41200065	T	C	0.270127	0.177781	0.161213	19_41200065_T_C
19	41200072	A	G	0.319989	-0.144302	0.145103	19_41200072_A_G
19	41200076	T	C	0.375418	0.0862658	0.0973248	19_41200076_T_C
19	41200090	C	T	0.777083	0.0231493	0.0817643	19_41200090_C_T
19	41200148	C	A	0.398834	0.092752	0.109934	19_41200148_C_A
19	41200171	CTT	C	0.850439	-0.0196298	0.104105	19_41200171_CTT_C
19	41200218	C	T	0.955333	0.00383447	0.0684586	19_41200218_C_T
19	41200234	C	T	0.433183	0.193427	0.246795	19_41200234_C_T
19	41200248	C	T	0.533154	0.101552	0.162953	19_41200248_C_T
19	41200379	C	CT	0.467028	-0.0342139	0.0470409	19_41200379_C_CT
19	41200395	T	C	0.256826	0.00196318	0.00173131	19_41200395_T_C
19	41200441	C	T	0.501552	0.0156714	0.0233189	19_41200441_C_T
19	41200472	A	G	0.170634	-0.226123	0.165033	19_41200472_A_G
19	41200521	C	T	0.186958	-0.144592	0.10957	19_41200521_C_T
19	41200522	G	A	0.844569	0.0179949	0.0917863	19_41200522_G_A
19	41200522	G	T	0.11947	-0.256698	0.164867	19_41200522_G_T
19	41200529	C	T	0.950007	-0.00731065	0.1166	19_41200529_C_T
19	41200530	G	A	0.644584	0.0357748	0.0775522	19_41200530_G_A
19	41200558	G	C	0.970479	-0.00299918	0.0810418	19_41200558_G_C
19	41200573	C	T	0.724023	-0.0645681	0.182867	19_41200573_C_T
19	41200574	G	A	0.113645	0.296561	0.187457	19_41200574_G_A
19	41200621	G	A	0.87533	0.0295146	0.18812	19_41200621_G_A
19	41200644	G	C	0.16316	-0.303752	0.217818	19_41200644_G_C
19	41200672	C	T	0.311564	-0.0744371	0.0735584	19_41200672_C_T
19	41200701	C	A	0.925873	-0.00669374	0.0719464	19_41200701_C_A
19	41200771	G	T	0.282113	0.0216187	0.0200995	19_41200771_G_T
19	41200790	T	C	0.885423	-0.0135487	0.0940245	19_41200790_T_C
19	41200829	G	A	0.423694	0.0726213	0.0907733	19_41200829_G_A
19	41200933	C	T	0.351167	-0.200691	0.215258	19_41200933_C_T
19	41200947	G	A	0.543268	-0.135681	0.223204	19_41200947_G_A
19	41200948	C	T	0.633098	0.0759477	0.159096	19_41200948_C_T
19	41200949	G	A	0.840026	-0.0242287	0.120027	19_41200949_G_A
19	41200955	G	A	0.837024	0.0081119	0.0394353	19_41200955_G_A
19	41200971	G	A	0.2932	-0.0739619	0.0703643	19_41200971_G_A
19	41201010	G	A	0.0905945	0.19355	0.114373	19_41201010_G_A
19	41201047	A	G	0.082645	-0.328866	0.189489	19_41201047_A_G
19	41201061	A	C	0.582486	-0.0763832	0.13894	19_41201061_A_C
19	41201146	T	C	0.8089	0.00189228	0.00782436	19_41201146_T_C
19	41201153	G	A	0.859485	-0.01403	0.0792524	19_41201153_G_A
19	41201156	C	T	0.939699	0.00743481	0.0982816	19_41201156_C_T
19	41201185	TC	T	0.760528	0.0597428	0.196015	19_41201185_TC_T
19	41201189	A	G	0.257339	0.00196096	0.00173122	19_41201189_A_G
19	41201296	G	A	0.0133356	0.0733293	0.0296318	19_41201296_G_A
19	41201308	G	A	0.647507	-0.0550498	0.120399	19_41201308_G_A
19	41201309	A	G	0.175025	0.280367	0.206725	19_41201309_A_G
19	41201325	C	T	0.838879	-0.016021	0.0787942	19_41201325_C_T
19	41201329	C	T	0.00119415	0.238967	0.073749	19_41201329_C_T
19	41201343	T	C	0.620658	-0.0746347	0.150802	19_41201343_T_C
19	41201347	C	T	0.932429	0.0135078	0.15931	19_41201347_C_T
19	41201374	T	G	0.737302	0.0436413	0.130106	19_41201374_T_G
19	41201424	G	A	0.776037	0.0210991	0.0741654	19_41201424_G_A
19	41201476	C	T	0.857036	-0.0386994	0.214819	19_41201476_C_T
19	41201513	C	T	0.519227	-0.0167927	0.0260539	19_41201513_C_T
19	41201521	C	G	0.460407	-0.0813427	0.110194	19_41201521_C_G
19	41201588	C	T	0.188841	0.136387	0.103794	19_41201588_C_T
19	41201709	A	G	0.561832	0.00107934	0.00186053	19_41201709_A_G
19	41201725	C	G	0.341017	-0.165705	0.174031	19_41201725_C_G
19	41201740	G	A	0.977304	0.00485644	0.170708	19_41201740_G_A
19	41201752	A	G	0.186347	-0.241335	0.182627	19_41201752_A_G
19	41201781	C	T	0.426803	0.0884894	0.111353	19_41201781_C_T
19	41201815	G	A	0.584793	-0.0759175	0.138942	19_41201815_G_A
19	41201837	T	C	0.37893	-0.134716	0.153109	19_41201837_T_C
19	41201844	A	G	0.331384	0.202358	0.208331	19_41201844_A_G
19	41201849	G	C	0.333459	-0.103639	0.107157	19_41201849_G_C
19	41201851	A	G	0.04817	0.38773	0.196233	19_41201851_A_G
19	41201887	C	T	0.985561	-0.00312555	0.172707	19_41201887_C_T
19	41201888	G	A	0.157458	-0.230812	0.163271	19_41201888_G_A
19	41201889	C	A	0.30771	0.0584778	0.057329	19_41201889_C_A
19	41201918	G	A	0.524968	0.0738379	0.116151	19_41201918_G_A
19	41201923	A	G	0.177173	-0.147878	0.109579	19_41201923_A_G
19	41201985	A	AT	0.707939	-0.0742208	0.19812	19_41201985_A_AT
19	41202047	T	A	0.143345	0.0995309	0.0680113	19_41202047_T_A
19	41202050	G	A	0.393863	0.0635253	0.0745049	19_41202050_G_A
19	41202064	G	A	0.715523	0.0488186	0.133952	19_41202064_G_A
19	41202068	C	A	0.392843	0.0709373	0.0830187	19_41202068_C_A
19	41202128	C	T	0.571117	0.129432	0.228514	19_41202128_C_T
19	41202150	G	C	0.0984676	-0.208314	0.126073	19_41202150_G_C
19	41202208	G	A	0.352329	-0.189278	0.203507	19_41202208_G_A
19	41202323	G	A	0.39289	0.0709435	0.0830342	19_41202323_G_A
19	41202334	C	T	0.252262	0.00198219	0.00173136	19_41202334_C_T
19	41202359	G	A	0.406078	-0.173583	0.208931	19_41202359_G_A
19	41202440	T	C	0.667343	0.0807576	0.187897	19_41202440_T_C
19	41202465	T	A	0.1971	0.236267	0.183173	19_41202465_T_A
19	41202550	G	A	0.154344	-0.183068	0.128527	19_41202550_G_A
19	41202592	T	G	0.575426	0.0386269	0.0689669	19_41202592_T_G
19	41202667	G	A	0.0379104	-0.297787	0.143455	19_41202667_G_A
19	41202740	G	C	0.122653	-0.306553	0.198579	19_41202740_G_C
19	41202747	G	A	0.366474	0.0815121	0.0902583	19_41202747_G_A
19	41202777	C	T	0.85876	0.0338121	0.190006	19_41202777_C_T
19	41202804	A	G	0.603982	-0.0519217	0.100103	19_41202804_A_G
19	41202829	G	A	0.912463	0.0176315	0.160385	19_41202829_G_A
19	41202894	A	T	0.0638755	0.202729	0.109403	19_41202894_A_T
19	41202904	C	A	0.339552	-0.114864	0.12027	19_41202904_C_A
19	41202917	A	T	0.0992815	-0.281864	0.170998	19_41202917_A_T
19	41202939	G	A	0.0715029	0.213223	0.118308	19_41202939_G_A
19	41202974	G	A	0.240591	0.281678	0.24003	19_41202974_G_A
19	41202993	C	T	0.774676	0.0419746	0.146629	19_41202993_C_T
19	41203057	G	A	0.998673	-0.000194688	0.117039	19_41203057_G_A
19	41203069	C	T	0.434245	-0.0783771	0.100233	19_41203069_C_T
19	41203074	T	C	0.0655149	0.449181	0.243891	19_41203074_T_C
19	41203080	G	A	0.346285	0.0214828	0.0228099	19_41203080_G_A
19	41203087	G	A	0.172117	0.107957	0.0790643	19_41203087_G_A
19	41203104	C	T	0.0485247	0.214751	0.108859	19_41203104_C_T
19	41203127	G	A	0.166429	0.300011	0.216807	19_41203127_G_A
19	41203137	G	A	0.413718	0.0191849	0.0234715	19_41203137_G_A
19	41203169	A	G	0.305637	0.182821	0.178463	19_41203169_A_G
19	41203180	C	T	0.272173	-0.0696142	0.0633968	19_41203180_C_T
19	41203208	G	A	0.581023	-0.0873119	0.158205	19_41203208_G_A
19	41203212	C	CA	0.923866	0.000242516	0.0025377	19_41203212_C_CA
19	41203219	A	AT	0.281741	0.123677	0.114897	19_41203219_A_AT
19	41203219	A	T	0.411081	0.0343722	0.0418157	19_41203219_A_T
19	41203220	A	G	0.604639	0.0853859	0.16492	19_41203220_A_G
19	41203222	T	A	0.703665	0.048076	0.12639	19_41203222_T_A
19	41203228	TAATAAAATGA	T	0.916025	0.0218498	0.207221	19_41203228_TAATAAAATGA_T
19	41203237	G	GAAATA	0.76661	0.0381876	0.128659	19_41203237_G_GAAATA
19	41203237	GAAATA	G	0.17202	-0.140543	0.102906	19_41203237_GAAATA_G
19	41203256	TAAGAG	T	0.876822	0.0336721	0.217241	19_41203256_TAAGAG_T
19	41203307	T	C	0.049798	-0.284995	0.14528	19_41203307_T_C
19	41203317	T	A	0.574014	0.00120827	0.00214937	19_41203317_T_A
19	41203420	G	A	0.975927	0.00372876	0.123568	19_41203420_G_A
19	41203432	C	T	0.00714535	-0.10943	0.0406804	19_41203432_C_T
19	41203435	TC	T	0.0615504	-0.241658	0.129262	19_41203435_TC_T
19	41203474	G	A	0.513818	0.0864779	0.132451	19_41203474_G_A
19	41203488	G	A	0.217665	0.216013	0.175227	19_41203488_G_A
19	41203504	T	TA	0.210727	-0.252031	0.201372	19_41203504_T_TA
19	41203533	G	A	0.409629	-0.0246636	0.0299117	19_41203533_G_A
19	41203552	C	T	0.43475	-0.0535032	0.0684982	19_41203552_C_T
19	41203588	C	A	0.444988	-0.147397	0.192979	19_41203588_C_A
19	41203608	A	C	0.859614	-0.0122765	0.0694113	19_41203608_A_C
19	41203611	C	T	0.148352	-0.0425286	0.0294239	19_41203611_C_T
19	41203674	C	T	0.55538	0.108363	0.183754	19_41203674_C_T
19	41203677	C	T	0.805396	-0.0195534	0.0793661	19_41203677_C_T
19	41203691	G	A	0.983475	0.00324335	0.156586	19_41203691_G_A
19	41203701	C	T	0.630646	-0.0439789	0.0914668	19_41203701_C_T
19	41203737	G	GTC	0.765541	-0.00832432	0.027914	19_41203737_G_GTC
19	41203737	GTCTC	G	0.22092	-0.308673	0.252166	19_41203737_GTCTC_G
19	41203751	C	T	0.784816	-0.0513625	0.188108	19_41203751_C_T
19	41203859	A	C	0.358152	0.157093	0.170959	19_41203859_A_C
19	41203861	A	G	0.0874336	-0.0422505	0.024721	19_41203861_A_G
19	41203862	TA	T	0.495755	-0.0566904	0.0832233	19_41203862_TA_T
19	41203865	T	A	0.780009	0.0425726	0.152422	19_41203865_T_A
19	41203884	CAG	C	0.0520749	-0.06441	0.033158	19_41203884_CAG_C
19	41203902	C	G	0.352417	-0.12892	0.138637	19_41203902_C_G
19	41203904	C	T	0.482978	-0.071022	0.10124	19_41203904_C_T
19	41204015	C	T	0.0741548	-0.0511694	0.0286558	19_41204015_C_T
19	41204018	C	T	0.175771	-0.123639	0.0913212	19_41204018_C_T
19	41204019	G	A	0.590721	-0.00352413	0.00655295	19_41204019_G_A
19	41204051	C	T	0.368946	0.119315	0.132801	19_41204051_C_T
19	41204104	G	T	0.853011	-0.0429246	0.231677	19_41204104_G_T
19	41204108	G	A	0.576588	-0.0756063	0.135404	19_41204108_G_A
19	41204112	C	T	0.760114	0.00381444	0.0124928	19_41204112_C_T
19	41204113	G	A	0.33629	-0.0652841	0.0678967	19_41204113_G_A
19	41204124	G	A	0.947603	0.00983593	0.14967	19_41204124_G_A
19	41204141	G	T	0.630784	-0.0615707	0.128106	19_41204141_G_T
19	41204151	G	A	0.304502	-0.220742	0.214975	19_41204151_G_A
19	41204155	C	T	0.780333	0.0447275	0.16038	19_41204155_C_T
19	41204184	TTTC	T	0.814508	0.0268132	0.114286	19_41204184_TTTC_T
19	41204227	A	G	0.467233	-0.0906039	0.124629	19_41204227_A_G
19	41204250	C	T	0.632112	0.0244672	0.0511058	19_41204250_C_T
19	41204269	T	A	0.432377	-0.0991666	0.126306	19_41204269_T_A
19	41204294	G	A	0.985657	0.00265873	0.147894	19_41204294_G_A
19	41204401	GTCTC	G	0.413052	0.00187774	0.00229402	19_41204401_GTCTC_G
19	41204407	C	T	0.220107	-0.267222	0.217919	19_41204407_C_T
19	41204499	A	G	0.642888	-0.0769706	0.166005	19_41204499_A_G
19	41204500	A	C	0.602923	0.0301263	0.0579128	19_41204500_A_C
19	41204505	C	G	0.801031	0.00610001	0.0242051	19_41204505_C_G
19	41204580	TTTC	T	0.302492	0.231858	0.224864	19_41204580_TTTC_T
19	41204589	C	A	0.666819	-0.0657065	0.152622	19_41204589_C_A
19	41204589	CTTCTT	C	0.540615	-0.0806241	0.131764	19_41204589_CTTCTT_C
19	41204595	T	C	0.401382	0.0993694	0.118416	19_41204595_T_C
19	41204597	T	C	0.798516	0.027448	0.107526	19_41204597_T_C
19	41204598	T	C	0.14363	0.12343	0.084402	19_41204598_T_C
19	41204613	T	C	0.534181	0.0851114	0.136915	19_41204613_T_C
19	41204643	G	A	0.953163	-0.00363036	0.0618083	19_41204643_G_A
19	41204654	C	G	0.432474	0.00164404	0.00209441	19_41204654_C_G
19	41204659	G	T	0.869646	0.0244752	0.149141	19_41204659_G_T
19	41204669	C	A	0.261204	0.2538	0.225891	19_41204669_C_A
19	41204674	T	C	0.0682638	0.273223	0.149854	19_41204674_T_C
19	41204684	G	A	0.0271115	-0.312238	0.14129	19_41204684_G_A
19	41204702	A	G	0.501312	0.0340442	0.0506289	19_41204702_A_G
19	41204708	T	C	0.658927	0.0868419	0.196744	19_41204708_T_C
19	41204795	A	G	0.352807	-0.0378996	0.0407892	19_41204795_A_G
19	41204828	C	A	0.948202	0.00348391	0.0536278	19_41204828_C_A
19	41204883	A	T	0.26342	0.0279839	0.0250226	19_41204883_A_T
19	41204898	C	T	0.256571	0.233638	0.205933	19_41204898_C_T
19	41204945	CT	C	0.611418	0.00365571	0.00719556	19_41204945_CT_C
19	41204961	C	T	0.435789	-0.0551189	0.0707265	19_41204961_C_T
19	41205013	T	C	0.889832	0.0143464	0.103572	19_41205013_T_C
19	41205051	G	A	0.0425726	0.28121	0.138672	19_41205051_G_A
19	41205061	A	G	0.00665322	0.552443	0.203574	19_41205061_A_G
19	41205153	C	T	0.582673	0.104862	0.190837	19_41205153_C_T
19	41205263	AG	A	0.663378	0.0930278	0.213732	19_41205263_AG_A
19	41205293	C	G	0.3622	0.0214194	0.0235073	19_41205293_C_G
19	41205326	C	CTTTCTTTCTTTCTTTT	0.672346	0.0427913	0.101178	19_41205326_C_CTTTCTTTCTTTCTTTT
19	41205330	C	CTTTCTTTT	0.291901	-0.198325	0.188171	19_41205330_C_CTTTCTTTT
19	41205352	T	C	0.668534	-0.058942	0.137663	19_41205352_T_C
19	41205453	TTCTC	T	0.138588	0.312337	0.210886	19_41205453_TTCTC_T
19	41205459	C	CTT	0.396464	0.00296094	0.00349187	19_41205459_C_CTT
19	41205481	TCCTTCCTC	T	0.154379	-0.0652723	0.0458298	19_41205481_TCCTTCCTC_T
19	41205481	T	G	0.0107462	0.672196	0.263519	19_41205481_T_G
19	41205481	T	TCCTTCCTC	0.26736	-0.069162	0.0623551	19_41205481_T_TCCTTCCTC
19	41205533	T	C	0.788258	-0.0337479	0.125656	19_41205533_T_C
19	41205542	G	T	0.804177	0.00228097	0.00919948	19_41205542_G_T
19	41205577	A	G	0.138874	-0.294266	0.198829	19_41205577_A_G
19	41205668	C	T	0.865054	0.0396996	0.233603	19_41205668_C_T
19	41205669	A	G	0.710711	-0.0396672	0.106948	19_41205669_A_G
19	41205703	C	G	0.152828	0.00248418	0.00173766	19_41205703_C_G
19	41205711	A	G	0.605063	0.00111575	0.00215757	19_41205711_A_G
19	41205735	T	C	0.594542	0.118347	0.222346	19_41205735_T_C
19	41205761	C	A	0.814955	-0.0153676	0.0656627	19_41205761_C_A
19	41205783	C	T	0.0301088	0.353131	0.162834	19_41205783_C_T
19	41205815	C	T	0.370327	0.169041	0.188691	19_41205815_C_T
19	41205816	G	A	0.394599	0.159294	0.187117	19_41205816_G_A
19	41205849	A	G	0.128756	0.312901	0.205988	19_41205849_A_G
19	41205850	G	T	0.15624	0.00246323	0.00173732	19_41205850_G_T
19	41205910	G	A	0.156764	0.0024605	0.00173759	19_41205910_G_A
19	41205927	G	T	0.10205	-0.310729	0.190049	19_41205927_G_T
19	41205960	C	T	0.689212	-0.0778246	0.194598	19_41205960_C_T
19	41206039	C	T	0.134548	0.121321	0.081075	19_41206039_C_T
19	41206040	G	A	0.0052381	-0.212228	0.0760125	19_41206040_G_A
19	41206040	G	T	0.908065	-0.0195051	0.168905	19_41206040_G_T
19	41206115	C	T	0.0539242	-0.277502	0.143974	19_41206115_C_T
19	41206136	TG	T	0.0201563	-0.380533	0.163781	19_41206136_TG_T
19	41206139	C	T	0.149163	-0.200658	0.139105	19_41206139_C_T
19	41206140	G	A	0.207011	-0.108914	0.0863146	19_41206140_G_A
19	41206153	CTG	C	0.875161	0.0254095	0.161734	19_41206153_CTG_C
19	41206165	G	A	0.785213	0.0369385	0.135538	19_41206165_G_A
19	41206168	G	T	0.0300328	0.353268	0.162822	19_41206168_G_T
19	41206169	C	T	0.0300328	0.353268	0.162822	19_41206169_C_T
19	41206198	G	A	0.0651585	0.200546	0.108746	19_41206198_G_A
19	41206208	C	G	0.243825	0.00234957	0.00201597	19_41206208_C_G
19	41206211	C	T	0.64558	-0.0320054	0.0695903	19_41206211_C_T
19	41206216	C	T	0.902396	0.0146792	0.119698	19_41206216_C_T
19	41206221	C	T	0.845548	0.0194331	0.0997581	19_41206221_C_T
19	41206254	CCT	C	0.657365	0.000957631	0.00215899	19_41206254_CCT_C
19	41206254	C	CCT	0.0555844	0.371066	0.193841	19_41206254_C_CCT
19	41206266	T	G	0.829167	-0.00858929	0.0398077	19_41206266_T_G
19	41206308	G	A	0.330496	-0.184167	0.189255	19_41206308_G_A
19	41206370	C	T	0.835619	0.00118747	0.00572275	19_41206370_C_T
19	41206372	T	C	0.903376	0.0165858	0.136623	19_41206372_T_C
19	41206377	G	A	0.57929	0.0246294	0.0444235	19_41206377_G_A
19	41206380	G	A	0.626497	0.0215189	0.0442172	19_41206380_G_A
19	41206401	C	A	0.312477	-0.192492	0.190579	19_41206401_C_A
19	41206405	G	A	0.43056	-0.151943	0.192764	19_41206405_G_A
19	41206450	C	T	0.482217	-0.101844	0.144924	19_41206450_C_T
19	41206476	G	T	0.31821	-0.064221	0.0643405	19_41206476_G_T
19	41206481	C	G	0.588764	0.048585	0.0898678	19_41206481_C_G
19	41206519	A	G	0.405158	0.00159785	0.00191946	19_41206519_A_G
19	41206588	A	G	0.00656236	0.558597	0.205497	19_41206588_A_G
19	41206594	A	G	0.666106	-0.102314	0.237113	19_41206594_A_G
19	41206619	G	A	0.945817	0.00529193	0.077867	19_41206619_G_A
19	41206632	C	T	0.813114	0.0187576	0.0793432	19_41206632_C_T
19	41206639	C	A	0.695379	-0.0930129	0.237541	19_41206639_C_A
19	41206641	C	T	0.022003	0.0159064	0.00694507	19_41206641_C_T
19	41206663	A	G	0.694619	0.0574259	0.146273	19_41206663_A_G
19	41206810	C	T	0.222011	0.0897945	0.0735298	19_41206810_C_T
19	41206883	A	G	0.651429	0.0225608	0.0499377	19_41206883_A_G
19	41206911	C	G	0.3758	0.0846958	0.0956299	19_41206911_C_G
19	41206937	T	C	0.645787	-0.0367201	0.0798917	19_41206937_T_C
19	41206947	G	A	0.665236	0.09449	0.218375	19_41206947_G_A
19	41206971	C	T	0.71369	-0.0755497	0.205911	19_41206971_C_T
19	41206972	G	A	0.590606	-0.0779238	0.144851	19_41206972_G_A
19	41206981	G	A	0.298143	0.130309	0.125246	19_41206981_G_A
19	41207016	C	T	0.252407	0.242142	0.211566	19_41207016_C_T
19	41207036	C	A	0.183179	0.00267913	0.00201282	19_41207036_C_A
19	41207084	G	A	0.111219	0.0117367	0.00736887	19_41207084_G_A
19	41207090	G	A	0.656813	0.105812	0.238145	19_41207090_G_A
19	41207125	C	T	0.804821	0.017781	0.0719552	19_41207125_C_T
19	41207129	G	A	0.872962	0.00863142	0.0539811	19_41207129_G_A
19	41207226	G	T	0.401936	-0.195496	0.233242	19_41207226_G_T
19	41207233	G	A	0.912432	-0.00740841	0.067367	19_41207233_G_A
19	41207239	GCA	G	0.94698	-0.00290019	0.0436124	19_41207239_GCA_G
19	41207252	G	GGACATACGA	0.0760823	0.286328	0.161413	19_41207252_G_GGACATACGA
19	41207259	C	T	0.240518	-0.207551	0.176836	19_41207259_C_T
19	41207274	C	T	0.995974	0.000828641	0.164241	19_41207274_C_T
19	41207301	C	T	0.449745	0.114404	0.15136	19_41207301_C_T
19	41207335	C	T	0.236067	-0.0198848	0.0167822	19_41207335_C_T
19	41207348	C	G	0.122961	0.224916	0.145816	19_41207348_C_G
19	41207386	C	T	0.131623	-0.224833	0.14912	19_41207386_C_T
19	41207387	G	C	0.332953	0.171742	0.177386	19_41207387_G_C
19	41207415	G	A	0.127249	-0.333528	0.218701	19_41207415_G_A
19	41207418	G	T	0.13738	-0.295197	0.198703	19_41207418_G_T
19	41207445	C	T	0.854167	-0.0158617	0.0862969	19_41207445_C_T
19	41207467	A	G	0.197953	-0.139954	0.10871	19_41207467_A_G
19	41207468	G	A	0.564261	-0.00238982	0.00414521	19_41207468_G_A
19	41207472	G	T	0.00932956	0.381649	0.146803	19_41207472_G_T
19	41207501	C	T	0.976134	0.00510741	0.170722	19_41207501_C_T
19	41207543	C	T	0.106384	0.0124165	0.00768988	19_41207543_C_T
19	41207555	G	C	0.790673	-0.0390336	0.147054	19_41207555_G_C
19	41207639	C	T	0.448127	-0.151505	0.199732	19_41207639_C_T
19	41207690	G	A	0.298027	0.0530139	0.0509419	19_41207690_G_A
19	41207694	G	A	0.197825	0.0661349	0.051356	19_41207694_G_A
19	41207702	A	G	0.213558	-0.223598	0.179764	19_41207702_A_G
19	41207711	G	T	0.699609	-0.042598	0.110401	19_41207711_G_T
19	41207735	G	T	0.48038	-0.119341	0.169112	19_41207735_G_T
19	41207739	C	CCGG	0.879301	0.0111484	0.0734143	19_41207739_C_CCGG
19	41207740	C	T	0.0581722	-0.406246	0.214446	19_41207740_C_T
19	41207781	A	G	0.898681	-0.022702	0.178295	19_41207781_A_G
19	41207794	G	A	0.85656	-0.0191803	0.106112	19_41207794_G_A
19	41207817	C	A	0.464577	0.113616	0.155355	19_41207817_C_A
19	41207853	C	T	0.887073	0.0196475	0.138354	19_41207853_C_T
19	41207892	A	G	0.0237871	-0.374926	0.165856	19_41207892_A_G
19	41207916	C	T	0.598576	0.103742	0.19706	19_41207916_C_T
19	41207929	C	T	0.908287	0.0114983	0.0998117	19_41207929_C_T
19	41207977	T	C	0.845767	0.0024276	0.0124798	19_41207977_T_C
19	41208056	C	T	0.779375	-0.0569452	0.203279	19_41208056_C_T
19	41208063	C	T	0.724497	0.0466227	0.13228	19_41208063_C_T
19	41208069	C	T	0.481353	-0.0832328	0.118207	19_41208069_C_T
19	41208070	G	A	0.0271811	0.351477	0.159118	19_41208070_G_A
19	41208080	C	A	0.0941851	0.0128957	0.00770483	19_41208080_C_A
19	41208109	T	G	0.60102	0.0436406	0.0834533	19_41208109_T_G
19	41208130	C	G	0.0147312	0.38074	0.15611	19_41208130_C_G
19	41208173	C	G	0.172919	-0.0716388	0.0525641	19_41208173_C_G
19	41208247	G	A	0.412864	0.0804739	0.0982751	19_41208247_G_A
19	41208257	G	A	0.766162	0.0324979	0.109274	19_41208257_G_A
19	41208264	G	A	0.754841	-0.030943	0.099093	19_41208264_G_A
19	41208276	A	G	0.387452	-0.00954544	0.0110448	19_41208276_A_G
19	41208309	C	T	0.936124	0.00717583	0.0895389	19_41208309_C_T
19	41208392	AC	A	0.048147	-0.398913	0.201872	19_41208392_AC_A
19	41208417	CT	C	0.566243	0.00612488	0.0106781	19_41208417_CT_C
19	41208417	C	CTT	0.0672522	0.137719	0.0752569	19_41208417_C_CTT
19	41208429	T	C	0.57326	-0.100205	0.177903	19_41208429_T_C
19	41208460	C	T	0.829812	0.000547523	0.00254729	19_41208460_C_T
19	41208471	G	T	0.538818	-0.032572	0.0529969	19_41208471_G_T
19	41208479	G	A	0.169075	-0.236108	0.171692	19_41208479_G_A
19	41208518	C	A	0.864267	0.0157545	0.092161	19_41208518_C_A
19	41208533	C	T	0.934932	0.0104506	0.128007	19_41208533_C_T
19	41208534	G	A	0.100789	0.14713	0.0896565	19_41208534_G_A
19	41208568	G	A	0.820731	-0.0335444	0.14803	19_41208568_G_A
19	41208757	C	A	0.00219923	0.53263	0.173953	19_41208757_C_A
19	41208770	T	C	0.967318	0.00322357	0.0786758	19_41208770_T_C
19	41208799	C	T	0.104561	-0.23161	0.142693	19_41208799_C_T
19	41208827	C	T	0.332472	-0.23974	0.247372	19_41208827_C_T
19	41208830	C	T	0.0869601	0.162133	0.0947229	19_41208830_C_T
19	41208884	G	A	0.416422	0.146476	0.180246	19_41208884_G_A
19	41208891	T	C	0.10662	0.294619	0.182588	19_41208891_T_C
19	41208904	G	A	0.565755	-0.0607097	0.105708	19_41208904_G_A
19	41208931	T	G	0.0866616	0.0131903	0.00769884	19_41208931_T_G
19	41209002	GC	G	0.883349	-0.0093136	0.0634767	19_41209002_GC_G
19	41209017	C	T	0.0866177	0.013192	0.00769879	19_41209017_C_T
19	41209030	A	G	0.23751	-0.0782192	0.0662182	19_41209030_A_G
19	41209079	TA	T	0.16219	0.219446	0.157	19_41209079_TA_T
19	41209080	A	AT	0.584308	0.00118847	0.00217229	19_41209080_A_AT
19	41209080	A	T	0.279658	0.137136	0.12685	19_41209080_A_T
19	41209083	T	A	0.866165	-0.0107401	0.0637276	19_41209083_T_A
19	41209085	T	A	0.887788	-0.018506	0.131152	19_41209085_T_A
19	41209085	T	TA	0.544712	0.148453	0.245092	19_41209085_T_TA
19	41209097	A	T	0.285872	0.200201	0.187591	19_41209097_A_T
19	41209098	T	G	0.543573	0.041811	0.0688339	19_41209098_T_G
19	41209121	C	T	0.864232	0.0276915	0.161949	19_41209121_C_T
19	41209122	G	A	0.271405	-0.017767	0.0161542	19_41209122_G_A
19	41209194	C	T	0.192433	0.236906	0.181758	19_41209194_C_T
19	41209201	C	T	0.373311	0.101095	0.113553	19_41209201_C_T
19	41209226	G	A	0.700534	-0.0556789	0.144771	19_41209226_G_A
19	41209236	C	T	0.512344	0.0570265	0.0870378	19_41209236_C_T
19	41209241	A	G	0.0865523	0.0131946	0.00769873	19_41209241_A_G
19	41209248	T	C	0.87225	-0.034645	0.215452	19_41209248_T_C
19	41209288	T	C	0.941165	0.00824298	0.111684	19_41209288_T_C
19	41209307	T	C	0.470914	-0.183194	0.254086	19_41209307_T_C
19	41209321	C	A	0.106617	0.28362	0.17577	19_41209321_C_A
19	41209328	T	G	0.185648	-0.0683514	0.0516419	19_41209328_T_G
19	41209334	G	A	0.0866675	0.0131896	0.00769859	19_41209334_G_A
19	41209338	A	C	0.162992	0.149869	0.107427	19_41209338_A_C
19	41209344	G	A	0.310532	0.0417959	0.0412145	19_41209344_G_A
19	41209346	C	T	0.171198	0.212043	0.154961	19_41209346_C_T
19	41209380	C	T	0.992759	-0.000556602	0.0613303	19_41209380_C_T
19	41209456	T	A	0.0867406	0.0131863	0.00769844	19_41209456_T_A
19	41209494	A	G	0.0952307	0.0128406	0.00769623	19_41209494_A_G
19	41209504	G	T	0.815867	-0.0379261	0.162868	19_41209504_G_T
19	41209523	G	C	0.569228	0.0794593	0.139601	19_41209523_G_C
19	41209540	C	T	0.619903	0.0327403	0.0660103	19_41209540_C_T
19	41209587	T	C	0.0880303	0.0131298	0.00769676	19_41209587_T_C
19	41209681	T	C	0.450392	0.00130767	0.00173256	19_41209681_T_C
19	41209687	C	T	0.969353	0.00413981	0.107752	19_41209687_C_T
19	41209695	G	C	0.715269	0.000631042	0.00172989	19_41209695_G_C
19	41209738	C	A	0.933177	-0.0174371	0.207961	19_41209738_C_A
19	41209741	C	T	0.770526	-0.0366342	0.125594	19_41209741_C_T
19	41209749	G	A	0.955293	0.00984941	0.17569	19_41209749_G_A
19	41209750	C	A	0.955293	0.00984941	0.17569	19_41209750_C_A
19	41209751	C	T	0.595607	0.00115232	0.00217121	19_41209751_C_T
19	41209752	G	A	0.922831	-0.0199013	0.205448	19_41209752_G_A
19	41209777	C	T	0.927044	0.0203951	0.222741	19_41209777_C_T
19	41209808	G	A	0.788385	0.0457883	0.170592	19_41209808_G_A
19	41209846	C	T	0.803401	-0.0316926	0.127306	19_41209846_C_T
19	41209847	G	A	0.191329	-0.29949	0.229203	19_41209847_G_A
19	41209876	C	T	0.603392	-0.0230422	0.0443521	19_41209876_C_T
19	41209882	G	T	0.098984	0.129191	0.0783071	19_41209882_G_T
19	41209911	G	T	0.35612	-0.103838	0.112527	19_41209911_G_T
19	41210023	C	T	0.605069	0.0417582	0.0807507	19_41210023_C_T
19	41210028	G	C	0.383947	-0.0755485	0.0867728	19_41210028_G_C
19	41210034	G	C	0.984991	0.00313905	0.166859	19_41210034_G_C
19	41210066	C	T	0.657286	-0.0563169	0.126936	19_41210066_C_T
19	41210081	T	A	0.564846	-0.0418169	0.0726418	19_41210081_T_A
19	41210088	A	G	0.890573	-0.0263691	0.191665	19_41210088_A_G
19	41210174	C	T	0.819535	-0.0336536	0.147511	19_41210174_C_T
19	41210230	T	G	0.987637	0.0030413	0.196267	19_41210230_T_G
19	41210231	C	CT	0.628194	0.000838471	0.00173141	19_41210231_C_CT
19	41210231	CT	C	0.639933	-0.0811666	0.17351	19_41210231_CT_C
19	41210237	T	A	0.702666	-0.0267725	0.0701357	19_41210237_T_A
19	41210237	T	TA	0.141412	-0.0572479	0.0389295	19_41210237_T_TA
19	41210237	T	TTA	0.584613	0.0608683	0.111346	19_41210237_T_TTA
19	41210237	TA	T	0.179209	0.152779	0.113743	19_41210237_TA_T
19	41210238	A	T	0.734592	-0.0157522	0.0464634	19_41210238_A_T
19	41210366	G	A	0.722084	0.000615521	0.00173057	19_41210366_G_A
19	41210417	G	A	0.260255	0.147342	0.130879	19_41210417_G_A
19	41210444	T	G	0.0399812	0.160756	0.078267	19_41210444_T_G
19	41210454	C	A	0.494499	-0.113463	0.166083	19_41210454_C_A
19	41210506	T	C	0.533127	-0.0658322	0.105629	19_41210506_T_C
19	41210546	G	A	0.545501	-0.0548155	0.0906768	19_41210546_G_A
19	41210549	A	G	0.74993	-0.00257471	0.00807798	19_41210549_A_G
19	41210555	A	C	0.0443199	-0.0500336	0.0248793	19_41210555_A_C
19	41210617	T	G	0.14115	0.141428	0.09611	19_41210617_T_G
19	41210657	G	A	0.672996	0.0823156	0.195042	19_41210657_G_A
19	41210662	A	G	0.223344	0.295169	0.242402	19_41210662_A_G
19	41210663	C	T	0.282788	-0.0753003	0.0701069	19_41210663_C_T
19	41210672	G	A	0.730165	-0.0902352	0.261623	19_41210672_G_A
19	41210700	A	G	0.187927	-0.200519	0.152285	19_41210700_A_G
19	41210735	C	T	0.58989	-0.0778822	0.144495	19_41210735_C_T
19	41210736	G	A	0.33035	0.0691006	0.0709883	19_41210736_G_A
19	41210796	C	T	0.622167	0.0379187	0.0769482	19_41210796_C_T
19	41210797	G	A	0.599823	-0.0792522	0.151056	19_41210797_G_A
19	41210824	C	T	0.944969	0.0134163	0.194365	19_41210824_C_T
19	41210842	T	C	0.827202	0.0241527	0.110644	19_41210842_T_C
19	41210845	A	C	0.662568	-0.0951073	0.217951	19_41210845_A_C
19	41210858	G	T	0.384807	0.105097	0.12093	19_41210858_G_T
19	41210952	C	T	0.711418	0.000639929	0.00172976	19_41210952_C_T
19	41210977	T	C	0.69438	0.000679621	0.00172968	19_41210977_T_C
19	41211061	C	T	0.828147	-0.0109387	0.0503905	19_41211061_C_T
19	41211125	C	T	0.18229	-0.27503	0.20621	19_41211125_C_T
19	41211126	C	T	0.157754	-0.240358	0.170145	19_41211126_C_T
19	41211138	C	T	0.884551	0.0154521	0.106418	19_41211138_C_T
19	41211194	C	T	0.892596	-0.0113512	0.0840705	19_41211194_C_T
19	41211195	G	A	0.0376761	0.274377	0.132016	19_41211195_G_A
19	41211197	G	A	0.0880547	0.0131315	0.0076984	19_41211197_G_A
19	41211225	A	G	0.467472	0.00125904	0.00173279	19_41211225_A_G
19	41211228	C	CG	0.965972	-0.0100533	0.235657	19_41211228_C_CG
19	41211253	G	A	0.766176	0.0110485	0.0371528	19_41211253_G_A
19	41211265	G	C	0.016355	0.418301	0.174227	19_41211265_G_C
19	41211269	CA	C	0.478467	0.0555047	0.0783112	19_41211269_CA_C
19	41211279	A	C	0.984416	0.0012173	0.0623218	19_41211279_A_C
19	41211279	A	T	0.997974	-0.000326676	0.128665	19_41211279_A_T
19	41211279	AT	A	0.727514	0.0135636	0.0389272	19_41211279_AT_A
19	41211280	T	A	0.62091	0.00597261	0.0120766	19_41211280_T_A
19	41211290	T	A	0.941512	-0.0046411	0.0632567	19_41211290_T_A
19	41211337	A	T	0.164095	0.298341	0.214413	19_41211337_A_T
19	41211376	G	A	0.188632	0.062436	0.047493	19_41211376_G_A
19	41211396	C	T	0.45967	0.186992	0.2529	19_41211396_C_T
19	41211410	T	C	0.620933	0.0332718	0.0672799	19_41211410_T_C
19	41211515	C	T	0.38428	-0.16976	0.195118	19_41211515_C_T
19	41211519	A	T	0.135795	-0.272244	0.182514	19_41211519_A_T
19	41211539	T	C	0.442271	0.00133148	0.00173288	19_41211539_T_C
19	41211540	G	A	0.836555	0.00950988	0.0460968	19_41211540_G_A
19	41211569	C	T	0.639464	0.0164583	0.0351336	19_41211569_C_T
19	41211581	ACT	A	0.224048	-0.126177	0.103778	19_41211581_ACT_A
19	41211606	A	C	0.426819	-0.00697674	0.00877969	19_41211606_A_C
19	41211606	AATAAATAC	A	0.0818066	0.275987	0.158586	19_41211606_AATAAATAC_A
19	41211610	A	C	0.482515	0.00708234	0.010085	19_41211610_A_C
19	41211611	A	G	0.00685901	0.241162	0.0891999	19_41211611_A_G
19	41211614	C	A	0.31804	-0.0895151	0.0896501	19_41211614_C_A
19	41211622	C	CATAA	0.0862641	-0.268743	0.156661	19_41211622_C_CATAA
19	41211643	G	T	0.122421	0.287654	0.186221	19_41211643_G_T
19	41211686	A	T	0.480429	0.159592	0.226175	19_41211686_A_T
19	41211690	T	C	0.322405	-0.169424	0.171217	19_41211690_T_C
19	41211712	C	T	0.571144	-0.0720239	0.127168	19_41211712_C_T
19	41211777	AAAAC	A	0.0496952	-0.0530186	0.0270148	19_41211777_AAAAC_A
19	41211777	A	AAAAC	0.467012	-0.0933283	0.128313	19_41211777_A_AAAAC
19	41211780	A	T	0.226193	-0.187086	0.154588	19_41211780_A_T
19	41211813	T	C	0.689734	0.0388952	0.0974289	19_41211813_T_C
19	41211839	G	A	0.424531	0.177095	0.221761	19_41211839_G_A
19	41211899	G	GA	0.687068	0.00832687	0.0206706	19_41211899_G_GA
19	41211926	G	T	0.663782	-0.0719334	0.165479	19_41211926_G_T
19	41211952	T	C	0.25514	0.113152	0.0994346	19_41211952_T_C
19	41211957	G	A	0.963448	0.00651371	0.142136	19_41211957_G_A
19	41212006	T	C	0.123889	-0.09409	0.0611508	19_41212006_T_C
19	41212030	T	C	0.857923	-0.0239913	0.134016	19_41212030_T_C
19	41212032	C	T	0.774195	0.0445856	0.155409	19_41212032_C_T
19	41212038	G	A	0.842419	-0.0434495	0.218558	19_41212038_G_A
19	41212047	G	A	0.649552	-0.0679783	0.149605	19_41212047_G_A
19	41212052	G	A	0.000697952	0.515094	0.151928	19_41212052_G_A
19	41212059	G	A	0.249661	0.208389	0.181023	19_41212059_G_A
19	41212086	C	T	0.748449	0.0708933	0.221068	19_41212086_C_T
19	41212149	C	T	0.0990738	0.370486	0.224624	19_41212149_C_T
19	41212244	C	T	0.452103	0.160526	0.21349	19_41212244_C_T
19	41212245	G	A	0.0471938	0.0834001	0.0420246	19_41212245_G_A
19	41212250	G	A	0.0896714	0.0130652	0.00769839	19_41212250_G_A
19	41212266	G	A	0.773226	0.0650205	0.225642	19_41212266_G_A
19	41212271	C	CA	0.372306	0.141704	0.158832	19_41212271_C_CA
19	41212272	T	G	0.372306	0.141704	0.158832	19_41212272_T_G
19	41212287	G	A	0.193714	-0.241874	0.186104	19_41212287_G_A
19	41212310	C	CA	0.342769	-0.0448659	0.0472916	19_41212310_C_CA
19	41212311	A	C	0.54535	-0.0691716	0.114382	19_41212311_A_C
19	41212321	C	CA	0.28631	-0.175601	0.16469	19_41212321_C_CA
19	41212329	AT	A	0.212847	0.10979	0.0881299	19_41212329_AT_A
19	41212444	G	A	0.708855	0.0399966	0.107116	19_41212444_G_A
19	41212458	TTG	T	0.19081	-0.285012	0.217868	19_41212458_TTG_T
19	41212476	C	A	0.748787	0.0118021	0.036854	19_41212476_C_A
19	41212476	C	T	0.589856	0.0855346	0.158678	19_41212476_C_T
19	41212482	T	C	0.647759	0.0654766	0.143313	19_41212482_T_C
19	41212502	G	A	0.935895	-0.00194718	0.0242095	19_41212502_G_A
19	41212518	A	C	0.334043	0.0653015	0.0675998	19_41212518_A_C
19	41212531	A	G	0.258552	-0.114122	0.101009	19_41212531_A_G
19	41212607	T	A	0.437312	0.0390612	0.0502886	19_41212607_T_A
19	41212617	C	T	0.180865	-0.172629	0.129011	19_41212617_C_T
19	41212670	G	T	0.904903	-0.000225233	0.00188526	19_41212670_G_T
19	41212692	AAAC	A	0.60071	0.07618	0.145554	19_41212692_AAAC_A
19	41212706	A	G	0.517079	0.0312996	0.0483127	19_41212706_A_G
19	41212714	A	G	0.867545	-0.0288873	0.173208	19_41212714_A_G
19	41212878	T	C	0.949972	0.00146853	0.0234058	19_41212878_T_C
19	41212898	G	A	0.4642	0.112813	0.154127	19_41212898_G_A
19	41212933	C	T	0.350946	0.138753	0.148756	19_41212933_C_T
19	41212959	G	A	0.423986	-0.143541	0.179533	19_41212959_G_A
19	41212973	T	C	0.0449548	0.363717	0.181398	19_41212973_T_C
19	41212990	C	T	0.188033	0.239715	0.182096	19_41212990_C_T
19	41212991	C	T	0.476566	-0.0520825	0.0731663	19_41212991_C_T
19	41212999	C	G	0.97235	-6.53024e-05	0.00188402	19_41212999_C_G
19	41213023	C	T	0.480778	-0.10952	0.155336	19_41213023_C_T
19	41213024	G	A	0.0448354	0.225388	0.112346	19_41213024_G_A
19	41213034	C	A	0.573929	-0.105459	0.187558	19_41213034_C_A
19	41213086	G	A	0.166273	0.176047	0.127176	19_41213086_G_A
19	41213198	AAGAT	A	0.154082	-0.328949	0.230799	19_41213198_AAGAT_A
19	41213223	A	C	0.0466098	-0.217339	0.109225	19_41213223_A_C
19	41213272	G	A	0.641865	-0.0273797	0.0588694	19_41213272_G_A
19	41213294	C	T	0.473759	0.0608742	0.0849751	19_41213294_C_T
19	41213295	G	A	0.305618	0.121253	0.118358	19_41213295_G_A
19	41213309	A	G	0.938414	0.00525595	0.0680268	19_41213309_A_G
19	41213326	A	AT	0.0528585	-0.278882	0.144045	19_41213326_A_AT
19	41213330	A	T	0.543012	0.140438	0.230883	19_41213330_A_T
19	41213335	A	AG	0.0767356	0.0149413	0.00844167	19_41213335_A_AG
19	41213336	A	G	0.905568	0.00221125	0.0186397	19_41213336_A_G
19	41213339	T	A	0.879158	0.0354742	0.233326	19_41213339_T_A
19	41213342	T	G	0.0457923	-0.242876	0.121602	19_41213342_T_G
19	41213582	C	T	0.921648	0.0061402	0.0624273	19_41213582_C_T
19	41213611	C	T	0.0304167	-0.45112	0.208406	19_41213611_C_T
19	41213662	T	C	0.0916334	0.0129854	0.00769803	19_41213662_T_C
19	41213671	C	T	0.595088	0.0637974	0.120038	19_41213671_C_T
19	41213693	G	A	0.794513	-0.0110883	0.0425728	19_41213693_G_A
19	41213737	C	G	0.394096	-0.0457265	0.0536562	19_41213737_C_G
19	41213750	AT	A	0.665742	-0.00348382	0.00806442	19_41213750_AT_A
19	41213794	C	T	0.642858	0.0311345	0.0671428	19_41213794_C_T
19	41213856	AC	A	0.358314	0.163393	0.177875	19_41213856_AC_A
19	41213867	C	G	0.163943	-0.190731	0.137026	19_41213867_C_G
19	41213880	A	G	0.723008	0.000661035	0.001865	19_41213880_A_G
19	41213885	C	T	0.0794256	0.146075	0.0832797	19_41213885_C_T
19	41213909	T	C	0.0918355	0.0129773	0.00769806	19_41213909_T_C
19	41213925	GC	G	0.715745	0.0355361	0.0975859	19_41213925_GC_G
19	41213946	A	G	0.25126	0.00199628	0.00173999	19_41213946_A_G
19	41213956	C	T	0.19716	-0.264744	0.205278	19_41213956_C_T
19	41213992	A	G	0.356246	0.0589971	0.0639506	19_41213992_A_G
19	41214027	G	A	0.595286	0.00115223	0.00216915	19_41214027_G_A
19	41214049	A	G	0.947678	0.00150436	0.0229241	19_41214049_A_G
19	41214050	G	A	0.183076	-0.277182	0.208197	19_41214050_G_A
19	41214054	G	A	0.518794	-0.114975	0.178199	19_41214054_G_A
19	41214070	G	A	0.468748	-0.158889	0.219303	19_41214070_G_A
19	41214077	T	C	0.693891	0.0295063	0.074969	19_41214077_T_C
19	41214081	A	G	0.261978	-0.248269	0.221327	19_41214081_A_G
19	41214114	G	A	0.847396	-0.0229568	0.119292	19_41214114_G_A
19	41214133	C	A	0.730127	0.0434414	0.125933	19_41214133_C_A
19	41214154	A	G	0.544623	0.0683154	0.112762	19_41214154_A_G
19	41214193	TA	T	0.523562	-0.0795641	0.124735	19_41214193_TA_T
19	41214225	G	C	0.981464	-0.00459966	0.197976	19_41214225_G_C
19	41214268	C	T	0.967465	0.00265902	0.0651903	19_41214268_C_T
19	41214284	C	A	0.429209	0.166874	0.211087	19_41214284_C_A
19	41214302	G	A	0.400979	-0.202204	0.240755	19_41214302_G_A
19	41214303	T	G	0.826352	-0.0254166	0.115855	19_41214303_T_G
19	41214323	C	A	0.535897	-0.0934543	0.150969	19_41214323_C_A
19	41214323	C	T	0.80911	-0.0480103	0.198739	19_41214323_C_T
19	41214334	G	A	0.82198	-0.0229427	0.101968	19_41214334_G_A
19	41214339	T	G	0.691041	-0.0511703	0.128749	19_41214339_T_G
19	41214345	C	T	0.473788	0.0611222	0.0853269	19_41214345_C_T
19	41214355	C	T	0.558524	-0.0738636	0.126255	19_41214355_C_T
19	41214496	TTTTC	T	0.270771	-0.218989	0.198848	19_41214496_TTTTC_T
19	41214498	T	C	0.40112	-0.0584846	0.0696559	19_41214498_T_C
19	41214508	GTTTTTGTT	G	0.788015	0.0447958	0.166596	19_41214508_GTTTTTGTT_G
19	41214510	T	TTTTG	0.340878	0.00402158	0.00422243	19_41214510_T_TTTTG
19	41214510	TTTTG	T	0.768932	0.00544679	0.0185409	19_41214510_TTTTG_T
19	41214510	TTTTGTTTG	T	0.520677	0.0316322	0.0492482	19_41214510_TTTTGTTTG_T
19	41214568	G	T	0.400208	-0.125686	0.149404	19_41214568_G_T
19	41214586	G	C	0.328305	-0.00828448	0.00847487	19_41214586_G_C
19	41214608	C	T	0.647889	0.0479724	0.105042	19_41214608_C_T
19	41214635	G	T	0.452374	-0.171399	0.228087	19_41214635_G_T
19	41214648	A	G	0.103381	-0.136456	0.0837832	19_41214648_A_G
19	41214700	T	A	0.200042	-0.0156297	0.012197	19_41214700_T_A
19	41214701	T	A	0.648247	0.000987336	0.00216427	19_41214701_T_A
19	41214705	A	T	0.957515	-0.00563866	0.105847	19_41214705_A_T
19	41214716	A	G	0.538538	-0.14878	0.241909	19_41214716_A_G
19	41214750	T	C	0.364795	0.202286	0.223208	19_41214750_T_C
19	41214758	C	A	0.6281	0.0528833	0.109172	19_41214758_C_A
19	41214765	T	G	0.0212413	-0.271759	0.117968	19_41214765_T_G
19	41214848	C	T	0.0512919	0.0516884	0.0265201	19_41214848_C_T
19	41214851	A	C	0.395623	0.131096	0.154328	19_41214851_A_C
19	41214886	G	C	0.161722	0.284932	0.203624	19_41214886_G_C
19	41214935	T	C	0.696468	0.000727425	0.00186475	19_41214935_T_C
19	41214942	C	T	0.90726	0.0134682	0.115611	19_41214942_C_T
19	41214943	G	A	0.0903593	0.0130331	0.00769594	19_41214943_G_A
19	41215115	T	C	0.451944	-0.0875775	0.116432	19_41215115_T_C
19	41215138	C	T	0.573053	0.0556503	0.0987477	19_41215138_C_T
19	41215205	C	T	0.901621	0.0089694	0.0725595	19_41215205_C_T
19	41215217	A	G	0.24418	-0.166778	0.143206	19_41215217_A_G
19	41215233	G	A	0.125991	-0.0077778	0.00508319	19_41215233_G_A
19	41215292	C	CT	0.436807	-0.0316171	0.04066	19_41215292_C_CT
19	41215310	G	A	0.966551	-0.00918723	0.219088	19_41215310_G_A
19	41215316	C	T	0.32328	-0.0932364	0.0943936	19_41215316_C_T
19	41215327	C	G	0.432616	0.110358	0.140633	19_41215327_C_G
19	41215342	T	C	0.644652	0.0603993	0.13096	19_41215342_T_C
19	41215388	C	G	0.072345	0.0184435	0.0102638	19_41215388_C_G
19	41215388	C	T	0.922652	0.0170321	0.175419	19_41215388_C_T
19	41215394	T	C	0.120819	-0.349548	0.225319	19_41215394_T_C
19	41215410	C	T	0.476082	0.109181	0.153211	19_41215410_C_T
19	41215458	A	T	0.377202	-0.138316	0.156632	19_41215458_A_T
19	41215459	T	A	0.0621314	0.193999	0.104001	19_41215459_T_A
19	41215506	A	G	0.525424	-0.067272	0.105939	19_41215506_A_G
19	41215557	A	G	0.913509	-0.0134066	0.123434	19_41215557_A_G
19	41215565	G	A	0.290026	0.026863	0.0253888	19_41215565_G_A
19	41215585	G	T	0.114514	-0.257492	0.163153	19_41215585_G_T
19	41215603	T	TG	0.0427636	0.0200297	0.00988627	19_41215603_T_TG
19	41215603	T	TGG	0.760627	-0.0411296	0.135003	19_41215603_T_TGG
19	41215604	G	T	0.302438	0.0966424	0.0937166	19_41215604_G_T
19	41215605	G	A	0.861545	0.040691	0.233309	19_41215605_G_A
19	41215605	G	C	0.840992	0.0122227	0.0609231	19_41215605_G_C
19	41215605	G	T	0.701234	0.0641045	0.167089	19_41215605_G_T
19	41215606	G	C	0.905714	0.00965312	0.0814977	19_41215606_G_C
19	41215610	G	A	0.903531	0.0074587	0.0615396	19_41215610_G_A
19	41215680	C	A	0.996007	0.00113221	0.226235	19_41215680_C_A
19	41215686	C	T	0.957432	0.00486984	0.0912364	19_41215686_C_T
19	41215694	A	G	0.464225	-0.0670971	0.0916742	19_41215694_A_G
19	41215725	A	G	0.720667	0.000666873	0.00186502	19_41215725_A_G
19	41215750	A	G	0.0805414	0.291083	0.166566	19_41215750_A_G
19	41215761	AT	A	0.676872	0.0621414	0.149115	19_41215761_AT_A
19	41215771	T	C	0.964341	0.0063522	0.142086	19_41215771_T_C
19	41215790	G	C	0.553055	-0.0628655	0.105979	19_41215790_G_C
19	41215819	C	T	0.479838	-0.0620652	0.087841	19_41215819_C_T
19	41215820	G	A	0.632044	0.00103615	0.00216382	19_41215820_G_A
19	41215844	C	T	0.565733	-0.126354	0.219996	19_41215844_C_T
19	41215846	C	T	0.558757	-0.0388698	0.0664794	19_41215846_C_T
19	41215848	C	T	0.245341	-0.161031	0.138612	19_41215848_C_T
19	41215880	G	A	0.48169	-0.116077	0.164979	19_41215880_G_A
19	41215901	G	A	0.987684	-0.00322644	0.209009	19_41215901_G_A
19	41215905	C	T	0.110036	0.0140992	0.00882287	19_41215905_C_T
19	41215926	A	G	0.917726	-0.000598175	0.00579072	19_41215926_A_G
19	41215971	T	C	0.983678	-0.00100899	0.0493208	19_41215971_T_C
19	41216060	A	G	0.618886	0.00107574	0.0021626	19_41216060_A_G
19	41216074	G	A	0.202025	-0.315404	0.24722	19_41216074_G_A
19	41216075	A	G	0.741226	0.0245019	0.0741963	19_41216075_A_G
19	41216100	C	T	0.0943462	0.0128774	0.00769762	19_41216100_C_T
19	41216124	G	A	0.0786192	-0.270813	0.15398	19_41216124_G_A
19	41216167	C	T	0.989881	-2.38996e-05	0.00188448	19_41216167_C_T
19	41216178	C	T	0.109555	0.0674852	0.0421731	19_41216178_C_T
19	41216188	G	A	0.458796	0.0583359	0.0787439	19_41216188_G_A
19	41216212	G	A	0.606623	-0.0990106	0.192291	19_41216212_G_A
19	41216216	A	G	0.89558	0.0085372	0.0650469	19_41216216_A_G
19	41216245	T	A	0.287746	-0.236447	0.222417	19_41216245_T_A
19	41216268	G	A	0.370024	-0.123856	0.138166	19_41216268_G_A
19	41216334	G	A	0.451342	-0.0939608	0.124752	19_41216334_G_A
19	41216339	T	C	0.822799	0.0234725	0.104813	19_41216339_T_C
19	41216350	C	T	0.519509	-0.0701067	0.108844	19_41216350_C_T
19	41216351	G	A	0.194564	-0.266989	0.20582	19_41216351_G_A
19	41216378	G	T	0.887669	0.0210899	0.149304	19_41216378_G_T
19	41216425	G	A	0.80009	0.0204739	0.0808505	19_41216425_G_A
19	41216428	C	A	0.903344	0.0235091	0.193589	19_41216428_C_A
19	41216446	ACAGTGGGTCACG	A	0.814674	-0.0292277	0.124691	19_41216446_ACAGTGGGTCACG_A
19	41216518	C	T	0.447638	0.0911451	0.120029	19_41216518_C_T
19	41216526	G	A	0.553839	0.116519	0.196817	19_41216526_G_A
19	41216528	G	GATCC	0.624589	-0.0993252	0.202971	19_41216528_G_GATCC
19	41216536	C	T	0.999014	4.73536e-05	0.0383351	19_41216536_C_T
19	41216537	G	A	0.981872	-0.00118133	0.0519909	19_41216537_G_A
19	41216542	G	A	0.738845	0.0098468	0.029536	19_41216542_G_A
19	41216545	C	T	0.84726	0.0323306	0.16785	19_41216545_C_T
19	41216560	G	A	0.250637	-0.0173606	0.0151119	19_41216560_G_A
19	41216572	G	C	0.998192	0.000512214	0.226061	19_41216572_G_C
19	41216581	C	T	0.484425	-0.0915166	0.130887	19_41216581_C_T
19	41216588	C	A	0.332948	-0.0520204	0.0537294	19_41216588_C_A
19	41216647	C	A	0.390283	-0.145736	0.169637	19_41216647_C_A
19	41216648	G	A	0.978001	-0.0043281	0.156955	19_41216648_G_A
19	41216666	G	A	0.942755	-0.015037	0.209407	19_41216666_G_A
19	41216708	A	G	0.78743	0.000531208	0.00197	19_41216708_A_G
19	41216729	C	A	0.579791	0.0585134	0.105679	19_41216729_C_A
19	41216735	G	A	0.0458936	0.306928	0.153743	19_41216735_G_A
19	41216748	G	A	0.75768	-0.0139261	0.0451372	19_41216748_G_A
19	41216754	A	G	0.459109	0.00143802	0.00194245	19_41216754_A_G
19	41216808	C	A	0.0833097	0.0729116	0.0421017	19_41216808_C_A
19	41216818	C	T	0.618737	0.0251425	0.0505233	19_41216818_C_T
19	41216819	G	A	0.971084	-0.0076044	0.209786	19_41216819_G_A
19	41216842	G	GA	0.646162	-0.0389145	0.0847625	19_41216842_G_GA
19	41216842	GA	G	0.628438	0.0992446	0.205082	19_41216842_GA_G
19	41216853	T	A	0.551427	-0.0568203	0.0953965	19_41216853_T_A
19	41216860	A	G	0.0083677	0.585283	0.221962	19_41216860_A_G
19	41216906	G	C	0.226455	0.0923172	0.0763241	19_41216906_G_C
19	41216975	G	C	0.8136	0.0311872	0.13227	19_41216975_G_C
19	41216996	C	A	0.0276579	-0.430483	0.195487	19_41216996_C_A
19	41217004	T	C	0.00943478	0.439883	0.169454	19_41217004_T_C
19	41217077	T	C	0.727071	-0.0849627	0.243429	19_41217077_T_C
19	41217081	T	C	0.442612	0.0378921	0.0493522	19_41217081_T_C
19	41217087	TG	T	0.692627	-0.0623028	0.157612	19_41217087_TG_T
19	41217094	G	T	0.782281	0.0564331	0.20421	19_41217094_G_T
19	41217108	C	T	0.381875	0.0595294	0.0680767	19_41217108_C_T
19	41217195	G	A	0.0116804	-0.195514	0.0775341	19_41217195_G_A
19	41217213	C	G	0.0224456	0.136623	0.0598504	19_41217213_C_G
19	41217214	G	A	0.890708	-0.00844392	0.0614513	19_41217214_G_A
19	41217230	A	C	0.795995	0.0372376	0.144034	19_41217230_A_C
19	41217322	AGTGGGAGACAG	A	0.947505	0.00606033	0.0920468	19_41217322_AGTGGGAGACAG_A
19	41217323	G	C	0.303009	0.0816444	0.0792663	19_41217323_G_C
19	41217385	C	T	0.807077	-0.0412695	0.169	19_41217385_C_T
19	41217386	G	A	0.717804	0.0159243	0.0440634	19_41217386_G_A
19	41217414	G	A	0.418763	0.0726184	0.0898109	19_41217414_G_A
19	41217419	G	A	0.880858	-0.025752	0.171816	19_41217419_G_A
19	41217428	A	C	0.476306	-0.123407	0.173262	19_41217428_A_C
19	41217430	G	A	0.564897	-0.0609485	0.10589	19_41217430_G_A
19	41217464	G	A	0.10801	-0.1072	0.0666997	19_41217464_G_A
19	41217565	G	T	0.434404	-0.09125	0.116736	19_41217565_G_T
19	41217601	G	A	0.831617	0.032413	0.15244	19_41217601_G_A
19	41217607	T	C	0.375973	0.010366	0.0117085	19_41217607_T_C
19	41217817	T	TGGGAGAAAGGAGTGACAGTAGAGGC	0.0997164	-0.257663	0.156517	19_41217817_T_TGGGAGAAAGGAGTGACAGTAGAGGC
19	41217819	G	A	0.0992989	0.0126851	0.00769605	19_41217819_G_A
19	41217826	G	A	0.578622	0.100921	0.181709	19_41217826_G_A
19	41217835	G	T	0.100495	0.0126404	0.00769603	19_41217835_G_T
19	41217862	C	T	0.167586	0.201519	0.146028	19_41217862_C_T
19	41217869	G	A	0.303478	0.0855836	0.0831714	19_41217869_G_A
19	41217871	T	C	0.396063	0.0387825	0.0456978	19_41217871_T_C
19	41217886	A	G	0.245781	-0.165837	0.142882	19_41217886_A_G
19	41217950	A	G	0.041249	-0.457831	0.224315	19_41217950_A_G
19	41217982	G	T	0.788301	0.000529139	0.00197059	19_41217982_G_T
19	41218015	C	T	0.704554	0.0715035	0.188574	19_41218015_C_T
19	41218019	G	T	0.735697	-0.0821144	0.243261	19_41218019_G_T
19	41218027	C	T	0.585021	0.122472	0.224281	19_41218027_C_T
19	41218028	G	A	0.377211	-0.159494	0.180618	19_41218028_G_A
19	41218046	C	T	0.85516	-0.0232459	0.127348	19_41218046_C_T
19	41218075	C	T	0.140135	0.125548	0.0851007	19_41218075_C_T
19	41218088	T	A	0.775952	0.00465949	0.0163722	19_41218088_T_A
19	41218129	G	A	0.58957	0.0579395	0.107403	19_41218129_G_A
19	41218149	C	T	0.096382	0.294351	0.177037	19_41218149_C_T
19	41218154	C	T	0.0488934	0.153864	0.0781226	19_41218154_C_T
19	41218188	A	G	0.461131	0.0577857	0.0784082	19_41218188_A_G
19	41218303	C	T	0.425925	-0.0475233	0.0596888	19_41218303_C_T
19	41218307	C	A	0.631431	0.060299	0.125698	19_41218307_C_A
19	41218321	C	G	0.100732	0.012631	0.00769568	19_41218321_C_G
19	41218353	G	A	0.601481	0.11534	0.220843	19_41218353_G_A
19	41218365	T	C	0.643371	-0.0124538	0.0268986	19_41218365_T_C
19	41218379	C	T	0.151591	0.16687	0.116372	19_41218379_C_T
19	41218425	G	A	0.0452486	0.262324	0.131009	19_41218425_G_A
19	41218476	G	C	0.498508	0.037845	0.0559143	19_41218476_G_C
19	41218504	G	A	0.577082	-0.132699	0.23796	19_41218504_G_A
19	41218530	G	A	0.510523	-0.105041	0.159631	19_41218530_G_A
19	41218534	A	G	0.945	-0.00805219	0.116721	19_41218534_A_G
19	41218562	G	A	0.0977833	-0.252805	0.152688	19_41218562_G_A
19	41218570	C	G	0.189894	0.0321557	0.0245296	19_41218570_C_G
19	41218585	C	G	0.0939672	0.0127973	0.00764095	19_41218585_C_G
19	41218695	C	G	0.454656	0.0457485	0.0611876	19_41218695_C_G
19	41218695	C	T	0.413852	-0.112637	0.137844	19_41218695_C_T
19	41218711	C	T	0.734234	-0.0490205	0.144391	19_41218711_C_T
19	41218720	G	A	0.00293367	0.401399	0.134942	19_41218720_G_A
19	41218737	T	C	0.261686	0.194298	0.173107	19_41218737_T_C
19	41218742	C	T	0.999935	1.55418e-05	0.192104	19_41218742_C_T
19	41218742	CAGTGACGTCTAAGAGTGTGT	GTGC	0.109895	-0.191047	0.119504	19_41218742_CAGTGACGTCTAAGAGTGTGT_GTGC
19	41218749	G	A	0.577881	0.0758091	0.136229	19_41218749_G_A
19	41218756	A	AGT	0.686973	-0.0432689	0.107376	19_41218756_A_AGT
19	41218762	TGTGC	T	0.25821	-0.0463741	0.0410161	19_41218762_TGTGC_T
19	41218764	T	TGC	0.515962	0.136915	0.210774	19_41218764_T_TGC
19	41218766	C	T	0.330469	0.00202955	0.0020855	19_41218766_C_T
19	41218767	G	GTGCA	0.126044	-0.0724565	0.0473606	19_41218767_G_GTGCA
19	41218770	C	T	0.242093	0.0794145	0.0678889	19_41218770_C_T
19	41218771	G	A	0.0797527	0.0136686	0.00780119	19_41218771_G_A
19	41218772	T	C	0.877274	-0.0252295	0.163376	19_41218772_T_C
19	41218774	C	T	0.507844	-0.158268	0.239004	19_41218774_C_T
19	41218776	TGC	T	0.459929	-0.0825166	0.111665	19_41218776_TGC_T
19	41218778	C	CGTGTGTGT	0.0210187	0.0232184	0.0100615	19_41218778_C_CGTGTGTGT
19	41218778	C	CGTGT	0.801369	-0.0172797	0.0686858	19_41218778_C_CGTGT
19	41218778	CGTGCGTGTGTGT	C	0.458902	0.121495	0.164037	19_41218778_CGTGCGTGTGTGT_C
19	41218780	TGC	T	0.0595131	-0.0161307	0.0085602	19_41218780_TGC_T
19	41218786	T	C	0.228775	0.0141896	0.0117901	19_41218786_T_C
19	41218808	TGTCCGAGGAGCCGAGA	T	0.526927	0.0133937	0.021169	19_41218808_TGTCCGAGGAGCCGAGA_T
19	41218810	T	TC	0.598726	0.116695	0.221755	19_41218810_T_TC
19	41218820	C	T	0.0905778	-0.0799116	0.0472191	19_41218820_C_T
19	41218821	G	A	0.484262	-0.149039	0.213076	19_41218821_G_A
19	41218825	G	A	0.420113	-0.192334	0.238561	19_41218825_G_A
19	41218883	C	T	0.982734	-0.00371528	0.171672	19_41218883_C_T
19	41218887	G	C	0.497721	0.0513406	0.0757146	19_41218887_G_C
19	41218915	G	A	0.379062	0.00182239	0.00207178	19_41218915_G_A
19	41218924	A	C	0.99573	-0.000576781	0.107783	19_41218924_A_C
19	41218932	A	G	0.153169	-0.0493786	0.0345685	19_41218932_A_G
19	41218955	C	G	0.524778	0.102166	0.160639	19_41218955_C_G
19	41218980	G	A	0.723775	0.000697814	0.00197447	19_41218980_G_A
19	41219005	C	G	0.103927	-0.270067	0.166082	19_41219005_C_G
19	41219021	C	G	0.493972	0.157211	0.229839	19_41219021_C_G
19	41219025	C	T	0.764905	-0.00195532	0.00653852	19_41219025_C_T
19	41219124	C	T	0.506289	0.0461301	0.0694075	19_41219124_C_T
19	41219134	C	A	0.449368	-0.0682293	0.0901945	19_41219134_C_A
19	41219149	G	A	0.165663	0.148757	0.107307	19_41219149_G_A
19	41219172	C	T	0.920718	0.00619764	0.0622692	19_41219172_C_T
19	41219209	G	C	0.247641	-0.281983	0.243909	19_41219209_G_C
19	41219214	A	G	0.0856338	0.171587	0.0998241	19_41219214_A_G
19	41219230	C	T	0.29043	-0.0719438	0.0680526	19_41219230_C_T
19	41219231	G	A	0.687653	-0.0746439	0.185662	19_41219231_G_A
19	41219270	G	A	0.283227	0.129569	0.120743	19_41219270_G_A
19	41219270	G	T	0.274083	0.181035	0.165524	19_41219270_G_T
19	41219313	G	C	0.629883	-0.0662702	0.137521	19_41219313_G_C
19	41219318	G	C	0.792585	0.0378488	0.143936	19_41219318_G_C
19	41219324	C	T	0.886216	0.0190081	0.132836	19_41219324_C_T
19	41219337	G	A	0.258686	0.25337	0.22432	19_41219337_G_A
19	41219354	G	T	0.811416	0.0103884	0.0435391	19_41219354_G_T
19	41219354	G	A	0.0259387	-0.274518	0.123261	19_41219354_G_A
19	41219366	A	G	0.712652	0.00064217	0.00174362	19_41219366_A_G
19	41219397	C	T	0.21962	0.267519	0.217931	19_41219397_C_T
19	41219410	C	T	0.47111	0.0930505	0.129116	19_41219410_C_T
19	41219434	C	T	0.362046	0.203521	0.223288	19_41219434_C_T
19	41219450	T	C	0.518069	0.111438	0.172418	19_41219450_T_C
19	41219452	C	T	0.0926541	0.0994511	0.0591422	19_41219452_C_T
19	41219505	G	A	0.747298	-0.0301892	0.0936959	19_41219505_G_A
19	41219559	G	A	0.79234	0.0297772	0.113104	19_41219559_G_A
19	41219581	G	A	0.535876	0.0933192	0.150743	19_41219581_G_A
19	41219621	G	A	0.107968	0.0123815	0.00770284	19_41219621_G_A
19	41219625	G	A	0.107921	0.0123833	0.0077029	19_41219625_G_A
19	41219625	GAC	G	0.428173	-0.0726564	0.0917007	19_41219625_GAC_G
19	41219627	C	T	0.796907	-0.0387449	0.150552	19_41219627_C_T
19	41219642	A	G	0.585637	-0.107768	0.197678	19_41219642_A_G
19	41219649	G	A	0.472831	-0.123281	0.171729	19_41219649_G_A
19	41219692	G	T	0.469877	-0.0712029	0.0985264	19_41219692_G_T
19	41219716	GAGAC	G	0.703364	-0.0728674	0.191362	19_41219716_GAGAC_G
19	41219744	G	T	0.12732	0.183277	0.120201	19_41219744_G_T
19	41219750	G	A	0.273444	0.223026	0.203646	19_41219750_G_A
19	41219752	G	T	0.771708	-0.0433723	0.149487	19_41219752_G_T
19	41219814	A	T	0.353951	-0.0728955	0.0786399	19_41219814_A_T
19	41219819	A	C	0.127601	0.0117561	0.00771582	19_41219819_A_C
19	41219847	A	G	0.33913	0.00166193	0.00173863	19_41219847_A_G
19	41219849	T	C	0.369243	0.00156165	0.00173924	19_41219849_T_C
19	41219851	G	A	0.255844	0.127661	0.112351	19_41219851_G_A
19	41219852	G	C	0.301158	0.0114867	0.0111095	19_41219852_G_C
19	41219885	G	C	0.205273	0.00222489	0.00175649	19_41219885_G_C
19	41219896	C	A	0.0760807	0.360959	0.203484	19_41219896_C_A
19	41219909	C	T	0.713791	0.0490466	0.133726	19_41219909_C_T
19	41219910	C	G	0.972974	-0.00776774	0.229286	19_41219910_C_G
19	41219928	C	T	0.490064	0.153838	0.222887	19_41219928_C_T
19	41219929	T	C	0.80803	-0.0615335	0.253258	19_41219929_T_C
19	41219968	C	T	0.981493	-0.000296863	0.012797	19_41219968_C_T
19	41220010	TG	T	0.70446	0.0794319	0.209413	19_41220010_TG_T
19	41220027	C	A	0.900823	-0.00065369	0.00524538	19_41220027_C_A
19	41220039	C	T	0.219986	-0.234096	0.190855	19_41220039_C_T
19	41220068	GTCTC	G	0.0900748	0.00511037	0.00301496	19_41220068_GTCTC_G
19	41220115	C	T	0.866967	-0.0284662	0.169935	19_41220115_C_T
19	41220124	C	G	0.732306	-0.00182138	0.00532477	19_41220124_C_G
19	41220189	C	G	0.660747	0.0900484	0.205177	19_41220189_C_G
19	41220192	TC	T	0.137823	0.194078	0.130785	19_41220192_TC_T
19	41220218	TTCTCCCTCCGCCACCACCCTTA	T	0.572601	0.0372178	0.0659627	19_41220218_TTCTCCCTCCGCCACCACCCTTA_T
19	41220227	C	T	0.551646	0.0368122	0.0618386	19_41220227_C_T
19	41220228	GCCACCACCCTTATCTCCCCCCA	G	0.44316	-0.00366878	0.00478411	19_41220228_GCCACCACCCTTATCTCCCCCCA_G
19	41220262	A	C	0.286223	0.00232154	0.0021769	19_41220262_A_C
19	41220279	CCT	C	0.599641	0.0478161	0.0910928	19_41220279_CCT_C
19	41220286	C	T	0.957263	0.00748797	0.139731	19_41220286_C_T
19	41220311	C	T	0.729293	-0.00721622	0.0208521	19_41220311_C_T
19	41220313	C	T	0.795411	-0.046208	0.178209	19_41220313_C_T
19	41220324	G	GTCTC	0.498432	0.0329414	0.0486608	19_41220324_G_GTCTC
19	41220347	C	T	0.872039	-0.0139148	0.0863906	19_41220347_C_T
19	41220348	G	A	0.418941	-0.0713344	0.0882567	19_41220348_G_A
19	41220359	G	A	0.248357	0.144213	0.12493	19_41220359_G_A
19	41220385	G	A	0.25619	0.253417	0.223188	19_41220385_G_A
19	41220386	C	T	0.543657	0.110387	0.181769	19_41220386_C_T
19	41220401	GATCCCGAGCCTCCTTCC	TCTAG	0.749427	-0.0753256	0.235838	19_41220401_GATCCCGAGCCTCCTTCC_TCTAG
19	41220407	G	A	0.583964	0.065144	0.118962	19_41220407_G_A
19	41220418	C	CCGA	0.362185	-0.1103	0.121048	19_41220418_C_CCGA
19	41220419	C	T	0.289752	-0.0539929	0.0510009	19_41220419_C_T
19	41220420	G	A	0.0859064	0.128803	0.0749989	19_41220420_G_A
19	41220422	C	T	0.967052	0.00253248	0.0613098	19_41220422_C_T
19	41220448	T	C	0.726908	-0.0471508	0.135009	19_41220448_T_C
19	41220462	G	A	0.346458	0.0945605	0.100438	19_41220462_G_A
19	41220521	G	A	0.869211	-0.018048	0.109607	19_41220521_G_A
19	41220537	G	A	0.567256	-0.12224	0.21367	19_41220537_G_A
19	41220546	G	C	0.591461	-0.0474833	0.0884694	19_41220546_G_C
19	41220549	G	A	0.146201	0.0922766	0.0635041	19_41220549_G_A
19	41220552	G	A	0.680784	0.0952686	0.231575	19_41220552_G_A
19	41220586	C	T	0.993901	-0.00178246	0.233195	19_41220586_C_T
19	41220596	T	TG	0.643535	0.0954216	0.2062	19_41220596_T_TG
19	41220627	C	T	0.602388	0.0379446	0.0728345	19_41220627_C_T
19	41220662	G	A	0.495958	0.124182	0.182389	19_41220662_G_A
19	41220680	A	G	0.362474	-0.080912	0.0888497	19_41220680_A_G
19	41220692	C	T	0.628424	-0.0939378	0.194108	19_41220692_C_T
19	41220706	C	A	0.81444	0.0163177	0.0695252	19_41220706_C_A
19	41220722	C	G	0.703919	-0.0278113	0.0731807	19_41220722_C_G
19	41220722	C	T	0.530883	0.125017	0.199498	19_41220722_C_T
19	41220750	T	C	0.224092	0.212075	0.174444	19_41220750_T_C
19	41220754	T	C	0.832327	0.0174094	0.0822293	19_41220754_T_C
19	41220774	T	C	0.558541	-0.0560594	0.0958264	19_41220774_T_C
19	41220787	G	A	0.696951	0.0644963	0.165613	19_41220787_G_A
19	41220876	C	T	0.15788	-0.242559	0.171755	19_41220876_C_T
19	41220887	C	G	0.444773	-0.0751186	0.0983025	19_41220887_C_G
19	41220896	G	A	0.595627	-0.0479842	0.0904169	19_41220896_G_A
19	41220958	G	A	0.763059	-0.0491386	0.162999	19_41220958_G_A
19	41220959	C	T	0.96784	-0.00505945	0.12549	19_41220959_C_T
19	41220983	T	C	0.962828	0.00454688	0.0975621	19_41220983_T_C
19	41221012	T	C	0.621486	0.0789148	0.159829	19_41221012_T_C
19	41221021	A	G	0.249703	-0.0972814	0.0845138	19_41221021_A_G
19	41221082	C	T	0.224232	0.186841	0.153734	19_41221082_C_T
19	41221133	C	T	0.570144	-0.114707	0.202006	19_41221133_C_T
19	41221152	C	T	0.668562	0.0879514	0.205435	19_41221152_C_T
19	41221158	G	A	0.533415	0.103583	0.166318	19_41221158_G_A
19	41221172	C	T	0.8934	-0.00834997	0.0623116	19_41221172_C_T
19	41221269	C	T	0.495049	-0.150819	0.221045	19_41221269_C_T
19	41221282	G	A	0.784337	-0.0556326	0.203282	19_41221282_G_A
19	41221292	C	T	0.0636602	0.00459055	0.00247529	19_41221292_C_T
19	41221298	T	C	0.891319	-0.0156616	0.114623	19_41221298_T_C
19	41221326	GGGTCAA	G	0.0590289	0.00467583	0.00247664	19_41221326_GGGTCAA_G
19	41221333	G	A	0.33035	-0.118204	0.121433	19_41221333_G_A
19	41221417	G	C	0.616732	0.106344	0.212481	19_41221417_G_C
19	41221534	C	A	0.615241	-0.0207317	0.0412483	19_41221534_C_A
19	41221563	G	T	0.318293	-0.00686508	0.00687903	19_41221563_G_T
19	41221567	C	T	0.522407	-0.0540651	0.0845243	19_41221567_C_T
19	41221587	C	A	0.29986	0.0575767	0.0555366	19_41221587_C_A
19	41221593	G	A	0.00964124	-0.515433	0.199129	19_41221593_G_A
19	41221648	G	C	0.101636	-0.292625	0.17876	19_41221648_G_C
19	41221724	T	C	0.23968	0.0655099	0.0557158	19_41221724_T_C
19	41221747	G	A	0.602203	0.0301845	0.0579095	19_41221747_G_A
19	41221788	T	A	0.333345	-0.173055	0.178887	19_41221788_T_A
19	41221799	A	G	0.695413	0.057346	0.14647	19_41221799_A_G
19	41221815	G	A	0.879801	0.0232713	0.153889	19_41221815_G_A
19	41221817	G	T	0.411261	0.120622	0.1468	19_41221817_G_T
19	41221872	C	A	0.013159	-0.622728	0.251157	19_41221872_C_A
19	41221875	G	A	0.512564	0.0266942	0.0407639	19_41221875_G_A
19	41221896	G	T	0.152191	-0.273741	0.191182	19_41221896_G_T
19	41221906	G	A	0.335103	-0.117864	0.12228	19_41221906_G_A
19	41221915	A	G	0.185685	0.052101	0.0393675	19_41221915_A_G
19	41221923	C	T	0.459977	-0.0390394	0.0528356	19_41221923_C_T
19	41221924	G	A	0.722435	-0.0848777	0.238953	19_41221924_G_A
19	41221963	C	G	0.7479	-0.0517624	0.161048	19_41221963_C_G
19	41222008	C	T	0.945377	0.00460861	0.0672659	19_41222008_C_T
19	41222041	A	C	0.158338	-0.0950238	0.0673602	19_41222041_A_C
19	41222042	G	C	0.158338	-0.0950238	0.0673602	19_41222042_G_C
19	41222065	G	A	0.320746	-0.0745537	0.0750849	19_41222065_G_A
19	41222074	G	C	0.30696	0.0617841	0.0604765	19_41222074_G_C
19	41222092	G	A	0.338033	-0.177974	0.185765	19_41222092_G_A
19	41222095	C	T	0.807962	-0.0403567	0.166039	19_41222095_C_T
19	41222148	C	CT	0.970639	0.00667937	0.181468	19_41222148_C_CT
19	41222165	CCTCA	C	0.0900773	-0.122301	0.0721544	19_41222165_CCTCA_C
19	41222241	C	T	0.27336	0.126037	0.115065	19_41222241_C_T
19	41222256	GTC	G	0.21778	-0.148561	0.120541	19_41222256_GTC_G
19	41222298	T	C	0.797034	-0.0352084	0.136898	19_41222298_T_C
19	41222300	GTA	G	0.0932022	0.311902	0.185795	19_41222300_GTA_G
19	41222306	G	GTC	0.124702	0.00465146	0.0030296	19_41222306_G_GTC
19	41222330	C	T	0.33135	-0.0838861	0.086356	19_41222330_C_T
19	41222337	C	T	0.696948	-0.0539668	0.138574	19_41222337_C_T
19	41222409	G	A	0.692097	-0.0873946	0.220687	19_41222409_G_A
19	41222414	C	T	0.174904	-0.179412	0.13225	19_41222414_C_T
19	41222419	G	A	0.197213	-0.28384	0.220111	19_41222419_G_A
19	41222458	G	A	0.731893	0.0665388	0.194212	19_41222458_G_A
19	41222462	C	T	0.954027	-0.00234808	0.0407298	19_41222462_C_T
19	41222463	G	A	0.133007	0.142739	0.0950105	19_41222463_G_A
19	41222472	C	A	0.94004	0.00604922	0.0804213	19_41222472_C_A
19	41222490	G	A	0.626637	-0.0425117	0.087389	19_41222490_G_A
19	41222496	C	T	0.173646	-0.159248	0.117044	19_41222496_C_T
19	41222530	C	T	0.505319	-0.00313845	0.00471137	19_41222530_C_T
19	41222550	G	C	0.95882	0.00166704	0.032285	19_41222550_G_C
19	41222564	C	T	0.601933	0.076667	0.146978	19_41222564_C_T
19	41222565	G	C	0.424954	0.167624	0.210093	19_41222565_G_C
19	41222578	G	T	0.494038	-0.0809568	0.118375	19_41222578_G_T
19	41222634	T	C	0.104092	0.003951	0.00243089	19_41222634_T_C
19	41222644	C	T	0.930232	0.00158132	0.0180614	19_41222644_C_T
19	41222656	C	G	0.905807	0.00980212	0.0828382	19_41222656_C_G
19	41222672	T	C	0.968473	-0.00176513	0.0446608	19_41222672_T_C
19	41222673	G	A	0.792992	-0.0444613	0.169423	19_41222673_G_A
19	41222677	C	T	0.815789	0.0318217	0.136594	19_41222677_C_T
19	41222678	G	A	0.735756	0.0394779	0.116979	19_41222678_G_A
19	41222681	C	T	0.224135	0.0679973	0.0559369	19_41222681_C_T
19	41222688	C	T	0.735198	0.0681196	0.201407	19_41222688_C_T
19	41222703	A	G	0.942967	-0.00659023	0.0921185	19_41222703_A_G
19	41222716	C	T	0.73247	-0.0259969	0.0760494	19_41222716_C_T
19	41222722	C	T	0.624596	-0.0489979	0.100129	19_41222722_C_T
19	41222723	G	A	0.417105	-0.137514	0.169466	19_41222723_G_A
19	41222734	A	G	0.835902	0.0283193	0.136717	19_41222734_A_G
19	41222742	T	C	0.659727	0.0284691	0.0646598	19_41222742_T_C
19	41222763	G	A	0.78693	0.0370654	0.137127	19_41222763_G_A
19	41222766	C	T	0.430058	0.155969	0.197656	19_41222766_C_T
19	41222778	C	T	0.789428	-0.0300863	0.11266	19_41222778_C_T
19	41222798	C	T	0.122784	0.00468434	0.00303549	19_41222798_C_T
19	41222799	G	A	0.252154	0.192979	0.168521	19_41222799_G_A
19	41222799	G	T	0.23608	-0.170732	0.144097	19_41222799_G_T
19	41222800	G	T	0.9507	0.0116883	0.189047	19_41222800_G_T
19	41222830	C	T	0.778771	0.0584964	0.208231	19_41222830_C_T
19	41222837	C	T	0.592096	0.0721741	0.134703	19_41222837_C_T
19	41222854	C	T	0.455044	-0.138289	0.185118	19_41222854_C_T
19	41222855	G	A	0.575943	0.0105639	0.0188871	19_41222855_G_A
19	41222860	T	C	0.568114	0.00120627	0.00211318	19_41222860_T_C
19	41222884	C	A	0.0429205	-0.417009	0.205983	19_41222884_C_A
19	41222884	C	T	0.114452	0.282382	0.178893	19_41222884_C_T
19	41222893	G	A	0.934375	0.00870018	0.10566	19_41222893_G_A
19	41222938	C	T	0.656074	0.091952	0.206476	19_41222938_C_T
19	41222948	T	C	0.327602	-0.100577	0.102739	19_41222948_T_C
19	41222960	C	A	0.17886	-0.00912286	0.00678646	19_41222960_C_A
19	41222998	T	C	0.31747	0.20902	0.209089	19_41222998_T_C
19	41223006	A	T	0.343	0.146894	0.15491	19_41223006_A_T
19	41223024	G	T	0.0531237	0.266387	0.137745	19_41223024_G_T
19	41223032	C	T	0.835173	0.0119443	0.0574047	19_41223032_C_T
19	41223078	T	C	0.193315	-0.246087	0.189176	19_41223078_T_C
19	41223152	AG	A	0.415394	0.132461	0.162641	19_41223152_AG_A
19	41223175	G	A	0.433873	-0.137181	0.175293	19_41223175_G_A
19	41223210	G	A	0.55041	-0.122453	0.205064	19_41223210_G_A
19	41223301	A	AAAAAC	0.541581	-0.0524295	0.0858902	19_41223301_A_AAAAAC
19	41223365	G	A	0.466283	-0.0623194	0.0855401	19_41223365_G_A
19	41223387	T	C	0.174261	-0.245563	0.180742	19_41223387_T_C
19	41223393	C	T	0.196184	-0.20574	0.15918	19_41223393_C_T
19	41223399	A	G	0.700909	-0.00270679	0.00704722	19_41223399_A_G
19	41223404	C	T	0.730352	-0.0264512	0.0767463	19_41223404_C_T
19	41223486	CAG	C	0.26589	-0.227533	0.20451	19_41223486_CAG_C
19	41223551	C	T	0.736318	-0.0639821	0.190008	19_41223551_C_T
19	41223552	G	A	0.0449782	0.304554	0.151908	19_41223552_G_A
19	41223594	G	T	0.360778	-0.060454	0.0661507	19_41223594_G_T
19	41223600	T	C	0.331764	0.00204424	0.00210623	19_41223600_T_C
19	41223603	CTGGGGGTCTCCAGGGTGGAG	C	0.395188	0.132346	0.155656	19_41223603_CTGGGGGTCTCCAGGGTGGAG_C
19	41223606	G	A	0.699214	0.00426148	0.0110292	19_41223606_G_A
19	41223699	G	A	0.66345	-0.0985551	0.226483	19_41223699_G_A
19	41223714	A	AT	0.707358	-0.020078	0.0534833	19_41223714_A_AT
19	41223720	C	T	0.628178	-0.0427287	0.0882291	19_41223720_C_T
19	41223736	G	A	0.525131	0.0382904	0.0602566	19_41223736_G_A
19	41223776	C	T	0.605281	0.0337113	0.0652282	19_41223776_C_T
19	41223808	G	C	0.558772	0.00181105	0.00309757	19_41223808_G_C
19	41223860	G	A	0.10572	-0.104649	0.0646886	19_41223860_G_A
19	41223887	G	C	0.894603	0.00362426	0.0273565	19_41223887_G_C
19	41223902	C	T	0.867622	0.0238537	0.143111	19_41223902_C_T
19	41223903	G	A	0.97311	-0.00541328	0.160595	19_41223903_G_A
19	41223912	A	C	0.831593	-0.0169732	0.0798144	19_41223912_A_C
19	41223938	G	A	0.357622	0.0310173	0.0337179	19_41223938_G_A
19	41223969	GGT	G	0.0455198	0.00617427	0.00308741	19_41223969_GGT_G
19	41223969	G	GGT	0.26251	0.0232012	0.0207065	19_41223969_G_GGT
19	41223969	G	GGTGT	0.192441	0.306584	0.23522	19_41223969_G_GGTGT
19	41223980	GT	G	0.0524644	-0.114537	0.0590609	19_41223980_GT_G
19	41223982	G	A	0.116946	-0.135011	0.0861193	19_41223982_G_A
19	41223992	C	T	0.348751	-0.105579	0.112676	19_41223992_C_T
19	41224005	C	T	0.533024	0.151137	0.242441	19_41224005_C_T
19	41224108	G	A	0.552268	0.0421543	0.0709232	19_41224108_G_A
19	41224148	C	CT	0.592932	0.0726227	0.135847	19_41224148_C_CT
19	41224156	T	G	0.269101	-0.228573	0.206828	19_41224156_T_G
19	41224180	T	C	0.226191	0.0620283	0.0512533	19_41224180_T_C
19	41224212	T	C	0.771451	-0.0212123	0.0730256	19_41224212_T_C
19	41224267	C	T	0.210619	-0.206429	0.164897	19_41224267_C_T
19	41224279	A	T	0.743184	-0.0481811	0.147055	19_41224279_A_T
19	41224289	G	T	0.528128	0.118975	0.18859	19_41224289_G_T
19	41224302	A	C	0.859619	0.0376255	0.212742	19_41224302_A_C
19	41224381	AT	A	0.518402	0.128329	0.19871	19_41224381_AT_A
19	41224404	G	A	0.605223	-0.0946239	0.183059	19_41224404_G_A
19	41224518	G	A	0.418797	-0.158667	0.196246	19_41224518_G_A
19	41224538	A	G	0.156769	-0.234111	0.16533	19_41224538_A_G
19	41224547	T	G	0.812688	0.0058118	0.0245265	19_41224547_T_G
19	41224635	C	T	0.336512	-0.0078459	0.00816363	19_41224635_C_T
19	41224645	A	G	0.947661	0.0103365	0.157462	19_41224645_A_G
19	41224647	G	A	0.811714	0.0330264	0.138641	19_41224647_G_A
19	41224665	G	A	0.416741	0.0316541	0.0389786	19_41224665_G_A
19	41224683	C	A	0.731737	-0.0423337	0.123488	19_41224683_C_A
19	41224709	G	A	0.502408	-0.0657978	0.0981024	19_41224709_G_A
19	41224733	CGT	C	0.464949	0.107199	0.146703	19_41224733_CGT_C
19	41224734	G	A	0.466877	0.0132587	0.0182233	19_41224734_G_A
19	41224788	C	CTG	0.0119758	-0.00508236	0.00202254	19_41224788_C_CTG
19	41224788	CTG	C	0.569161	0.0254165	0.0446462	19_41224788_CTG_C
19	41224901	C	T	0.131788	-0.217776	0.144501	19_41224901_C_T
19	41224977	G	A	0.356341	0.17916	0.194241	19_41224977_G_A
19	41224993	G	GT	0.876133	-0.0218574	0.140226	19_41224993_G_GT
19	41225002	T	G	0.919239	0.00450163	0.0443983	19_41225002_T_G
19	41225027	G	A	0.895625	-0.0204069	0.155552	19_41225027_G_A
19	41225032	C	G	0.155741	0.176093	0.124049	19_41225032_C_G
19	41225047	A	G	0.584942	0.107876	0.19751	19_41225047_A_G
19	41225059	A	G	0.0254841	-0.449614	0.201261	19_41225059_A_G
19	41225066	C	T	0.00284446	-0.611793	0.20502	19_41225066_C_T
19	41225067	G	A	0.910852	0.00496681	0.044361	19_41225067_G_A
19	41225080	T	C	0.0066398	0.466343	0.171804	19_41225080_T_C
19	41225089	C	T	0.0746852	-0.36646	0.2056	19_41225089_C_T
19	41225139	G	A	0.628465	0.103046	0.212954	19_41225139_G_A
19	41225147	G	T	0.231606	-0.118052	0.0986866	19_41225147_G_T
19	41225151	G	T	0.42769	0.117698	0.148393	19_41225151_G_T
19	41225156	G	T	0.630545	-0.0790848	0.164431	19_41225156_G_T
19	41225165	T	C	0.755402	-0.0274932	0.0882539	19_41225165_T_C
19	41225195	C	T	0.286317	-0.184271	0.172824	19_41225195_C_T
19	41225204	C	T	0.619372	-0.0441766	0.0889329	19_41225204_C_T
19	41225206	T	C	0.781018	0.0403754	0.145239	19_41225206_T_C
19	41225218	T	C	0.342494	0.101263	0.106677	19_41225218_T_C
19	41225257	G	A	0.774232	-0.0514423	0.179339	19_41225257_G_A
19	41225270	A	G	0.284923	0.00272531	0.00254862	19_41225270_A_G
19	41225287	G	A	0.404548	0.0575654	0.0690624	19_41225287_G_A
19	41225304	G	A	0.649609	-0.016754	0.0368782	19_41225304_G_A
19	41225472	T	A	0.243836	-0.0859507	0.0737488	19_41225472_T_A
19	41225479	C	G	0.963342	0.00456759	0.0993806	19_41225479_C_G
19	41225549	G	A	0.754427	0.0348596	0.111441	19_41225549_G_A
19	41225550	T	C	0.627331	-0.0705339	0.145285	19_41225550_T_C
19	41225576	G	A	0.399282	-0.0210303	0.0249498	19_41225576_G_A
19	41225579	G	A	0.789767	-0.0545154	0.204474	19_41225579_G_A
19	41225586	G	A	0.134555	-0.223641	0.149455	19_41225586_G_A
19	41225637	C	G	0.206366	0.0764355	0.0604892	19_41225637_C_G
19	41225654	A	G	0.513397	-0.109859	0.168094	19_41225654_A_G
19	41225656	A	C	0.689472	0.0874083	0.218755	19_41225656_A_C
19	41225726	CTG	C	0.313083	0.0446185	0.0442304	19_41225726_CTG_C
19	41225727	T	C	0.584853	-0.0650185	0.119014	19_41225727_T_C
19	41225762	C	T	0.894211	0.00726184	0.0546097	19_41225762_C_T
19	41225830	T	G	0.380833	-0.0211004	0.0240772	19_41225830_T_G
19	41225842	T	TG	0.512257	0.0572167	0.08731	19_41225842_T_TG
19	41225844	T	G	0.235907	-0.00385876	0.00325557	19_41225844_T_G
19	41225850	G	T	0.00109881	0.146838	0.0449882	19_41225850_G_T
19	41225852	T	G	0.446953	0.148868	0.195749	19_41225852_T_G
19	41225871	T	C	0.331317	-0.0478302	0.0492351	19_41225871_T_C
19	41225877	G	A	0.881471	0.0285316	0.191352	19_41225877_G_A
19	41225886	C	T	0.597293	0.0850195	0.160931	19_41225886_C_T
19	41225887	G	A	0.465128	0.0132377	0.0181232	19_41225887_G_A
19	41225893	C	G	0.0332288	-0.406734	0.191017	19_41225893_C_G
19	41225901	C	T	0.437762	-0.053044	0.0683576	19_41225901_C_T
19	41225961	G	A	0.754057	-0.0282318	0.0901125	19_41225961_G_A
19	41225971	G	A	0.0327091	0.348572	0.163217	19_41225971_G_A
19	41226034	T	G	0.370841	0.150308	0.167961	19_41226034_T_G
19	41226065	G	C	0.342721	0.0909776	0.0958868	19_41226065_G_C
19	41226097	A	G	0.600793	0.0542741	0.103723	19_41226097_A_G
19	41226123	G	A	0.576076	0.0655328	0.117206	19_41226123_G_A
19	41226139	G	C	0.423769	-0.114684	0.143373	19_41226139_G_C
19	41226184	G	GC	0.0793073	0.180694	0.102976	19_41226184_G_GC
19	41226190	G	C	0.0490986	-0.269371	0.136894	19_41226190_G_C
19	41226228	G	A	0.488421	-0.0608505	0.0878298	19_41226228_G_A
19	41226259	C	T	0.843354	0.0215996	0.109307	19_41226259_C_T
19	41226275	G	A	0.293358	0.0168117	0.0159992	19_41226275_G_A
19	41226290	C	T	0.0783462	0.230458	0.130915	19_41226290_C_T
19	41226291	G	C	0.160623	-0.169794	0.121024	19_41226291_G_C
19	41226313	C	T	0.0253173	-0.370617	0.165711	19_41226313_C_T
19	41226355	C	A	0.875517	-0.0114554	0.0731253	19_41226355_C_A
19	41226355	C	G	0.517074	-0.0991897	0.153103	19_41226355_C_G
19	41226394	C	T	0.708883	-0.0799008	0.214007	19_41226394_C_T
19	41226416	C	A	0.0620155	0.118351	0.0634187	19_41226416_C_A
19	41226475	G	T	0.742169	0.079796	0.242554	19_41226475_G_T
19	41226492	G	A	0.523562	0.142007	0.222629	19_41226492_G_A
19	41226492	G	C	0.503466	0.150753	0.225325	19_41226492_G_C
19	41226518	T	C	0.0179578	-0.00414914	0.00175329	19_41226518_T_C
19	41226518	T	CACCCTCCCCC	0.677991	-0.0685734	0.165155	19_41226518_T_CACCCTCCCCC
19	41226521	C	T	0.305625	-0.254179	0.248114	19_41226521_C_T
19	41226550	C	T	0.596193	-0.0631006	0.119084	19_41226550_C_T
19	41226556	C	T	0.549202	-0.0688416	0.114936	19_41226556_C_T
19	41226659	C	G	0.459328	-0.112436	0.15195	19_41226659_C_G
19	41226660	G	GTACA	0.16962	0.121794	0.088679	19_41226660_G_GTACA
19	41226705	C	G	0.455225	0.00189992	0.00254432	19_41226705_C_G
19	41226768	A	G	0.77618	-0.0320632	0.112779	19_41226768_A_G
19	41226783	G	T	0.450435	0.00191946	0.00254337	19_41226783_G_T
19	41226785	A	C	0.182923	0.162727	0.122185	19_41226785_A_C
19	41226795	A	G	0.482132	-0.0883412	0.125685	19_41226795_A_G
19	41226801	C	G	0.233287	-0.0707056	0.05932	19_41226801_C_G
19	41226822	C	G	0.00557723	-0.00527882	0.00190457	19_41226822_C_G
19	41226838	C	T	0.00748576	-0.57295	0.214233	19_41226838_C_T
19	41226879	G	A	0.676341	0.0904093	0.216569	19_41226879_G_A
19	41226934	C	CA	0.298924	0.122366	0.117802	19_41226934_C_CA
19	41226954	A	G	0.0457777	0.320365	0.160388	19_41226954_A_G
19	41227006	G	A	0.60478	0.0167407	0.0323467	19_41227006_G_A
19	41227100	A	G	0.46389	0.0582795	0.0795671	19_41227100_A_G
19	41227109	C	T	0.237579	-0.219474	0.185828	19_41227109_C_T
19	41227140	C	T	0.600062	0.0767016	0.14629	19_41227140_C_T
19	41227141	A	G	0.678751	0.0729358	0.176102	19_41227141_A_G
19	41227170	G	A	0.474722	0.148687	0.208007	19_41227170_G_A
19	41227225	A	C	0.306755	0.135602	0.132676	19_41227225_A_C
19	41227240	G	C	0.0437248	-0.00353427	0.00175249	19_41227240_G_C
19	41227264	G	C	0.613359	-0.109781	0.217266	19_41227264_G_C
19	41227280	T	A	0.651569	0.0520079	0.115168	19_41227280_T_A
19	41227286	T	C	0.13265	-0.306216	0.203637	19_41227286_T_C
19	41227327	AGATT	A	0.27148	-0.082523	0.075044	19_41227327_AGATT_A
19	41227364	ACATATATATATGATTATCTTTTTCTAAGTGGAGAATTTTCA	T	0.112732	0.288085	0.181639	19_41227364_ACATATATATATGATTATCTTTTTCTAAGTGGAGAATTTTCA_T
19	41227380	ATCTTTT	A	0.873101	-0.0167058	0.104594	19_41227380_ATCTTTT_A
19	41227385	T	C	0.64194	0.0733338	0.157711	19_41227385_T_C
19	41227450	A	G	0.309051	0.00262504	0.00258061	19_41227450_A_G
19	41227453	C	G	0.548581	-0.017923	0.0298773	19_41227453_C_G
19	41227471	A	G	0.145826	0.242073	0.166438	19_41227471_A_G
19	41227504	T	A	0.313333	-0.0705951	0.0700172	19_41227504_T_A
19	41227512	G	T	0.755426	-0.0432421	0.138822	19_41227512_G_T
19	41227521	T	C	0.755658	0.0691733	0.222288	19_41227521_T_C
19	41227523	T	C	0.460519	0.0847613	0.114854	19_41227523_T_C
19	41227525	G	A	0.780294	-0.0355881	0.127585	19_41227525_G_A
19	41227534	G	T	0.0743855	0.224992	0.1261	19_41227534_G_T
19	41227610	C	G	0.226214	0.235217	0.194367	19_41227610_C_G
19	41227614	T	C	0.582126	-0.063589	0.115557	19_41227614_T_C
19	41227629	G	A	0.725387	0.0222096	0.0632269	19_41227629_G_A
19	41227635	G	A	0.136184	0.276735	0.185709	19_41227635_G_A
19	41227646	C	T	0.0720068	0.133131	0.0739997	19_41227646_C_T
19	41227668	A	G	0.120058	0.0306136	0.0196932	19_41227668_A_G
19	41227676	C	T	0.874427	0.0226174	0.143114	19_41227676_C_T
19	41227688	T	C	0.816054	-0.0173285	0.0744918	19_41227688_T_C
19	41227708	T	G	0.209941	-0.138024	0.110091	19_41227708_T_G
19	41227709	A	AG	0.209941	-0.138024	0.110091	19_41227709_A_AG
19	41227735	C	T	0.458726	-0.0809861	0.109301	19_41227735_C_T
19	41227736	G	A	0.653824	-0.0792005	0.176607	19_41227736_G_A
19	41227766	G	T	0.533609	0.103249	0.16586	19_41227766_G_T
19	41227813	G	C	0.709974	-0.0218599	0.0587805	19_41227813_G_C
19	41227817	C	A	0.68444	0.083168	0.20464	19_41227817_C_A
19	41227842	A	C	0.148167	-0.240133	0.166063	19_41227842_A_C
19	41227918	G	A	0.961002	0.00134813	0.0275715	19_41227918_G_A
19	41228078	G	C	0.132957	0.171858	0.114378	19_41228078_G_C
19	41228110	G	A	0.880071	0.0141496	0.0937809	19_41228110_G_A
19	41228146	G	A	0.603784	-0.0391596	0.0754569	19_41228146_G_A
19	41228154	C	T	0.00715724	-0.00469822	0.00174692	19_41228154_C_T
19	41228158	T	C	0.919559	0.012867	0.127409	19_41228158_T_C
19	41228165	C	T	0.270694	0.212194	0.192647	19_41228165_C_T
19	41228223	C	T	0.528308	0.0382527	0.0606616	19_41228223_C_T
19	41228224	G	A	0.236227	-0.264197	0.223051	19_41228224_G_A
19	41228260	C	T	0.345763	-0.146573	0.155459	19_41228260_C_T
19	41228280	C	T	0.684756	0.0478076	0.117758	19_41228280_C_T
19	41228281	G	T	0.675865	0.0593125	0.141858	19_41228281_G_T
19	41228351	G	A	0.639543	-0.0326318	0.0696758	19_41228351_G_A
19	41228416	T	C	0.938425	-0.0127815	0.165457	19_41228416_T_C
19	41228480	G	A	0.0757927	-0.204074	0.11493	19_41228480_G_A
19	41228585	C	G	0.430741	0.00146492	0.00185921	19_41228585_C_G
19	41228586	G	A	0.464332	0.00313769	0.00428803	19_41228586_G_A
19	41228646	A	G	0.977073	0.0052163	0.181507	19_41228646_A_G
19	41228655	T	C	0.0093342	-0.00453737	0.00174543	19_41228655_T_C
19	41228675	C	T	0.11361	-0.211497	0.133675	19_41228675_C_T
19	41228741	GA	G	0.566128	0.09172	0.159857	19_41228741_GA_G
19	41228745	C	A	0.328803	0.065931	0.0675158	19_41228745_C_A
19	41228761	C	T	0.41638	-0.00146924	0.00180782	19_41228761_C_T
19	41228777	T	A	0.541639	-0.110328	0.180766	19_41228777_T_A
19	41228800	G	A	0.271639	0.175939	0.160047	19_41228800_G_A
19	41228804	A	C	0.691128	-0.0415916	0.104679	19_41228804_A_C
19	41228868	C	T	0.478483	-0.0785572	0.11084	19_41228868_C_T
19	41228893	A	AAGCTCCAATT	0.687067	0.0257145	0.0638332	19_41228893_A_AAGCTCCAATT
19	41228921	A	AT	0.432881	0.14668	0.187027	19_41228921_A_AT
19	41228934	TTCTTTGTC	CTCT	0.022426	-0.386045	0.16909	19_41228934_TTCTTTGTC_CTCT
19	41228937	TTTGTC	T	0.598127	0.00258545	0.00490509	19_41228937_TTTGTC_T
19	41228940	GTCTTT	G	0.0508291	-0.210556	0.107816	19_41228940_GTCTTT_G
19	41228946	TCTTTTCTTTC	CCTTTCT	0.866135	0.0275616	0.163502	19_41228946_TCTTTTCTTTC_CCTTTCT
19	41228948	TTTTCTTTC	ATTCT	0.134788	0.292134	0.195344	19_41228948_TTTTCTTTC_ATTCT
19	41228953	TTTC	T	0.0105424	-0.446618	0.17463	19_41228953_TTTC_T
19	41229030	G	C	0.406983	0.189885	0.228994	19_41229030_G_C
19	41229042	C	T	0.484523	-0.0047073	0.00673388	19_41229042_C_T
19	41229043	G	A	0.656986	-0.0761967	0.171584	19_41229043_G_A
19	41229053	T	G	0.00964054	-0.0045194	0.00174598	19_41229053_T_G
19	41229116	A	C	0.434724	0.0933751	0.119538	19_41229116_A_C
19	41229139	C	T	0.501346	0.0824189	0.122579	19_41229139_C_T
19	41229140	G	A	0.618719	-0.0977183	0.196353	19_41229140_G_A
19	41229193	C	T	0.597456	-0.0880149	0.166675	19_41229193_C_T
19	41229197	C	T	0.545501	0.108056	0.178748	19_41229197_C_T
19	41229202	C	T	0.349345	-0.14489	0.15482	19_41229202_C_T
19	41229210	T	C	0.00963172	-0.00451926	0.00174571	19_41229210_T_C
19	41229239	G	A	0.00944811	0.466549	0.17976	19_41229239_G_A
19	41229300	G	T	0.984507	-0.00206335	0.106252	19_41229300_G_T
19	41229351	C	T	0.356671	0.134563	0.14599	19_41229351_C_T
19	41229356	C	T	0.318734	-0.148682	0.14912	19_41229356_C_T
19	41229358	G	A	0.448526	0.0741923	0.0978952	19_41229358_G_A
19	41229367	T	C	0.163876	-0.127555	0.0916242	19_41229367_T_C
19	41229412	G	T	0.314106	-0.0231436	0.0229909	19_41229412_G_T
19	41229464	C	T	0.247134	-0.230285	0.198978	19_41229464_C_T
19	41229522	C	T	0.884287	-0.029579	0.203241	19_41229522_C_T
19	41229531	C	T	0.611927	0.0523108	0.103111	19_41229531_C_T
19	41229539	A	G	0.95876	0.0113925	0.220318	19_41229539_A_G
19	41229553	C	G	0.303126	0.204438	0.198531	19_41229553_C_G
19	41229555	A	G	0.75985	0.0610893	0.199849	19_41229555_A_G
19	41229568	C	T	0.645921	-0.0308175	0.0670768	19_41229568_C_T
19	41229573	A	G	0.955981	-0.00473518	0.0857866	19_41229573_A_G
19	41229599	G	A	0.874176	-0.0196027	0.123789	19_41229599_G_A
19	41229679	G	A	0.938164	-0.0191343	0.246646	19_41229679_G_A
19	41229735	A	G	0.640002	-0.0891673	0.190652	19_41229735_A_G
19	41229738	G	T	0.780535	-0.0379698	0.136277	19_41229738_G_T
19	41229751	A	T	0.133641	0.13101	0.087346	19_41229751_A_T
19	41229760	G	A	0.800783	-0.0190738	0.0755894	19_41229760_G_A
19	41229766	G	T	0.697473	-0.0584773	0.15043	19_41229766_G_T
19	41229769	C	T	0.803049	-0.00233775	0.00937337	19_41229769_C_T
19	41229790	GA	G	0.358835	-0.0915797	0.099805	19_41229790_GA_G
19	41229806	G	T	0.951479	0.00822562	0.13518	19_41229806_G_T
19	41229807	C	T	0.719285	0.0399687	0.111205	19_41229807_C_T
19	41229808	G	A	0.0157116	0.581195	0.240606	19_41229808_G_A
19	41229819	T	G	0.338417	-0.144436	0.150879	19_41229819_T_G
19	41229820	G	A	0.0240286	0.360149	0.159593	19_41229820_G_A
19	41229887	G	A	0.780851	-0.0248688	0.0893884	19_41229887_G_A
19	41229937	A	G	0.86855	0.00706565	0.0426927	19_41229937_A_G
19	41229938	TGTGA	T	0.511523	-0.0612372	0.0932828	19_41229938_TGTGA_T
19	41229939	G	A	0.232199	-0.212278	0.177681	19_41229939_G_A
19	41229963	C	T	0.0442552	0.257976	0.12824	19_41229963_C_T
19	41229967	TTG	T	0.171679	0.0824698	0.0603366	19_41229967_TTG_T
19	41229975	G	GTGTGTCTGTGTATGCTTT	0.207157	-0.222145	0.176107	19_41229975_G_GTGTGTCTGTGTATGCTTT
19	41229994	T	C	0.0525113	0.32543	0.167841	19_41229994_T_C
19	41230001	CTA	C	0.0542515	-0.35487	0.184365	19_41230001_CTA_C
19	41230006	TGTGA	T	0.0835261	-0.118361	0.0683937	19_41230006_TGTGA_T
19	41230049	G	A	0.51836	0.131973	0.204332	19_41230049_G_A
19	41230088	TGTGA	T	0.955511	0.00584758	0.104818	19_41230088_TGTGA_T
19	41230093	GTATC	G	0.114256	-0.116418	0.0737126	19_41230093_GTATC_G
19	41230106	C	T	0.923201	-0.0112312	0.116503	19_41230106_C_T
19	41230111	CTGTG	C	0.818929	0.0393422	0.171858	19_41230111_CTGTG_C
19	41230112	TGTGTGTGTGAGACACA	T	0.403373	-0.0774679	0.092708	19_41230112_TGTGTGTGTGAGACACA_T
19	41230131	G	A	0.075147	0.312773	0.175758	19_41230131_G_A
19	41230133	G	A	0.909568	-0.0222421	0.195821	19_41230133_G_A
19	41230149	C	CTGTT	0.190016	-0.00231218	0.00176431	19_41230149_C_CTGTT
19	41230153	TTC	T	0.104889	0.033266	0.0205143	19_41230153_TTC_T
19	41230153	TTCTGTG	T	0.0857172	-0.0605142	0.0352147	19_41230153_TTCTGTG_T
19	41230159	G	T	0.268016	0.0258331	0.0233226	19_41230159_G_T
19	41230163	GTGTC	G	0.755885	0.0253647	0.0815876	19_41230163_GTGTC_G
19	41230167	CTG	C	0.200924	-0.202002	0.157947	19_41230167_CTG_C
19	41230172	T	C	0.686237	0.0740972	0.183424	19_41230172_T_C
19	41230173	CTG	C	0.287842	0.11532	0.108499	19_41230173_CTG_C
19	41230238	GTGTGTGTGCC	G	0.958819	0.00988542	0.191446	19_41230238_GTGTGTGTGCC_G
19	41230245	T	C	0.495554	0.0636752	0.0934337	19_41230245_T_C
19	41230257	A	C	0.410834	0.0410566	0.0499213	19_41230257_A_C
19	41230264	G	A	0.746331	0.0143062	0.0442258	19_41230264_G_A
19	41230302	C	G	0.62274	0.0796008	0.1618	19_41230302_C_G
19	41230314	T	TG	0.787312	-0.0361067	0.133826	19_41230314_T_TG
19	41230321	A	ATG	0.853572	0.00682218	0.0369639	19_41230321_A_ATG
19	41230321	A	ATGTG	0.59493	0.0639435	0.120261	19_41230321_A_ATGTG
19	41230321	ATG	A	0.719602	0.0180247	0.0502093	19_41230321_ATG_A
19	41230325	G	A	0.102503	-0.269384	0.164979	19_41230325_G_A
19	41230342	C	T	0.170854	0.20753	0.151541	19_41230342_C_T
19	41230344	C	T	0.817608	-0.0435119	0.188671	19_41230344_C_T
19	41230347	G	A	0.696892	0.0192847	0.049509	19_41230347_G_A
19	41230359	GTGTC	G	0.490622	-0.100875	0.14634	19_41230359_GTGTC_G
19	41230375	G	A	0.868701	-0.021473	0.129896	19_41230375_G_A
19	41230377	CTA	C	0.404401	0.132256	0.158621	19_41230377_CTA_C
19	41230377	CTATG	C	0.750349	-0.0439475	0.138122	19_41230377_CTATG_C
19	41230401	C	G	0.748889	-0.0455148	0.142187	19_41230401_C_G
19	41230412	G	A	0.229149	0.256923	0.213648	19_41230412_G_A
19	41230416	AAGAG	A	0.423628	0.161853	0.20228	19_41230416_AAGAG_A
19	41230420	G	A	0.0671067	0.270244	0.147597	19_41230420_G_A
19	41230482	TTG	T	0.686467	-0.0186059	0.0460937	19_41230482_TTG_T
19	41230485	T	G	0.7736	0.0126454	0.0439581	19_41230485_T_G
19	41230512	CTGTGTGTCTTTG	C	0.108204	0.178123	0.110889	19_41230512_CTGTGTGTCTTTG_C
19	41230517	T	C	0.000318374	-0.0159865	0.00444085	19_41230517_T_C
19	41230522	T	TTG	0.817434	-0.0329368	0.142678	19_41230522_T_TTG
19	41230538	C	CTG	0.788653	-0.00754203	0.0281356	19_41230538_C_CTG
19	41230548	G	C	0.000340901	-0.0159118	0.00444209	19_41230548_G_C
19	41230562	GTGTGCC	G	0.407911	-0.00791804	0.00956776	19_41230562_GTGTGCC_G
19	41230570	G	A	0.67684	-0.0665162	0.159596	19_41230570_G_A
19	41230609	TGTGA	T	0.965093	-0.00396605	0.0906258	19_41230609_TGTGA_T
19	41230638	G	A	0.287675	0.218728	0.205719	19_41230638_G_A
19	41230657	G	A	0.0265508	0.585967	0.26418	19_41230657_G_A
19	41230665	ATGTG	A	0.804073	-0.0376152	0.151626	19_41230665_ATGTG_A
19	41230685	GTGTGCC	G	0.186521	-0.0230362	0.0174392	19_41230685_GTGTGCC_G
19	41230685	GTGTGCCTGTGCC	G	0.254808	-0.129223	0.113478	19_41230685_GTGTGCCTGTGCC_G
19	41230706	T	C	0.763842	0.0197485	0.065732	19_41230706_T_C
19	41230731	T	C	0.388007	-0.177926	0.206115	19_41230731_T_C
19	41230756	G	A	0.612305	0.0058203	0.0114847	19_41230756_G_A
19	41230820	A	G	0.407975	0.16363	0.197749	19_41230820_A_G
19	41230837	T	C	0.857811	-0.0306278	0.170951	19_41230837_T_C
19	41230911	C	T	0.00638592	0.47333	0.173554	19_41230911_C_T
19	41230961	C	T	0.00737797	0.197239	0.0736163	19_41230961_C_T
19	41230985	C	G	0.389825	0.0702625	0.0817068	19_41230985_C_G
19	41230995	C	T	0.761248	0.031778	0.104587	19_41230995_C_T
19	41231007	C	T	0.395803	0.117663	0.138567	19_41231007_C_T
19	41231030	G	A	0.954952	-0.0049396	0.0874437	19_41231030_G_A
19	41231077	C	T	0.438726	0.149894	0.193575	19_41231077_C_T
19	41231078	G	A	0.395528	-0.120373	0.141676	19_41231078_G_A
19	41231112	G	A	0.417026	0.0544369	0.0670742	19_41231112_G_A
19	41231123	G	T	0.947327	-0.00901136	0.136404	19_41231123_G_T
19	41231148	G	T	0.440363	-0.044498	0.0576712	19_41231148_G_T
19	41231150	T	C	0.375305	0.137803	0.155432	19_41231150_T_C
19	41231170	C	T	0.544603	0.0868801	0.143398	19_41231170_C_T
19	41231200	C	T	0.925861	-0.0157832	0.169613	19_41231200_C_T
19	41231202	T	G	0.980924	0.00386853	0.16179	19_41231202_T_G
19	41231221	C	T	0.103025	-0.376566	0.230971	19_41231221_C_T
19	41231232	G	A	0.834156	0.0394048	0.188203	19_41231232_G_A
19	41231281	A	G	0.701101	0.062499	0.162828	19_41231281_A_G
19	41231295	G	T	0.19665	0.172151	0.133331	19_41231295_G_T
19	41231296	C	A	0.0888923	-0.320344	0.188297	19_41231296_C_A
19	41231315	T	C	0.430965	0.0122299	0.0155292	19_41231315_T_C
19	41231381	C	T	0.0518432	0.189292	0.0973507	19_41231381_C_T
19	41231418	T	TG	0.916169	0.0141029	0.13398	19_41231418_T_TG
19	41231424	G	T	0.0927719	0.0117233	0.0069742	19_41231424_G_T
19	41231439	C	T	0.00125171	-0.0096594	0.00299347	19_41231439_C_T
19	41231446	C	T	0.979337	0.00567205	0.218995	19_41231446_C_T
19	41231505	C	T	0.00125142	-0.0096605	0.00299375	19_41231505_C_T
19	41231509	G	A	0.00343338	0.00809259	0.00276574	19_41231509_G_A
19	41231514	G	T	0.932561	-0.00102632	0.0121282	19_41231514_G_T
19	41231534	G	C	0.513596	-0.126644	0.193868	19_41231534_G_C
19	41231551	T	C	0.874678	0.0222216	0.140893	19_41231551_T_C
19	41231629	CA	C	0.951021	-0.00735364	0.119719	19_41231629_CA_C
19	41231692	C	T	0.00476362	-0.623464	0.220883	19_41231692_C_T
19	41231725	G	A	0.513645	-0.118782	0.181854	19_41231725_G_A
19	41231778	T	A	0.785101	0.043854	0.160827	19_41231778_T_A
19	41231798	G	A	0.00210168	0.51425	0.16721	19_41231798_G_A
19	41231913	C	G	0.138803	-0.136948	0.0925159	19_41231913_C_G
19	41231940	A	AAAC	0.403659	0.00978641	0.0117188	19_41231940_A_AAAC
19	41231945	AC	A	0.320935	0.0217624	0.021926	19_41231945_AC_A
19	41231948	AC	A	0.895195	0.00611428	0.0464141	19_41231948_AC_A
19	41231950	A	AAC	0.536189	-0.0779573	0.126025	19_41231950_A_AAC
19	41231957	A	T	0.321417	-0.130952	0.132068	19_41231957_A_T
19	41232079	C	A	0.034536	-0.131437	0.0621817	19_41232079_C_A
19	41232084	A	G	0.886553	0.0208436	0.1461	19_41232084_A_G
19	41232091	A	G	0.0127047	-0.00435234	0.00174656	19_41232091_A_G
19	41232202	C	T	0.054763	0.320562	0.166894	19_41232202_C_T
19	41232256	C	T	0.392597	0.168535	0.197136	19_41232256_C_T
19	41232260	A	G	0.661434	-0.0911914	0.208231	19_41232260_A_G
19	41232307	C	T	0.0384449	-0.00792679	0.00382922	19_41232307_C_T
19	41232376	C	T	0.827464	-0.0474662	0.21778	19_41232376_C_T
19	41232419	C	T	0.941727	-0.0159569	0.218291	19_41232419_C_T
19	41232479	C	T	0.545047	0.0658105	0.108742	19_41232479_C_T
19	41232520	G	A	0.578206	-0.0697011	0.12536	19_41232520_G_A
19	41232538	C	T	0.600574	-0.107826	0.205942	19_41232538_C_T
19	41232547	C	T	0.597366	-0.0251318	0.0475808	19_41232547_C_T
19	41232565	G	A	0.880197	0.0266549	0.176851	19_41232565_G_A
19	41232607	G	A	0.802921	-0.0446355	0.178851	19_41232607_G_A
19	41232617	C	A	0.421947	0.135247	0.168417	19_41232617_C_A
19	41232621	C	T	0.17051	0.200218	0.146084	19_41232621_C_T
19	41232627	A	AG	0.551082	0.084997	0.142579	19_41232627_A_AG
19	41232628	A	G	0.0044773	-0.00593667	0.0020886	19_41232628_A_G
19	41232629	A	G	0.8038	0.0413974	0.166635	19_41232629_A_G
19	41232636	A	AG	0.933746	0.00908564	0.109291	19_41232636_A_AG
19	41232636	AAAAG	A	0.198324	0.0592358	0.0460498	19_41232636_AAAAG_A
19	41232665	A	G	0.353243	0.178455	0.192235	19_41232665_A_G
19	41232811	C	T	0.040332	-0.00785713	0.00383213	19_41232811_C_T
19	41232822	G	A	0.924232	0.00301289	0.0316797	19_41232822_G_A
19	41232836	C	T	0.696963	0.0408381	0.104868	19_41232836_C_T
19	41232848	C	T	0.408504	-0.0565188	0.0683809	19_41232848_C_T
19	41232947	C	A	0.375862	-0.204516	0.230949	19_41232947_C_A
19	41232962	A	C	0.957786	0.00646251	0.122091	19_41232962_A_C
19	41232997	C	CT	0.745417	-0.0269532	0.0830126	19_41232997_C_CT
19	41233012	CAG	C	0.0235648	-0.388123	0.171421	19_41233012_CAG_C
19	41233085	G	A	0.176859	0.302562	0.224039	19_41233085_G_A
19	41233108	G	T	0.870919	-0.0152355	0.0937621	19_41233108_G_T
19	41233116	A	T	0.716981	0.0373169	0.102944	19_41233116_A_T
19	41233134	C	T	0.480794	-0.106461	0.151003	19_41233134_C_T
19	41233149	C	T	0.133244	0.131279	0.0874358	19_41233149_C_T
19	41233162	G	A	0.0120617	-0.0187548	0.00747104	19_41233162_G_A
19	41233188	C	T	0.805972	-0.0479984	0.195413	19_41233188_C_T
19	41233195	G	A	0.569315	-0.0999834	0.175699	19_41233195_G_A
19	41233210	G	A	0.0138827	0.132878	0.0540092	19_41233210_G_A
19	41233223	C	T	0.704672	0.0744583	0.196449	19_41233223_C_T
19	41233233	G	A	0.238971	-0.284082	0.241246	19_41233233_G_A
19	41233241	C	T	0.633865	0.0662621	0.13912	19_41233241_C_T
19	41233269	C	T	0.192971	0.10495	0.0806166	19_41233269_C_T
19	41233275	G	C	0.13198	-0.00267788	0.00177774	19_41233275_G_C
19	41233349	T	C	0.0135996	-0.00431543	0.00174879	19_41233349_T_C
19	41233374	C	T	0.74224	-0.025063	0.0762051	19_41233374_C_T
19	41233398	CTA	C	0.758875	0.05889	0.19185	19_41233398_CTA_C
19	41233443	G	C	0.714783	0.0431227	0.118002	19_41233443_G_C
19	41233460	C	A	0.172704	-0.112614	0.0825879	19_41233460_C_A
19	41233482	T	A	0.270655	0.0783552	0.0711314	19_41233482_T_A
19	41233564	A	G	0.929804	0.014139	0.160504	19_41233564_A_G
19	41233570	C	T	0.17127	0.117281	0.0857233	19_41233570_C_T
19	41233629	G	C	0.0757212	-0.00376433	0.00211947	19_41233629_G_C
19	41233665	T	G	0.35941	0.157509	0.171861	19_41233665_T_G
19	41233669	C	T	0.00489306	0.0071136	0.00252794	19_41233669_C_T
19	41233680	T	G	0.690671	-0.0789299	0.198344	19_41233680_T_G
19	41233694	CCAGAGAGGGGCCCCCT	C	0.514508	-0.0328962	0.0504671	19_41233694_CCAGAGAGGGGCCCCCT_C
19	41233697	G	T	0.0664951	-0.107355	0.0585018	19_41233697_G_T
19	41233704	G	A	0.777115	0.0577645	0.204057	19_41233704_G_A
19	41233705	C	G	0.820087	0.0342243	0.150481	19_41233705_C_G
19	41233706	C	T	0.185665	-0.0116427	0.00879682	19_41233706_C_T
19	41233732	ATCC	A	0.856008	-0.00183291	0.010101	19_41233732_ATCC_A
19	41233748	C	T	0.432404	0.180786	0.230276	19_41233748_C_T
19	41233762	C	T	0.214615	-0.17978	0.14487	19_41233762_C_T
19	41233867	G	A	0.0289341	0.306753	0.14043	19_41233867_G_A
19	41233929	A	C	0.095001	0.0116405	0.00697208	19_41233929_A_C
19	41233950	C	T	0.745925	0.075212	0.232123	19_41233950_C_T
19	41233957	C	G	0.409211	-0.00680376	0.00824415	19_41233957_C_G
19	41234002	C	A	0.635599	-0.0969287	0.204551	19_41234002_C_A
19	41234017	C	T	0.107751	-0.37638	0.234011	19_41234017_C_T
19	41234109	C	A	0.651239	0.0915836	0.2026	19_41234109_C_A
19	41234109	C	T	0.268924	-0.0536055	0.0484879	19_41234109_C_T
19	41234256	G	T	0.348011	0.130797	0.139375	19_41234256_G_T
19	41234289	T	C	0.37248	-0.162127	0.18179	19_41234289_T_C
19	41234300	G	C	0.0845189	-0.071324	0.0413461	19_41234300_G_C
19	41234312	T	C	0.74867	-0.0345067	0.107701	19_41234312_T_C
19	41234369	C	G	0.100704	-0.172618	0.105162	19_41234369_C_G
19	41234400	C	T	0.91011	-0.00558718	0.049488	19_41234400_C_T
19	41234402	C	T	0.986658	0.00268633	0.160641	19_41234402_C_T
19	41234424	C	T	0.0351279	0.294582	0.139819	19_41234424_C_T
19	41234438	T	C	0.787916	-0.0562272	0.209009	19_41234438_T_C
19	41234472	T	C	0.153719	0.214096	0.150083	19_41234472_T_C
19	41234520	G	A	0.0950218	-0.2006	0.120157	19_41234520_G_A
19	41234544	A	G	0.837494	0.0470111	0.229211	19_41234544_A_G
19	41234551	AAAAG	A	0.995068	-8.52811e-05	0.0137953	19_41234551_AAAAG_A
19	41234567	G	A	0.684061	-0.0716412	0.176054	19_41234567_G_A
19	41234576	C	T	0.358922	-0.0890761	0.097094	19_41234576_C_T
19	41234615	A	G	0.667864	-0.0311056	0.0724935	19_41234615_A_G
19	41234717	A	T	0.453975	-0.0965411	0.128927	19_41234717_A_T
19	41234734	A	G	0.00144493	-0.00952897	0.00299134	19_41234734_A_G
19	41234753	G	A	0.574729	-0.110295	0.196569	19_41234753_G_A
19	41234781	C	A	0.592898	0.103003	0.192658	19_41234781_C_A
19	41234853	A	T	0.00416464	0.104471	0.0364593	19_41234853_A_T
19	41234961	C	G	0.80598	-0.0493951	0.201108	19_41234961_C_G
19	41234990	T	C	0.0146105	-0.00427014	0.0017487	19_41234990_T_C
19	41235019	T	A	0.139562	-0.0548405	0.037119	19_41235019_T_A
19	41235039	G	A	0.501341	0.0982093	0.146062	19_41235039_G_A
19	41235075	G	A	0.697918	-0.0697346	0.179667	19_41235075_G_A
19	41235088	C	T	0.477864	-0.00928137	0.0130771	19_41235088_C_T
19	41235088	C	A	0.892853	-0.0272079	0.201996	19_41235088_C_A
19	41235089	G	A	0.94826	-0.00944912	0.145613	19_41235089_G_A
19	41235113	G	A	0.319578	-0.241886	0.243022	19_41235113_G_A
19	41235136	G	T	0.730097	-0.0524757	0.152105	19_41235136_G_T
19	41235142	G	A	0.99853	-0.000314339	0.170629	19_41235142_G_A
19	41235207	C	T	0.000545874	-0.0156405	0.00452408	19_41235207_C_T
19	41235261	G	C	0.358606	0.148696	0.161974	19_41235261_G_C
19	41235332	C	A	0.924583	-0.0183291	0.193625	19_41235332_C_A
19	41235351	C	CAAAT	0.885708	-0.011142	0.0775162	19_41235351_C_CAAAT
19	41235351	CAAAT	C	0.0870805	-0.0557977	0.0326111	19_41235351_CAAAT_C
19	41235365	A	AATAG	0.757829	-0.0255228	0.0827767	19_41235365_A_AATAG
19	41235368	A	AG	0.940894	-0.00403522	0.0544226	19_41235368_A_AG
19	41235399	T	TAGAC	0.70019	0.00497765	0.0129268	19_41235399_T_TAGAC
19	41235399	T	TAGATAGATAGAC	0.819581	0.0314032	0.137683	19_41235399_T_TAGATAGATAGAC
19	41235419	G	A	0.205271	0.220651	0.174197	19_41235419_G_A
19	41235466	G	A	0.676251	-0.0811462	0.194323	19_41235466_G_A
19	41235479	A	C	0.176566	0.183868	0.136057	19_41235479_A_C
19	41235600	C	T	0.510692	-0.0630829	0.0959056	19_41235600_C_T
19	41235634	A	C	0.852975	-0.0289999	0.156482	19_41235634_A_C
19	41235635	T	C	0.898629	0.0129296	0.101493	19_41235635_T_C
19	41235652	G	A	0.960472	-0.000629696	0.0127053	19_41235652_G_A
19	41235739	C	T	0.779136	0.0223841	0.0798163	19_41235739_C_T
19	41235845	A	G	0.0566964	0.378844	0.198801	19_41235845_A_G
19	41235877	C	G	0.341551	0.212551	0.223478	19_41235877_C_G
19	41235877	C	T	0.731397	0.0386887	0.112707	19_41235877_C_T
19	41235955	G	A	0.277704	0.101755	0.093741	19_41235955_G_A
19	41235962	C	T	0.397135	-0.0281633	0.0332605	19_41235962_C_T
19	41235963	G	A	0.328844	-0.00592628	0.00606924	19_41235963_G_A
19	41236040	T	TA	0.0979927	0.352354	0.212946	19_41236040_T_TA
19	41236040	TA	T	0.897896	-0.00185868	0.0144848	19_41236040_TA_T
19	41236052	C	T	0.00959277	0.466169	0.179976	19_41236052_C_T
19	41236053	G	A	0.922774	0.0196921	0.203138	19_41236053_G_A
19	41236060	G	A	0.154732	-0.288505	0.202742	19_41236060_G_A
19	41236070	C	T	0.471335	-0.170178	0.236257	19_41236070_C_T
19	41236092	A	T	0.179405	-0.211204	0.157311	19_41236092_A_T
19	41236100	G	A	0.168762	-0.28308	0.205698	19_41236100_G_A
19	41236129	A	C	0.906806	-0.0130703	0.111647	19_41236129_A_C
19	41236144	A	C	0.969629	0.005288	0.138888	19_41236144_A_C
19	41236144	A	T	0.868855	-0.0338554	0.205043	19_41236144_A_T
19	41236160	G	A	0.100586	-0.222697	0.135624	19_41236160_G_A
19	41236173	A	C	0.187218	0.139544	0.105807	19_41236173_A_C
19	41236204	A	C	0.301751	0.0438527	0.0424647	19_41236204_A_C
19	41236238	C	G	0.943859	-0.0144021	0.204515	19_41236238_C_G
19	41236238	CAGA	C	0.00644017	0.473423	0.173766	19_41236238_CAGA_C
19	41236264	C	T	0.617603	-0.079616	0.159471	19_41236264_C_T
19	41236277	G	A	0.451367	-0.0955897	0.126922	19_41236277_G_A
19	41236282	G	A	0.296056	-0.0699317	0.0669249	19_41236282_G_A
19	41236380	T	G	0.498121	0.0506138	0.0747123	19_41236380_T_G
19	41236386	C	T	0.672649	-0.0821022	0.194318	19_41236386_C_T
19	41236403	G	A	0.837991	-0.000468164	0.00228972	19_41236403_G_A
19	41236450	C	T	0.909243	0.0258415	0.226692	19_41236450_C_T
19	41236496	A	C	0.460553	-0.0471747	0.0639279	19_41236496_A_C
19	41236498	A	G	0.253234	-0.0306472	0.026824	19_41236498_A_G
19	41236509	G	C	0.0892612	-0.342227	0.201392	19_41236509_G_C
19	41236515	T	G	0.222848	0.156544	0.128421	19_41236515_T_G
19	41236551	C	T	0.872098	0.0122488	0.0760824	19_41236551_C_T
19	41236556	G	A	0.950987	0.00774533	0.126007	19_41236556_G_A
19	41236606	C	T	0.0271894	-0.437265	0.197966	19_41236606_C_T
19	41236607	G	A	0.848205	-0.0211997	0.110756	19_41236607_G_A
19	41236612	C	T	0.793309	0.0340645	0.130009	19_41236612_C_T
19	41236626	C	T	0.240667	-0.25049	0.213488	19_41236626_C_T
19	41236627	G	C	0.700425	0.0361408	0.093934	19_41236627_G_C
19	41236627	G	A	0.987258	-0.00149453	0.0935821	19_41236627_G_A
19	41236637	C	T	0.39001	-0.136426	0.158709	19_41236637_C_T
19	41236648	G	A	0.0426725	-0.164164	0.0809926	19_41236648_G_A
19	41236685	A	G	0.994144	-0.000687078	0.093611	19_41236685_A_G
19	41236717	C	T	0.0151788	0.19136	0.0788111	19_41236717_C_T
19	41236718	A	G	0.317801	0.0474435	0.0474916	19_41236718_A_G
19	41236729	A	G	0.1252	-0.136971	0.0893304	19_41236729_A_G
19	41236742	A	G	0.334299	-0.0911865	0.0944458	19_41236742_A_G
19	41236747	A	G	0.442071	-0.162069	0.210835	19_41236747_A_G
19	41236777	CA	C	0.494839	-0.067667	0.0991266	19_41236777_CA_C
19	41236794	A	G	0.659876	-0.0137202	0.0311763	19_41236794_A_G
19	41236795	A	G	0.205899	0.220338	0.174191	19_41236795_A_G
19	41236808	G	T	0.726782	0.0629437	0.180143	19_41236808_G_T
19	41236817	T	C	0.569192	-0.11785	0.20703	19_41236817_T_C
19	41236832	A	G	0.869019	-0.0185475	0.112474	19_41236832_A_G
19	41236858	T	C	0.791119	-0.0401545	0.151608	19_41236858_T_C
19	41236860	G	A	0.0897912	-0.0434333	0.0256017	19_41236860_G_A
19	41236913	A	T	0.427591	-0.156066	0.196725	19_41236913_A_T
19	41236942	T	C	0.867436	-0.0173797	0.104122	19_41236942_T_C
19	41236947	A	AT	0.395724	-0.0838734	0.098758	19_41236947_A_AT
19	41236948	T	C	0.290703	-0.128476	0.121596	19_41236948_T_C
19	41236961	C	T	0.0485275	0.0453041	0.0229653	19_41236961_C_T
19	41236973	C	T	0.977625	-0.00283901	0.101226	19_41236973_C_T
19	41236973	CGTT	C	0.121816	-0.263778	0.170488	19_41236973_CGTT_C
19	41236993	A	G	0.710227	0.0827605	0.222743	19_41236993_A_G
19	41237024	G	A	0.0899248	0.0117849	0.00694948	19_41237024_G_A
19	41237043	AG	A	0.0388374	0.396253	0.191806	19_41237043_AG_A
19	41237044	G	T	0.716313	-0.0171158	0.0471003	19_41237044_G_T
19	41237053	C	T	0.0910449	0.236035	0.139673	19_41237053_C_T
19	41237092	A	G	0.276791	-0.185077	0.170177	19_41237092_A_G
19	41237093	C	T	0.607885	0.0530304	0.103354	19_41237093_C_T
19	41237205	T	C	0.368601	-0.100511	0.111791	19_41237205_T_C
19	41237239	A	G	0.923684	-0.00852283	0.0889706	19_41237239_A_G
19	41237240	T	C	0.762902	0.0674364	0.223542	19_41237240_T_C
19	41237325	C	G	0.248637	0.254627	0.220711	19_41237325_C_G
19	41237331	C	T	0.0957383	-0.315057	0.189124	19_41237331_C_T
19	41237335	C	T	0.548157	0.13234	0.220374	19_41237335_C_T
19	41237344	G	A	0.086383	0.0119602	0.00697469	19_41237344_G_A
19	41237371	T	C	0.682399	-0.078205	0.191121	19_41237371_T_C
19	41237387	C	T	0.239298	0.156201	0.13274	19_41237387_C_T
19	41237392	G	A	0.218051	0.285458	0.231754	19_41237392_G_A
19	41237435	G	C	0.499191	-0.0742833	0.109925	19_41237435_G_C
19	41237477	C	T	0.347252	0.0758862	0.0807357	19_41237477_C_T
19	41237485	C	T	0.303071	-0.0562832	0.0546508	19_41237485_C_T
19	41237532	C	T	0.310245	-0.135289	0.133328	19_41237532_C_T
19	41237537	C	T	0.0206703	-0.161788	0.0699184	19_41237537_C_T
19	41237549	C	A	1.18717e-06	-0.0125226	0.00257784	19_41237549_C_A
19	41237579	G	A	0.18177	0.279369	0.209214	19_41237579_G_A
19	41237581	T	C	0.134324	0.121276	0.0809983	19_41237581_T_C
19	41237592	C	G	0.875114	0.0240621	0.1531	19_41237592_C_G
19	41237601	C	G	0.676121	-0.0811875	0.194339	19_41237601_C_G
19	41237659	G	C	0.157472	0.139667	0.0988005	19_41237659_G_C
19	41237674	C	T	0.939101	-0.016815	0.220091	19_41237674_C_T
19	41237681	C	T	0.632051	0.0730607	0.152578	19_41237681_C_T
19	41237709	G	C	0.969622	-0.00444347	0.116681	19_41237709_G_C
19	41237848	T	A	0.940334	-0.00865284	0.115603	19_41237848_T_A
19	41237866	C	G	0.484672	0.0646287	0.0924843	19_41237866_C_G
19	41237944	G	A	0.409618	-0.0167739	0.0203427	19_41237944_G_A
19	41237964	G	A	0.502735	-0.102392	0.15278	19_41237964_G_A
19	41237979	G	A	0.554142	0.0702595	0.118769	19_41237979_G_A
19	41237981	G	A	0.92794	0.012025	0.132966	19_41237981_G_A
19	41238005	C	T	0.77927	-0.0250498	0.0893774	19_41238005_C_T
19	41238025	G	A	0.0816066	0.396275	0.227556	19_41238025_G_A
19	41238061	C	T	0.682019	-0.0691782	0.168847	19_41238061_C_T
19	41238084	C	T	0.456246	0.168475	0.226128	19_41238084_C_T
19	41238127	T	A	0.522695	-0.0494268	0.0773264	19_41238127_T_A
19	41238143	C	T	0.90736	-0.0115142	0.0989454	19_41238143_C_T
19	41238178	C	T	0.325784	0.13614	0.138545	19_41238178_C_T
19	41238184	C	T	0.154676	-0.288554	0.202749	19_41238184_C_T
19	41238192	C	T	0.269618	0.140661	0.127417	19_41238192_C_T
19	41238196	G	T	0.881155	0.0151514	0.101344	19_41238196_G_T
19	41238198	A	G	0.339576	-0.148209	0.155192	19_41238198_A_G
19	41238300	G	A	0.566311	0.0979756	0.17084	19_41238300_G_A
19	41238321	C	A	0.661441	-0.00485906	0.0110956	19_41238321_C_A
19	41238322	C	G	0.150208	-0.0595718	0.0414039	19_41238322_C_G
19	41238324	T	C	0.672693	-0.0820995	0.194339	19_41238324_T_C
19	41238372	C	T	0.797961	0.0317976	0.124216	19_41238372_C_T
19	41238411	CAG	C	0.818071	0.0193112	0.0839518	19_41238411_CAG_C
19	41238450	C	A	0.119497	-0.208254	0.133763	19_41238450_C_A
19	41238459	C	G	0.229827	0.21559	0.179538	19_41238459_C_G
19	41238478	G	C	0.223371	0.222821	0.182998	19_41238478_G_C
19	41238504	G	A	0.353215	-0.0973667	0.104879	19_41238504_G_A
19	41238544	C	T	0.643276	0.0817821	0.176588	19_41238544_C_T
19	41238548	C	T	0.448461	0.104695	0.138123	19_41238548_C_T
19	41238549	G	T	0.51248	-0.115525	0.176379	19_41238549_G_T
19	41238557	A	C	0.944127	-0.00141834	0.0202378	19_41238557_A_C
19	41238578	G	A	0.168902	0.283455	0.206038	19_41238578_G_A
19	41238584	C	T	0.0434632	0.252521	0.125058	19_41238584_C_T
19	41238686	G	A	0.851233	0.0339405	0.180972	19_41238686_G_A
19	41238750	A	C	0.751736	0.00446961	0.0141286	19_41238750_A_C
19	41238791	T	C	0.740753	-0.0706147	0.21343	19_41238791_T_C
19	41238835	AC	A	0.249436	-0.154607	0.13424	19_41238835_AC_A
19	41238855	G	A	0.596704	0.0818442	0.154672	19_41238855_G_A
19	41238926	C	T	0.797622	-0.000587396	0.00229071	19_41238926_C_T
19	41238934	G	GCTAGCA	0.0142001	0.507911	0.207128	19_41238934_G_GCTAGCA
19	41238952	T	C	0.689798	-0.056769	0.142232	19_41238952_T_C
19	41239055	G	T	0.978868	0.00608725	0.22981	19_41239055_G_T
19	41239100	G	A	0.215651	-0.110011	0.0888492	19_41239100_G_A
19	41239104	G	A	0.00675952	0.470669	0.173777	19_41239104_G_A
19	41239121	G	A	0.292965	0.162939	0.154938	19_41239121_G_A
19	41239123	G	T	0.158917	-0.192491	0.136642	19_41239123_G_T
19	41239152	T	C	0.0698006	0.406743	0.224323	19_41239152_T_C
19	41239156	C	T	0.334542	0.201275	0.208574	19_41239156_C_T
19	41239217	C	T	0.114919	0.13883	0.0880641	19_41239217_C_T
19	41239227	T	C	0.669803	-0.0511259	0.119896	19_41239227_T_C
19	41239348	C	T	0.275141	-0.227202	0.208194	19_41239348_C_T
19	41239359	C	T	0.210318	0.136561	0.109014	19_41239359_C_T
19	41239376	C	G	0.819075	0.0208793	0.0912815	19_41239376_C_G
19	41239383	T	C	0.692429	0.0267497	0.0676248	19_41239383_T_C
19	41239399	C	T	0.898262	-0.0206202	0.161275	19_41239399_C_T
19	41239415	T	A	0.550847	-0.0848516	0.142251	19_41239415_T_A
19	41239421	C	T	0.696817	-0.0655073	0.168131	19_41239421_C_T
19	41239491	C	T	0.429753	0.199488	0.25264	19_41239491_C_T
19	41239503	TTTACCCGTGCCACACCCTCACTCCC	T	0.802819	-0.0420029	0.168213	19_41239503_TTTACCCGTGCCACACCCTCACTCCC_T
19	41239509	C	T	0.975923	-7.027e-05	0.00232833	19_41239509_C_T
19	41239510	G	A	0.782361	-0.0447006	0.161816	19_41239510_G_A
19	41239530	T	A	0.773512	-0.0416745	0.144812	19_41239530_T_A
19	41239535	G	A	0.0888671	0.0118285	0.0069522	19_41239535_G_A
19	41239558	C	T	0.278753	0.264866	0.244539	19_41239558_C_T
19	41239559	C	T	0.706199	0.0452224	0.119964	19_41239559_C_T
19	41239560	G	A	0.322041	0.0182355	0.0184147	19_41239560_G_A
19	41239583	T	C	0.166529	-0.0443654	0.0320688	19_41239583_T_C
19	41239595	C	T	0.416433	-0.142715	0.175622	19_41239595_C_T
19	41239609	C	T	0.378473	0.139844	0.158785	19_41239609_C_T
19	41239610	G	A	0.460465	-0.090581	0.122725	19_41239610_G_A
19	41239618	C	T	0.204601	-0.319675	0.252	19_41239618_C_T
19	41239635	G	A	0.79719	0.0208463	0.0811188	19_41239635_G_A
19	41239642	G	A	0.739075	0.0506097	0.151945	19_41239642_G_A
19	41239668	C	G	0.0320707	0.227304	0.106042	19_41239668_C_G
19	41239703	A	C	0.184989	-0.144164	0.108758	19_41239703_A_C
19	41239874	C	T	0.185141	-0.0788838	0.0595309	19_41239874_C_T
19	41239890	A	G	0.988243	0.00345562	0.234501	19_41239890_A_G
19	41239903	G	T	0.559124	0.0800527	0.137043	19_41239903_G_T
19	41239934	A	G	0.00859961	0.0314736	0.0119782	19_41239934_A_G
19	41239981	G	C	0.676258	-0.081151	0.194339	19_41239981_G_C
19	41239983	G	A	0.218366	-0.215769	0.175296	19_41239983_G_A
19	41239999	C	G	0.0068165	0.470807	0.174007	19_41239999_C_G
19	41240012	G	C	0.940189	0.0146161	0.194798	19_41240012_G_C
19	41240025	C	T	0.246155	0.0116164	0.0100164	19_41240025_C_T
19	41240026	G	A	0.702829	0.0121454	0.0318355	19_41240026_G_A
19	41240031	A	T	0.649177	-0.0480199	0.10556	19_41240031_A_T
19	41240051	T	G	0.215254	-0.119068	0.0960809	19_41240051_T_G
19	41240052	C	T	0.223131	-0.116203	0.0953856	19_41240052_C_T
19	41240073	A	C	0.672976	-0.0820241	0.194339	19_41240073_A_C
19	41240083	G	A	0.233721	-0.172751	0.145068	19_41240083_G_A
19	41240095	A	G	0.529653	0.00394561	0.00627747	19_41240095_A_G
19	41240107	A	G	0.424705	-0.167172	0.209414	19_41240107_A_G
19	41240232	GTGGATATATGGAGGGTGGATGGATGGATGGT	G	0.666123	0.0198934	0.0461056	19_41240232_GTGGATATATGGAGGGTGGATGGATGGATGGT_G
19	41240255	A	G	0.0217353	-0.4016	0.174992	19_41240255_A_G
19	41240298	A	G	0.628606	-0.0436452	0.0902339	19_41240298_A_G
19	41240376	G	GTGGA	0.775995	0.000916718	0.00322173	19_41240376_G_GTGGA
19	41240376	GTGGA	G	0.518581	0.135659	0.21015	19_41240376_GTGGA_G
19	41240380	A	G	0.355117	0.0824965	0.0892134	19_41240380_A_G
19	41240410	G	GGAT	0.0937557	0.194833	0.116255	19_41240410_G_GGAT
19	41240431	G	C	0.936204	-0.0114931	0.143589	19_41240431_G_C
19	41240435	G	T	0.622513	-0.0923979	0.187689	19_41240435_G_T
19	41240467	G	A	0.622478	-0.0274683	0.0557911	19_41240467_G_A
19	41240550	T	C	0.321717	-0.0802998	0.0810344	19_41240550_T_C
19	41240587	T	A	0.721826	0.0583937	0.164018	19_41240587_T_A
19	41240615	G	A	0.705453	0.032836	0.0868748	19_41240615_G_A
19	41240630	C	T	0.905827	-0.000268801	0.00227213	19_41240630_C_T
19	41240659	G	A	0.58246	-0.0347303	0.0631695	19_41240659_G_A
19	41240667	C	T	0.395251	-0.124575	0.146536	19_41240667_C_T
19	41240668	G	A	0.170075	0.213575	0.155671	19_41240668_G_A
19	41240708	C	T	0.223946	-0.137523	0.113085	19_41240708_C_T
19	41240709	G	A	0.0632449	0.254445	0.136985	19_41240709_G_A
19	41240748	A	C	0.5767	-0.113002	0.202436	19_41240748_A_C
19	41240782	C	T	0.0296792	-0.193331	0.0889146	19_41240782_C_T
19	41240802	T	C	0.785327	0.0449637	0.165075	19_41240802_T_C
19	41240821	T	C	0.991802	0.00147687	0.143743	19_41240821_T_C
19	41240827	A	C	0.931831	-0.0177684	0.207717	19_41240827_A_C
19	41240827	A	G	0.446383	0.128759	0.169095	19_41240827_A_G
19	41240879	C	T	0.538554	0.107774	0.175242	19_41240879_C_T
19	41240918	C	G	0.449596	-0.0844634	0.111711	19_41240918_C_G
19	41241011	C	T	0.745788	0.0752492	0.232109	19_41241011_C_T
19	41241138	G	A	0.697138	0.0551233	0.141637	19_41241138_G_A
19	41241263	C	T	0.350321	0.142205	0.152259	19_41241263_C_T
19	41241275	C	T	0.151505	0.233158	0.162566	19_41241275_C_T
19	41241277	C	T	0.205269	0.216238	0.170712	19_41241277_C_T
19	41241331	T	C	0.592261	0.0558635	0.104308	19_41241331_T_C
19	41241360	T	C	0.724641	-0.0647175	0.183719	19_41241360_T_C
19	41241371	C	T	0.158402	-0.294137	0.208539	19_41241371_C_T
19	41241399	C	G	0.552805	0.0233434	0.0393276	19_41241399_C_G
19	41241400	T	G	0.552805	0.0233434	0.0393276	19_41241400_T_G
19	41241414	C	T	0.92286	0.00984006	0.10162	19_41241414_C_T
19	41241433	G	A	0.95123	0.00620895	0.101516	19_41241433_G_A
19	41241436	C	T	0.915294	-0.011927	0.112134	19_41241436_C_T
19	41241458	T	G	0.0581246	0.393433	0.207643	19_41241458_T_G
19	41241521	G	C	0.20939	0.0465999	0.0371242	19_41241521_G_C
19	41241524	A	G	0.205064	-0.198722	0.156813	19_41241524_A_G
19	41241525	C	A	0.138077	0.300285	0.202486	19_41241525_C_A
19	41241535	C	T	0.477093	0.089196	0.125454	19_41241535_C_T
19	41241543	CAAAA	C	0.840801	-0.0273542	0.136179	19_41241543_CAAAA_C
19	41241556	A	AAAAG	0.117455	0.0617936	0.039471	19_41241556_A_AAAAG
19	41241556	A	G	0.933665	0.00788627	0.0947468	19_41241556_A_G
19	41241576	A	G	0.960073	-0.000530161	0.0105902	19_41241576_A_G
19	41241590	A	T	0.237978	0.124706	0.105678	19_41241590_A_T
19	41241638	C	A	0.674135	-0.0362655	0.0862479	19_41241638_C_A
19	41241675	C	CA	0.0664876	0.269829	0.147036	19_41241675_C_CA
19	41241710	G	A	0.612184	-0.0752093	0.148354	19_41241710_G_A
19	41241712	G	A	0.472363	-0.0915598	0.127407	19_41241712_G_A
19	41241796	C	T	0.970255	-0.00621786	0.166749	19_41241796_C_T
19	41241817	G	C	0.263817	0.108857	0.0974187	19_41241817_G_C
19	41241828	T	TG	0.661174	0.0550894	0.125691	19_41241828_T_TG
19	41241847	AC	A	0.857909	0.0264392	0.147675	19_41241847_AC_A
19	41241863	A	G	0.875271	-0.0249024	0.158647	19_41241863_A_G
19	41241913	T	C	0.494009	0.0649829	0.0950117	19_41241913_T_C
19	41241922	C	T	0.0749454	0.0124088	0.00696813	19_41241922_C_T
19	41241923	G	A	0.0646815	-0.148521	0.0803923	19_41241923_G_A
19	41241938	G	A	0.121061	0.328784	0.212073	19_41241938_G_A
19	41241990	AT	A	0.92301	0.0098213	0.101624	19_41241990_AT_A
19	41242008	C	T	0.611128	0.0776694	0.152753	19_41242008_C_T
19	41242077	T	C	0.105285	0.347322	0.214429	19_41242077_T_C
19	41242078	G	T	0.673571	-0.0842265	0.199943	19_41242078_G_T
19	41242105	T	G	0.0927624	-0.356502	0.212077	19_41242105_T_G
19	41242186	T	C	0.0826479	0.012099	0.0069714	19_41242186_T_C
19	41242189	A	C	0.956292	-0.00622154	0.113517	19_41242189_A_C
19	41242237	C	T	0.730753	0.070948	0.20617	19_41242237_C_T
19	41242248	A	G	0.769619	0.000648178	0.00221317	19_41242248_A_G
19	41242291	C	T	0.759388	0.038752	0.126523	19_41242291_C_T
19	41242311	C	T	0.3655	0.16726	0.184831	19_41242311_C_T
19	41242362	C	T	0.219755	0.23399	0.190673	19_41242362_C_T
19	41242392	C	T	0.331832	0.0185126	0.0190767	19_41242392_C_T
19	41242479	C	A	0.332321	0.018494	0.0190768	19_41242479_C_A
19	41242498	A	G	0.277396	0.0117279	0.0107973	19_41242498_A_G
19	41242509	A	G	0.0388374	0.396253	0.191806	19_41242509_A_G
19	41242512	T	C	0.49765	-0.0294606	0.0434399	19_41242512_T_C
19	41242534	C	T	0.415702	0.00867359	0.0106568	19_41242534_C_T
19	41242535	G	A	0.357317	-0.0873546	0.0949001	19_41242535_G_A
19	41242584	CCTCCCAAAGTGCTGGGATAAC	G	0.387844	-0.108161	0.125254	19_41242584_CCTCCCAAAGTGCTGGGATAAC_G
19	41242692	T	A	0.908878	0.0023509	0.0205401	19_41242692_T_A
19	41242704	A	T	0.792406	-0.0315512	0.119881	19_41242704_A_T
19	41242710	T	A	0.346307	-0.182636	0.193927	19_41242710_T_A
19	41242711	G	A	0.106457	-0.221834	0.137416	19_41242711_G_A
19	41242734	A	C	0.839631	-0.0379499	0.187532	19_41242734_A_C
19	41242779	A	T	0.755651	-0.0601348	0.193237	19_41242779_A_T
19	41242804	CTCCCACATCACCCCTTTGGG	C	0.472124	0.0523138	0.0727564	19_41242804_CTCCCACATCACCCCTTTGGG_C
19	41242848	T	C	0.329457	-0.0017146	0.00175819	19_41242848_T_C
19	41242850	C	T	0.0872228	-0.16093	0.0940983	19_41242850_C_T
19	41242941	A	T	0.689765	-0.0864639	0.216607	19_41242941_A_T
19	41243095	G	A	0.910538	0.00902467	0.0803191	19_41243095_G_A
19	41243140	C	T	0.777785	-0.0266835	0.0945532	19_41243140_C_T
19	41243143	G	T	0.0823047	0.0121111	0.00697053	19_41243143_G_T
19	41243157	G	A	0.928783	-0.0105759	0.11833	19_41243157_G_A
19	41243171	C	G	0.00463651	0.391348	0.138224	19_41243171_C_G
19	41243202	T	A	0.00422119	0.475845	0.166313	19_41243202_T_A
19	41243235	A	G	0.601331	-0.104312	0.199645	19_41243235_A_G
19	41243240	G	A	0.123673	-0.171683	0.111516	19_41243240_G_A
19	41243266	A	G	0.442885	0.100518	0.130997	19_41243266_A_G
19	41243276	G	A	0.465711	-0.129441	0.177444	19_41243276_G_A
19	41243292	C	T	0.0166975	-0.244088	0.101988	19_41243292_C_T
19	41243293	G	A	0.0924026	-0.0435464	0.0258765	19_41243293_G_A
19	41243327	C	T	0.473078	0.0813458	0.113377	19_41243327_C_T
19	41243328	G	A	0.501158	0.010857	0.0161402	19_41243328_G_A
19	41243344	C	T	0.38815	0.105367	0.122097	19_41243344_C_T
19	41243364	G	A	0.532241	0.117617	0.188311	19_41243364_G_A
19	41243374	C	T	0.861154	0.0142993	0.0817543	19_41243374_C_T
19	41243420	C	CA	0.748597	0.0655479	0.204524	19_41243420_C_CA
19	41243422	A	G	0.676863	-0.0809871	0.194331	19_41243422_A_G
19	41243499	T	A	0.329243	-0.0393339	0.040316	19_41243499_T_A
19	41243500	G	T	0.0345859	-0.312868	0.148056	19_41243500_G_T
19	41243568	G	A	0.822835	-0.0382715	0.170931	19_41243568_G_A
19	41243575	A	G	0.127911	-0.300901	0.19765	19_41243575_A_G
19	41243611	C	A	0.927212	0.0132114	0.144619	19_41243611_C_A
19	41243612	C	G	0.406933	-0.123746	0.149217	19_41243612_C_G
19	41243676	G	A	0.490685	-0.164501	0.238677	19_41243676_G_A
19	41243724	C	T	0.627527	0.074784	0.154127	19_41243724_C_T
19	41243754	G	A	0.620507	-0.0928664	0.187559	19_41243754_G_A
19	41243793	G	A	0.149346	-0.223698	0.155147	19_41243793_G_A
19	41243835	C	T	0.447871	0.0137034	0.0180553	19_41243835_C_T
19	41243876	A	T	0.5615	-0.0973627	0.167689	19_41243876_A_T
19	41243925	G	T	0.322733	-0.103116	0.104278	19_41243925_G_T
19	41243941	C	T	0.733032	-0.00619534	0.0181631	19_41243941_C_T
19	41243958	C	T	0.939955	0.00346752	0.0460336	19_41243958_C_T
19	41243964	G	C	0.578415	-0.0837169	0.150651	19_41243964_G_C
19	41243972	G	A	0.627709	-0.108958	0.224677	19_41243972_G_A
19	41244015	G	A	0.536041	0.106706	0.172437	19_41244015_G_A
19	41244017	G	A	0.870414	-0.0421599	0.258439	19_41244017_G_A
19	41244031	C	A	0.0469293	0.330696	0.166435	19_41244031_C_A
19	41244043	A	C	0.498584	-0.0678722	0.100296	19_41244043_A_C
19	41244049	A	C	0.290238	-0.147055	0.139046	19_41244049_A_C
19	41244096	C	T	0.77319	0.0422436	0.146575	19_41244096_C_T
19	41244097	G	C	0.128409	0.0762258	0.0501351	19_41244097_G_C
19	41244123	GAGCCC	AGATGGGTGGAT	0.951328	0.0101254	0.165882	19_41244123_GAGCCC_AGATGGGTGGAT
19	41244154	G	A	0.951014	0.0103657	0.16873	19_41244154_G_A
19	41244259	G	C	0.698695	0.0828219	0.213964	19_41244259_G_C
19	41244286	T	C	2.16098e-12	0.65978	0.0939365	19_41244286_T_C
19	41244299	AATGACAAGAAGAAAATGATGATG	A	0.580415	-0.110737	0.200328	19_41244299_AATGACAAGAAGAAAATGATGATG_A
19	41244329	A	G	0.963028	-0.00847861	0.182908	19_41244329_A_G
19	41244399	A	C	0.0563243	-0.299832	0.157102	19_41244399_A_C
19	41244451	A	C	0.172018	-0.0225775	0.0165313	19_41244451_A_C
19	41244463	G	T	0.525927	-0.0451949	0.0712588	19_41244463_G_T
19	41244463	G	A	0.524548	-0.139567	0.219324	19_41244463_G_A
19	41244469	CTTTTTTCTTT	C	0.369387	0.0511497	0.0569835	19_41244469_CTTTTTTCTTT_C
19	41244476	C	CT	0.941716	-0.0166769	0.228095	19_41244476_C_CT
19	41244505	A	C	0.149523	0.0230033	0.015961	19_41244505_A_C
19	41244510	C	T	0.656334	-0.0444062	0.0997936	19_41244510_C_T
19	41244511	G	A	0.833855	-0.023674	0.112862	19_41244511_G_A
19	41244560	A	G	0.126987	-0.252542	0.165483	19_41244560_A_G
19	41244561	C	A	0.288126	-0.0936485	0.0881612	19_41244561_C_A
19	41244572	C	T	0.865934	-0.0332148	0.196741	19_41244572_C_T
19	41244582	T	C	0.778281	-0.0266211	0.0945488	19_41244582_T_C
19	41244645	A	G	0.425325	0.00209361	0.00262615	19_41244645_A_G
19	41244686	G	A	0.599373	0.118532	0.225645	19_41244686_G_A
19	41244720	G	T	0.978446	-0.0030494	0.112869	19_41244720_G_T
19	41244734	A	G	0.951071	-0.00632795	0.103125	19_41244734_A_G
19	41244745	C	A	0.880991	0.0211368	0.141182	19_41244745_C_A
19	41244783	G	A	0.948847	0.00319285	0.0497684	19_41244783_G_A
19	41244830	A	C	0.49219	-0.0627624	0.0913799	19_41244830_A_C
19	41244853	G	C	0.723183	0.0886923	0.250396	19_41244853_G_C
19	41244858	T	C	0.495092	0.0651635	0.0955151	19_41244858_T_C
19	41244868	CCA	C	0.685734	-0.00438646	0.0108401	19_41244868_CCA_C
19	41244934	A	ATT	0.526998	0.134438	0.212518	19_41244934_A_ATT
19	41244940	T	G	0.864961	-0.0111021	0.0652824	19_41244940_T_G
19	41244975	G	A	0.145759	-0.255005	0.1753	19_41244975_G_A
19	41245005	A	G	0.263692	-0.203663	0.182215	19_41245005_A_G
19	41245007	T	C	0.146097	0.0470956	0.0324025	19_41245007_T_C
19	41245117	G	A	0.924855	0.0179103	0.189889	19_41245117_G_A
19	41245205	C	T	0.823808	0.038128	0.171246	19_41245205_C_T
19	41245210	G	A	0.610705	-0.0997848	0.196015	19_41245210_G_A
19	41245275	G	A	0.921577	0.0100039	0.101617	19_41245275_G_A
19	41245322	C	G	0.855135	-0.0372516	0.20404	19_41245322_C_G
19	41245375	G	A	0.990351	-0.00103872	0.0858862	19_41245375_G_A
19	41245378	G	T	0.747568	0.0649605	0.201836	19_41245378_G_T
19	41245391	A	C	0.359865	-0.126203	0.137833	19_41245391_A_C
19	41245423	C	G	0.324728	0.0917577	0.0931751	19_41245423_C_G
19	41245441	C	T	0.0481497	0.183372	0.0927975	19_41245441_C_T
19	41245447	G	A	0.777967	-0.0493881	0.175154	19_41245447_G_A
19	41245448	G	T	0.88322	-0.0385484	0.262433	19_41245448_G_T
19	41245450	G	A	0.679563	0.0176643	0.0427645	19_41245450_G_A
19	41245463	C	T	0.752725	-0.0585565	0.185865	19_41245463_C_T
19	41245503	A	C	0.00374803	0.417115	0.143901	19_41245503_A_C
19	41245504	C	T	0.00396813	0.437815	0.151983	19_41245504_C_T
19	41245543	C	T	0.970208	-0.00478403	0.128095	19_41245543_C_T
19	41245559	C	T	0.574236	0.120491	0.214464	19_41245559_C_T
19	41245584	G	A	0.743403	0.0707593	0.216158	19_41245584_G_A
19	41245615	G	A	0.465001	0.00192028	0.00262822	19_41245615_G_A
19	41245639	G	A	0.778631	-0.0265765	0.0945435	19_41245639_G_A
19	41245654	C	T	0.816039	0.0507826	0.218286	19_41245654_C_T
19	41245662	C	T	0.631968	-0.0808649	0.168835	19_41245662_C_T
19	41245669	G	A	0.458056	-0.109446	0.147491	19_41245669_G_A
19	41245701	A	G	0.619481	0.094964	0.191234	19_41245701_A_G
19	41245706	A	T	0.971421	-0.00839652	0.234368	19_41245706_A_T
19	41245754	A	T	0.428828	-0.129278	0.163395	19_41245754_A_T
19	41245803	G	C	0.437759	-0.094077	0.121236	19_41245803_G_C
19	41245820	C	T	0.0278278	0.218282	0.0992324	19_41245820_C_T
19	41245828	C	T	0.48113	-0.149244	0.211848	19_41245828_C_T
19	41245871	A	G	0.0674065	0.39251	0.214609	19_41245871_A_G
19	41245876	G	C	0.920184	0.0101815	0.10161	19_41245876_G_C
19	41245892	C	T	0.136905	0.307654	0.206838	19_41245892_C_T
19	41245899	C	T	0.825675	-0.0328911	0.149334	19_41245899_C_T
19	41246001	A	G	0.710956	0.0293359	0.0791635	19_41246001_A_G
19	41246023	A	C	0.538389	0.106076	0.172411	19_41246023_A_C
19	41246090	C	T	0.277561	-0.0596749	0.0549586	19_41246090_C_T
19	41246091	G	A	0.532601	0.0917047	0.146953	19_41246091_G_A
19	41246142	T	C	0.279785	-0.0503459	0.046582	19_41246142_T_C
19	41246158	A	G	0.85352	0.0217966	0.118056	19_41246158_A_G
19	41246188	C	A	0.352622	0.0828198	0.0890999	19_41246188_C_A
19	41246222	C	A	0.751347	-0.000726051	0.00229136	19_41246222_C_A
19	41246316	G	T	0.402983	0.169749	0.202975	19_41246316_G_T
19	41246372	G	A	0.693809	0.097793	0.2484	19_41246372_G_A
19	41246379	G	A	0.0683818	0.200156	0.109826	19_41246379_G_A
19	41246389	G	T	0.190008	0.26317	0.200808	19_41246389_G_T
19	41246394	C	T	0.384905	0.0118075	0.0135891	19_41246394_C_T
19	41246418	G	C	0.397106	0.103425	0.122136	19_41246418_G_C
19	41246428	C	G	0.840316	0.0504667	0.250469	19_41246428_C_G
19	41246443	T	G	0.43531	0.111182	0.142516	19_41246443_T_G
19	41246458	A	T	0.255499	-0.224368	0.197317	19_41246458_A_T
19	41246459	T	A	0.544408	0.104656	0.172654	19_41246459_T_A
19	41246477	T	C	0.366859	0.0721525	0.0799586	19_41246477_T_C
19	41246480	T	C	0.44675	0.0439501	0.0577649	19_41246480_T_C
19	41246489	G	GC	0.368536	0.00169301	0.00188276	19_41246489_G_GC
19	41246511	G	A	0.840214	-0.0472882	0.234541	19_41246511_G_A
19	41246519	T	C	0.385126	0.126955	0.146179	19_41246519_T_C
19	41246530	C	T	0.109476	0.28624	0.178838	19_41246530_C_T
19	41246615	T	C	0.268893	0.00897066	0.00811372	19_41246615_T_C
19	41246685	AGCCTAG	A	0.610158	0.0593901	0.116486	19_41246685_AGCCTAG_A
19	41246688	C	T	0.448489	-0.0847054	0.111758	19_41246688_C_T
19	41246701	C	T	0.615654	-0.0444438	0.0885301	19_41246701_C_T
19	41246722	A	T	0.900933	-0.0220057	0.176777	19_41246722_A_T
19	41246730	A	C	0.354204	0.00173814	0.00187609	19_41246730_A_C
19	41246731	T	G	0.0264025	-0.277328	0.124909	19_41246731_T_G
19	41246776	A	G	0.897182	-0.020926	0.161938	19_41246776_A_G
19	41246824	GGT	G	0.633765	0.0015359	0.00322374	19_41246824_GGT_G
19	41246828	A	ATT	0.6366	0.00152265	0.00322283	19_41246828_A_ATT
19	41246831	C	A	0.636576	0.00152276	0.00322283	19_41246831_C_A
19	41246833	C	G	0.636554	0.00152286	0.00322283	19_41246833_C_G
19	41246834	T	C	0.636554	0.00152286	0.00322283	19_41246834_T_C
19	41246892	T	A	0.365324	0.112445	0.124212	19_41246892_T_A
19	41246923	A	G	0.830305	-0.0428358	0.199877	19_41246923_A_G
[truncated: 14,401 more rows]

## Sheet: F2D_source_data
chrom	pos	other_allele	effect_allele	pvalue	beta	se	rsid
16	30906124	G	C	0.981234	0.00482096	0.204958	16_30906124_G_C
16	30906209	C	G	0.852672	-0.0286648	0.154352	16_30906209_C_G
16	30906251	G	A	0.329676	-0.0215889	0.0221477	16_30906251_G_A
16	30906264	G	T	0.280355	0.0672597	0.062305	16_30906264_G_T
16	30906308	G	A	0.367261	0.181241	0.201018	16_30906308_G_A
16	30906357	G	T	0.036905	-0.368692	0.176677	16_30906357_G_T
16	30906535	A	G	0.668597	0.0123133	0.0287645	16_30906535_A_G
16	30906544	C	T	0.761672	0.0440884	0.145369	16_30906544_C_T
16	30906609	T	C	0.958328	-0.00833448	0.159504	16_30906609_T_C
16	30906647	G	A	0.980105	0.00379694	0.152259	16_30906647_G_A
16	30906720	A	AC	9.95407e-05	-0.0432352	0.0111096	16_30906720_A_AC
16	30906759	A	T	0.167891	0.319797	0.231903	16_30906759_A_T
16	30906809	G	A	0.0864451	0.210758	0.12293	16_30906809_G_A
16	30906822	C	G	0.0820968	-0.337774	0.194274	16_30906822_C_G
16	30906906	G	A	0.0129787	0.269187	0.108353	16_30906906_G_A
16	30906928	C	CT	0.583199	0.0381574	0.0695391	16_30906928_C_CT
16	30906955	G	C	0.989802	0.00272632	0.21331	16_30906955_G_C
16	30906960	G	A	0.813596	-0.0462539	0.196166	16_30906960_G_A
16	30906968	G	A	0.005279	-0.00573783	0.00205694	16_30906968_G_A
16	30906977	A	T	0.124067	-0.196087	0.127501	16_30906977_A_T
16	30907072	G	A	0.880314	-0.0190243	0.126348	16_30907072_G_A
16	30907081	C	T	0.495315	0.0134421	0.0197134	16_30907081_C_T
16	30907096	G	A	0.551015	0.0838421	0.140618	16_30907096_G_A
16	30907117	G	A	0.0344272	0.203534	0.0962321	16_30907117_G_A
16	30907130	A	G	0.985651	0.0037004	0.205751	16_30907130_A_G
16	30907159	G	T	0.607857	0.00563565	0.0109828	16_30907159_G_T
16	30907166	C	G	0.791227	-0.000470791	0.00177847	16_30907166_C_G
16	30907225	C	T	0.506207	0.0413468	0.0621986	16_30907225_C_T
16	30907226	G	T	0.544541	-0.0645608	0.106543	16_30907226_G_T
16	30907231	G	A	0.550344	-0.0711558	0.11914	16_30907231_G_A
16	30907266	G	C	0.708577	-0.0845959	0.226333	16_30907266_G_C
16	30907268	G	A	0.555307	-0.124109	0.210416	16_30907268_G_A
16	30907280	C	T	0.270883	-0.132148	0.120022	16_30907280_C_T
16	30907303	C	T	0.94749	-0.0157223	0.238728	16_30907303_C_T
16	30907309	C	G	0.081654	0.124819	0.0716869	16_30907309_C_G
16	30907374	C	T	0.558075	0.0851888	0.145447	16_30907374_C_T
16	30907379	C	T	0.0174468	0.061037	0.0256765	16_30907379_C_T
16	30907420	T	C	0.558075	0.0851888	0.145447	16_30907420_T_C
16	30907435	G	C	0.264615	-0.12706	0.113899	16_30907435_G_C
16	30907455	G	A	0.697935	-0.0177646	0.0457721	16_30907455_G_A
16	30907457	C	T	0.449092	-0.0500728	0.0661525	16_30907457_C_T
16	30907467	T	C	0.0168944	-0.483717	0.202477	16_30907467_T_C
16	30907500	G	A	0.629084	0.096552	0.199894	16_30907500_G_A
16	30907511	C	A	0.443061	0.149588	0.195021	16_30907511_C_A
16	30907521	T	C	0.0553364	-0.113188	0.0590682	16_30907521_T_C
16	30907542	T	G	0.242313	-0.19096	0.163322	16_30907542_T_G
16	30907580	G	A	0.603668	0.0619643	0.119361	16_30907580_G_A
16	30907595	C	T	0.000426502	0.682604	0.19375	16_30907595_C_T
16	30907636	G	A	0.248773	-0.139106	0.120612	16_30907636_G_A
16	30907645	C	T	0.871198	-0.00539047	0.0332464	16_30907645_C_T
16	30907656	C	T	0.899716	-0.0102231	0.0811227	16_30907656_C_T
16	30907668	C	T	0.022943	0.240566	0.105772	16_30907668_C_T
16	30907757	C	T	0.782307	0.0650556	0.235441	16_30907757_C_T
16	30907802	G	A	0.687278	0.052861	0.131315	16_30907802_G_A
16	30907871	G	C	0.0750719	0.186349	0.104689	16_30907871_G_C
16	30907907	C	T	0.533616	0.0488777	0.078519	16_30907907_C_T
16	30907927	A	T	0.840141	0.0209864	0.104041	16_30907927_A_T
16	30907952	A	G	0.649176	-0.0757276	0.166468	16_30907952_A_G
16	30908061	A	G	0.493998	0.130527	0.190839	16_30908061_A_G
16	30908148	C	T	0.422115	-0.154436	0.192382	16_30908148_C_T
16	30908203	A	G	0.589548	0.0810304	0.150198	16_30908203_A_G
16	30908245	T	A	0.248404	-0.162589	0.140863	16_30908245_T_A
16	30908302	G	T	0.542996	0.024147	0.0396967	16_30908302_G_T
16	30908332	C	T	0.0765237	-0.180252	0.101767	16_30908332_C_T
16	30908353	T	A	0.505856	-0.00803817	0.012082	16_30908353_T_A
16	30908365	C	T	0.320711	0.101963	0.102682	16_30908365_C_T
16	30908374	G	A	0.315583	-0.137822	0.137331	16_30908374_G_A
16	30908441	C	T	0.373297	0.0972108	0.109187	16_30908441_C_T
16	30908442	G	A	0.547247	-0.0546752	0.090839	16_30908442_G_A
16	30908486	C	T	0.96638	-0.000117438	0.00278624	16_30908486_C_T
16	30908487	G	A	0.295874	-0.0942527	0.0901662	16_30908487_G_A
16	30908494	C	T	0.437102	0.163777	0.210755	16_30908494_C_T
16	30908517	C	T	0.861812	0.0281176	0.161532	16_30908517_C_T
16	30908568	T	G	0.448988	0.145407	0.192057	16_30908568_T_G
16	30908609	A	C	0.660793	-0.065272	0.148745	16_30908609_A_C
16	30908619	G	A	0.139121	0.27088	0.183142	16_30908619_G_A
16	30908650	A	G	0.73467	-0.0113776	0.0335702	16_30908650_A_G
16	30908675	C	G	0.536075	0.0891854	0.144136	16_30908675_C_G
16	30908694	T	A	0.447985	0.0351618	0.04634	16_30908694_T_A
16	30908743	G	A	0.144398	0.252743	0.173158	16_30908743_G_A
16	30908749	G	A	0.418453	0.137635	0.170107	16_30908749_G_A
16	30908759	G	A	0.350397	-0.100493	0.107615	16_30908759_G_A
16	30908801	A	G	0.585584	-0.0864184	0.158494	16_30908801_A_G
16	30908927	G	A	0.370735	0.192325	0.214865	16_30908927_G_A
16	30908934	G	A	0.890171	0.00725375	0.0525302	16_30908934_G_A
16	30908951	G	A	0.549512	0.0676242	0.112991	16_30908951_G_A
16	30908975	C	T	0.10017	0.301418	0.183341	16_30908975_C_T
16	30908987	C	G	0.235004	-0.104272	0.087803	16_30908987_C_G
16	30909027	A	C	0.0312129	0.222374	0.103221	16_30909027_A_C
16	30909031	AAAAG	A	0.441848	-0.0281301	0.0365764	16_30909031_AAAAG_A
16	30909032	A	AG	0.458467	0.0827513	0.111619	16_30909032_A_AG
16	30909072	C	T	0.859766	-0.0161158	0.0912188	16_30909072_C_T
16	30909085	G	A	0.940534	0.012905	0.172992	16_30909085_G_A
16	30909099	T	C	0.940023	-0.0132336	0.175882	16_30909099_T_C
16	30909132	T	C	0.763353	0.0443534	0.147314	16_30909132_T_C
16	30909148	G	A	0.901148	-0.0126913	0.102175	16_30909148_G_A
16	30909150	C	T	0.421084	-0.0643463	0.0799788	16_30909150_C_T
16	30909151	G	A	0.163305	0.313333	0.224766	16_30909151_G_A
16	30909181	G	C	0.179921	-0.186561	0.139121	16_30909181_G_C
16	30909242	CA	C	0.34926	-0.124483	0.132991	16_30909242_CA_C
16	30909256	C	T	0.132235	-0.127412	0.0846396	16_30909256_C_T
16	30909303	C	T	0.00959585	-0.116925	0.0451437	16_30909303_C_T
16	30909304	G	A	0.533852	0.152098	0.244477	16_30909304_G_A
16	30909311	C	T	0.331963	-0.0466452	0.0480795	16_30909311_C_T
16	30909321	G	A	0.900682	0.010753	0.0861623	16_30909321_G_A
16	30909347	TC	T	0.929155	0.00253375	0.0284987	16_30909347_TC_T
16	30909366	T	TA	0.353076	0.0317511	0.034191	16_30909366_T_TA
16	30909366	TAAAA	T	0.574674	-0.0694148	0.123694	16_30909366_TAAAA_T
16	30909367	A	T	0.234753	0.239302	0.201398	16_30909367_A_T
16	30909377	T	A	0.0494931	0.181913	0.0926087	16_30909377_T_A
16	30909427	G	A	0.713815	-0.0293216	0.0799526	16_30909427_G_A
16	30909431	C	A	0.0312149	-0.393472	0.182643	16_30909431_C_A
16	30909458	C	T	0.110297	0.413235	0.25878	16_30909458_C_T
16	30909522	G	A	0.4342	-0.0573195	0.0732963	16_30909522_G_A
16	30909527	G	C	0.000398324	0.144373	0.0407695	16_30909527_G_C
16	30909599	T	G	0.234551	0.127289	0.107081	16_30909599_T_G
16	30909638	G	A	0.651879	-0.0921757	0.204311	16_30909638_G_A
16	30909639	C	A	0.749934	-0.0657197	0.206195	16_30909639_C_A
16	30909656	C	T	0.0729076	-0.155151	0.0865118	16_30909656_C_T
16	30909660	T	C	0.487357	0.0860912	0.123958	16_30909660_T_C
16	30909678	T	G	0.0811909	0.322962	0.185204	16_30909678_T_G
16	30909686	C	T	0.72146	0.0466431	0.130833	16_30909686_C_T
16	30909690	G	A	0.0520603	0.0137299	0.00706766	16_30909690_G_A
16	30909695	G	A	0.943285	0.00924682	0.129977	16_30909695_G_A
16	30909723	G	T	0.0351182	0.0299894	0.0142333	16_30909723_G_T
16	30909739	T	C	0.358291	0.133028	0.144812	16_30909739_T_C
16	30909740	C	T	0.835616	-0.0486258	0.234337	16_30909740_C_T
16	30909798	C	A	0.347277	0.0323589	0.0344286	16_30909798_C_A
16	30909812	C	T	0.975096	-0.00327224	0.104822	16_30909812_C_T
16	30909840	C	G	0.24941	0.199058	0.172826	16_30909840_C_G
16	30909841	C	A	0.739783	-0.0794146	0.239099	16_30909841_C_A
16	30909893	T	C	0.505052	0.0620357	0.0930681	16_30909893_T_C
16	30909935	T	C	0.345669	0.110165	0.116821	16_30909935_T_C
16	30909974	C	G	0.945876	0.0111145	0.163722	16_30909974_C_G
16	30910022	C	T	0.840866	0.0427426	0.212876	16_30910022_C_T
16	30910033	T	G	0.559761	0.0481507	0.0825634	16_30910033_T_G
16	30910072	G	A	0.153593	-0.256903	0.180036	16_30910072_G_A
16	30910131	G	T	0.552477	0.0989525	0.166572	16_30910131_G_T
16	30910135	C	T	0.162473	0.191151	0.136849	16_30910135_C_T
16	30910141	G	A	0.919313	0.0135012	0.133281	16_30910141_G_A
16	30910166	G	A	0.939791	-0.000210585	0.00278798	16_30910166_G_A
16	30910173	C	T	0.300787	0.192558	0.186092	16_30910173_C_T
16	30910186	C	A	0.849753	0.0294545	0.155487	16_30910186_C_A
16	30910193	C	A	0.617575	0.0238041	0.0476759	16_30910193_C_A
16	30910194	C	T	0.687665	0.076955	0.191418	16_30910194_C_T
16	30910195	A	G	0.422748	0.140687	0.175494	16_30910195_A_G
16	30910211	T	C	0.0524722	0.477433	0.246196	16_30910211_T_C
16	30910219	C	T	0.513447	0.0169742	0.0259752	16_30910219_C_T
16	30910220	G	A	0.249995	0.14651	0.12736	16_30910220_G_A
16	30910231	C	T	0.952753	-0.00912353	0.153983	16_30910231_C_T
16	30910295	G	A	0.711843	0.0548998	0.148626	16_30910295_G_A
16	30910416	G	A	0.189188	0.153408	0.116839	16_30910416_G_A
16	30910417	C	T	0.418633	-0.0927378	0.114662	16_30910417_C_T
16	30910418	G	A	0.0746606	-0.309036	0.173368	16_30910418_G_A
16	30910428	A	G	0.842388	-0.0377305	0.189753	16_30910428_A_G
16	30910440	G	T	0.963193	0.00177253	0.0384106	16_30910440_G_T
16	30910443	A	T	0.353019	0.0459587	0.0494845	16_30910443_A_T
16	30910451	C	T	0.0615812	0.405251	0.216793	16_30910451_C_T
16	30910467	G	A	0.502454	0.165466	0.246731	16_30910467_G_A
16	30910549	G	A	0.748261	-0.0809956	0.252375	16_30910549_G_A
16	30910589	G	A	0.866293	0.0354327	0.210446	16_30910589_G_A
16	30910620	G	A	0.947369	-0.00211485	0.032038	16_30910620_G_A
16	30910620	GC	G	0.701203	-0.0463901	0.120903	16_30910620_GC_G
16	30910624	C	T	0.891654	0.0283448	0.208093	16_30910624_C_T
16	30910625	G	A	0.118673	-0.302362	0.193776	16_30910625_G_A
16	30910625	G	T	0.995549	-0.000697446	0.125024	16_30910625_G_T
16	30910655	C	T	0.981146	-0.00155582	0.0658346	16_30910655_C_T
16	30910674	G	A	0.808661	0.0287706	0.118811	16_30910674_G_A
16	30910675	C	A	0.499583	0.105439	0.156172	16_30910675_C_A
16	30910704	C	T	0.734123	-0.0234524	0.0690495	16_30910704_C_T
16	30910713	C	T	0.818995	0.0314576	0.137467	16_30910713_C_T
16	30910714	G	A	0.406594	-0.126663	0.152624	16_30910714_G_A
16	30910714	G	C	0.635389	0.0499248	0.105292	16_30910714_G_C
16	30910764	C	T	0.372654	-0.186845	0.209582	16_30910764_C_T
16	30910765	A	G	0.862382	0.00571511	0.0329701	16_30910765_A_G
16	30910770	C	G	0.75228	-0.0230273	0.0729556	16_30910770_C_G
16	30910783	G	A	0.528951	0.0166471	0.0264404	16_30910783_G_A
16	30910799	A	G	0.0317277	-0.116582	0.0542791	16_30910799_A_G
16	30910805	AGTCACAC	A	0.0652791	0.389605	0.211358	16_30910805_AGTCACAC_A
16	30910812	C	T	0.0427309	-0.227867	0.112453	16_30910812_C_T
16	30910837	GCACA	G	0.197157	-0.278498	0.215941	16_30910837_GCACA_G
16	30910854	C	A	0.0594951	0.394158	0.209156	16_30910854_C_A
16	30910949	C	G	0.822817	0.0480493	0.214579	16_30910949_C_G
16	30910962	G	A	0.868166	0.0308841	0.186062	16_30910962_G_A
16	30910970	G	A	0.883082	0.0326701	0.22215	16_30910970_G_A
16	30911057	G	A	0.403519	-0.0105014	0.0125711	16_30911057_G_A
16	30911075	C	A	0.0107455	0.63235	0.247896	16_30911075_C_A
16	30911141	A	G	0.682405	0.0783524	0.191485	16_30911141_A_G
16	30911146	C	G	0.675015	0.0824422	0.19663	16_30911146_C_G
16	30911148	T	C	0.367448	0.204749	0.22718	16_30911148_T_C
16	30911153	G	A	0.0462939	-0.325	0.163095	16_30911153_G_A
16	30911183	G	T	0.169565	0.265399	0.193214	16_30911183_G_T
16	30911254	C	T	0.964003	0.00604081	0.13385	16_30911254_C_T
16	30911264	C	T	0.193492	-0.0463628	0.035655	16_30911264_C_T
16	30911285	C	T	0.868619	0.0312006	0.188622	16_30911285_C_T
16	30911315	C	A	0.888502	-0.0272914	0.194661	16_30911315_C_A
16	30911316	G	A	0.934607	-0.0143042	0.174335	16_30911316_G_A
16	30911359	C	CA	0.274163	-0.0830871	0.075981	16_30911359_C_CA
16	30911444	G	C	0.881496	-0.0228854	0.153518	16_30911444_G_C
16	30911482	A	T	0.902854	0.0256629	0.210253	16_30911482_A_T
16	30911484	G	A	0.564543	-0.113454	0.196932	16_30911484_G_A
16	30911507	C	T	0.562715	0.111208	0.192131	16_30911507_C_T
16	30911508	C	T	0.490938	0.0953413	0.138413	16_30911508_C_T
16	30911529	G	A	0.00227434	-0.541478	0.177426	16_30911529_G_A
16	30911540	A	G	0.0818216	0.281342	0.161671	16_30911540_A_G
16	30911559	G	A	0.410781	-0.168309	0.204626	16_30911559_G_A
16	30911595	C	T	0.974182	-0.00474586	0.146643	16_30911595_C_T
16	30911616	C	T	0.931695	0.0111998	0.130667	16_30911616_C_T
16	30911633	C	T	0.825326	-0.0073102	0.0331228	16_30911633_C_T
16	30911702	C	T	0.189045	0.0876593	0.0667418	16_30911702_C_T
16	30911735	A	G	0.808016	-0.00415894	0.0171159	16_30911735_A_G
16	30911765	C	T	0.445023	0.0792853	0.103812	16_30911765_C_T
16	30911774	G	T	0.191897	0.269091	0.206202	16_30911774_G_T
16	30911776	C	T	0.283301	-0.236378	0.22031	16_30911776_C_T
16	30911791	G	A	0.115433	-0.270523	0.171844	16_30911791_G_A
16	30911794	T	G	0.0799619	-0.347963	0.198733	16_30911794_T_G
16	30911797	G	A	0.92485	-0.0122355	0.129714	16_30911797_G_A
16	30911824	G	A	0.115799	-0.211676	0.134598	16_30911824_G_A
16	30911840	G	A	0.296968	0.10911	0.104616	16_30911840_G_A
16	30912083	C	T	0.362564	-0.0569671	0.0625675	16_30912083_C_T
16	30912148	C	T	0.0284087	-0.393295	0.179456	16_30912148_C_T
16	30912171	GA	G	0.0986908	0.100416	0.0608127	16_30912171_GA_G
16	30912190	C	T	0.409224	0.0909255	0.110178	16_30912190_C_T
16	30912231	G	A	0.727986	0.0764745	0.219877	16_30912231_G_A
16	30912235	C	T	0.698724	-0.041995	0.108502	16_30912235_C_T
16	30912235	CG	C	0.706383	0.0824701	0.218917	16_30912235_CG_C
16	30912255	G	T	0.373606	-0.0294104	0.0330551	16_30912255_G_T
16	30912276	A	G	0.772863	-0.0525489	0.182062	16_30912276_A_G
16	30912281	A	T	0.0018893	-0.0055534	0.00178732	16_30912281_A_T
16	30912290	C	A	0.317605	0.0533037	0.0533362	16_30912290_C_A
16	30912325	G	C	0.559339	-0.0263494	0.0451325	16_30912325_G_C
16	30912352	G	A	0.575422	-0.102416	0.182858	16_30912352_G_A
16	30912415	G	T	0.701588	0.0428581	0.111849	16_30912415_G_T
16	30912422	C	T	0.451243	0.0442808	0.058779	16_30912422_C_T
16	30912489	A	G	0.00455018	-0.191573	0.0675203	16_30912489_A_G
16	30912491	A	AG	0.804548	0.0419261	0.169422	16_30912491_A_AG
16	30912497	C	G	0.291671	-0.225404	0.213762	16_30912497_C_G
16	30912512	G	A	0.982296	0.00496601	0.22379	16_30912512_G_A
16	30912582	T	C	0.743111	-0.0641072	0.195606	16_30912582_T_C
16	30912652	G	T	0.136877	-0.183645	0.123457	16_30912652_G_T
16	30912720	G	A	0.0345397	-0.153389	0.0725685	16_30912720_G_A
16	30912782	C	T	0.871168	-0.0156956	0.0967818	16_30912782_C_T
16	30912787	C	CA	0.713368	-0.0459802	0.125172	16_30912787_C_CA
16	30912807	A	AG	0.359759	-0.17175	0.187536	16_30912807_A_AG
16	30912841	G	A	0.637879	-0.0529199	0.112436	16_30912841_G_A
16	30912907	C	T	0.684178	0.0874267	0.21493	16_30912907_C_T
16	30912970	T	A	0.614944	0.0807125	0.160453	16_30912970_T_A
16	30912989	G	C	0.457998	-0.068513	0.0923173	16_30912989_G_C
16	30912994	C	T	0.383903	0.0749594	0.0860882	16_30912994_C_T
16	30913015	A	G	0.978655	-0.00543448	0.203115	16_30913015_A_G
16	30913019	AG	A	0.737904	0.0410833	0.122772	16_30913019_AG_A
16	30913025	G	A	0.548117	-0.125557	0.209058	16_30913025_G_A
16	30913039	G	A	0.852378	-0.0281345	0.151192	16_30913039_G_A
16	30913053	G	A	0.750647	0.0452223	0.142304	16_30913053_G_A
16	30913056	G	A	0.345462	-0.0456227	0.0483584	16_30913056_G_A
16	30913059	G	A	0.117053	0.312072	0.199119	16_30913059_G_A
16	30913069	C	T	0.199214	-0.127556	0.0993587	16_30913069_C_T
16	30913200	C	A	0.836228	0.0316303	0.15301	16_30913200_C_A
16	30913252	G	A	0.238095	0.106382	0.0901724	16_30913252_G_A
16	30913271	C	T	0.603299	-0.118493	0.228019	16_30913271_C_T
16	30913354	A	G	0.940154	-0.00749443	0.0998249	16_30913354_A_G
16	30913408	G	C	0.453082	0.0794487	0.105891	16_30913408_G_C
16	30913470	G	A	0.664141	-0.0133894	0.0308366	16_30913470_G_A
16	30913480	A	C	0.117288	-0.214944	0.137234	16_30913480_A_C
16	30913510	G	A	0.807062	0.0175178	0.07173	16_30913510_G_A
16	30913518	G	A	0.443324	-0.0940494	0.122685	16_30913518_G_A
16	30913532	C	T	0.866101	0.0211715	0.125563	16_30913532_C_T
16	30913533	G	A	0.397466	-0.1833	0.216627	16_30913533_G_A
16	30913557	C	T	0.35148	0.0212471	0.0228041	16_30913557_C_T
16	30913587	G	A	0.799478	-0.0406993	0.160219	16_30913587_G_A
16	30913673	CTTTTGT	C	0.531484	0.129592	0.207101	16_30913673_CTTTTGT_C
16	30913679	T	G	0.00256834	-0.0061499	0.00203965	16_30913679_T_G
16	30913702	G	C	0.000173946	-0.571138	0.152136	16_30913702_G_C
16	30913737	G	A	0.754796	-0.0649602	0.207991	16_30913737_G_A
16	30913745	C	G	0.19633	0.0268344	0.0207684	16_30913745_C_G
16	30913804	G	A	0.0438714	0.334708	0.166082	16_30913804_G_A
16	30913815	A	G	0.405607	-0.0995941	0.119755	16_30913815_A_G
16	30913839	C	T	0.513099	0.088617	0.135496	16_30913839_C_T
16	30913840	G	A	0.750049	-0.0354752	0.111356	16_30913840_G_A
16	30913842	C	T	0.584251	0.0860871	0.157327	16_30913842_C_T
16	30913868	C	T	0.986147	-0.00232939	0.134157	16_30913868_C_T
16	30913882	G	A	0.91994	0.0228469	0.227312	16_30913882_G_A
16	30913900	G	A	0.609029	0.0543395	0.106244	16_30913900_G_A
16	30913913	C	T	0.669916	-0.0480198	0.112653	16_30913913_C_T
16	30913945	T	A	0.873122	0.0294408	0.184357	16_30913945_T_A
16	30913958	G	T	0.821054	0.0201716	0.0891802	16_30913958_G_T
16	30913973	G	GTCTTTTT	0.0454824	-0.410644	0.205305	16_30913973_G_GTCTTTTT
16	30913973	GTC	TTTTTTTTTTTTTTTTT	0.0918297	-0.237627	0.140956	16_30913973_GTC_TTTTTTTTTTTTTTTTT
16	30914051	C	T	0.338614	-0.0781144	0.0816322	16_30914051_C_T
16	30914052	G	A	0.652187	-0.0623552	0.138344	16_30914052_G_A
16	30914077	G	A	0.185647	-0.252194	0.190541	16_30914077_G_A
16	30914092	C	G	0.357287	-0.151164	0.164211	16_30914092_C_G
16	30914163	A	G	0.754088	0.0468484	0.149554	16_30914163_A_G
16	30914246	G	T	0.867839	-0.0286808	0.172357	16_30914246_G_T
16	30914263	G	A	0.220992	0.19047	0.155626	16_30914263_G_A
16	30914274	C	T	0.202218	0.126003	0.0988059	16_30914274_C_T
16	30914318	C	T	0.0596281	-0.0917778	0.0487264	16_30914318_C_T
16	30914320	C	T	0.47799	-0.155638	0.219351	16_30914320_C_T
16	30914323	C	T	0.336972	-0.186206	0.193931	16_30914323_C_T
16	30914324	C	T	0.568175	-0.0843749	0.147834	16_30914324_C_T
16	30914337	T	G	0.713466	0.0226519	0.0616873	16_30914337_T_G
16	30914359	G	A	0.831432	0.0122899	0.0577358	16_30914359_G_A
16	30914402	C	T	0.556859	0.104743	0.178282	16_30914402_C_T
16	30914408	C	A	0.87509	-0.0144165	0.0917104	16_30914408_C_A
16	30914429	CT	C	0.415771	-0.117649	0.144571	16_30914429_CT_C
16	30914429	C	G	0.440771	-0.0552576	0.0716801	16_30914429_C_G
16	30914440	G	A	0.374843	0.0877506	0.0988807	16_30914440_G_A
16	30914475	A	C	0.865828	0.0326614	0.193309	16_30914475_A_C
16	30914490	G	A	0.705386	-0.0482408	0.127601	16_30914490_G_A
16	30914519	A	G	0.362442	-0.0347443	0.0381503	16_30914519_A_G
16	30914526	T	C	0.458815	-0.154699	0.208827	16_30914526_T_C
16	30914561	C	T	0.529221	0.0166354	0.0264392	16_30914561_C_T
16	30914575	C	G	0.731584	-0.0517997	0.151011	16_30914575_C_G
16	30914705	C	T	0.409193	0.155193	0.188041	16_30914705_C_T
16	30914763	C	T	0.467361	0.0670127	0.0922049	16_30914763_C_T
16	30914808	C	T	0.46837	0.152972	0.210957	16_30914808_C_T
16	30914903	A	C	0.468404	-0.0332117	0.0458043	16_30914903_A_C
16	30914925	T	C	0.985144	0.000203983	0.0109549	16_30914925_T_C
16	30915017	AC	A	0.977336	-0.00442011	0.15559	16_30915017_AC_A
16	30915078	C	T	0.815197	-0.0450508	0.19275	16_30915078_C_T
16	30915125	C	A	0.216809	-0.109408	0.0885853	16_30915125_C_A
16	30915186	C	T	0.546933	0.0771343	0.128053	16_30915186_C_T
16	30915187	G	A	0.437756	-0.132867	0.171223	16_30915187_G_A
16	30915255	G	A	0.557769	0.113907	0.194328	16_30915255_G_A
16	30915272	G	A	0.3921	0.0969535	0.113288	16_30915272_G_A
16	30915289	C	G	0.792104	0.0117383	0.0445341	16_30915289_C_G
16	30915298	C	CA	0.33441	-0.0561848	0.0582064	16_30915298_C_CA
16	30915343	G	C	0.483867	-0.116141	0.165893	16_30915343_G_C
16	30915349	G	C	0.0795585	0.347309	0.198094	16_30915349_G_C
16	30915354	T	G	0.809739	0.034922	0.145047	16_30915354_T_G
16	30915409	G	A	0.306828	0.143899	0.140815	16_30915409_G_A
16	30915411	T	C	0.543341	-0.0428297	0.0704704	16_30915411_T_C
16	30915454	T	A	0.352614	-0.197887	0.212889	16_30915454_T_A
16	30915463	T	TA	0.0724255	0.189531	0.105504	16_30915463_T_TA
16	30915488	C	T	0.852026	-0.00739604	0.0396498	16_30915488_C_T
16	30915489	G	A	0.414895	-0.0113452	0.0139152	16_30915489_G_A
16	30915550	G	C	0.369049	0.085446	0.0951243	16_30915550_G_C
16	30915560	C	G	0.24519	-0.0574945	0.0494742	16_30915560_C_G
16	30915587	A	G	0.79209	0.0315642	0.119744	16_30915587_A_G
16	30915598	G	A	0.249469	-0.0455748	0.0395738	16_30915598_G_A
16	30915605	G	A	0.864818	0.0423383	0.248691	16_30915605_G_A
16	30915630	G	A	0.900044	-0.0158433	0.126135	16_30915630_G_A
16	30915651	C	T	0.799512	-0.0212657	0.0837303	16_30915651_C_T
16	30915690	A	G	0.194644	0.026935	0.0207678	16_30915690_A_G
16	30915706	A	T	0.41501	0.0472636	0.0579844	16_30915706_A_T
16	30915714	C	T	0.242859	-0.197551	0.169155	16_30915714_C_T
16	30915745	T	G	0.973746	0.00588945	0.178956	16_30915745_T_G
16	30915821	T	G	0.263438	-0.111478	0.099685	16_30915821_T_G
16	30915833	C	T	0.188411	-0.135712	0.10318	16_30915833_C_T
16	30915842	A	G	0.818831	-0.00929296	0.0405719	16_30915842_A_G
16	30915872	T	C	0.0564106	-0.291115	0.152588	16_30915872_T_C
16	30915897	T	G	0.777218	0.0449829	0.15898	16_30915897_T_G
16	30915903	C	T	0.563388	0.126086	0.218211	16_30915903_C_T
16	30916040	C	A	0.537713	0.0799626	0.129751	16_30916040_C_A
16	30916041	T	C	0.430774	-0.00988912	0.0125518	16_30916041_T_C
16	30916180	G	C	0.557081	-0.0336253	0.0572655	16_30916180_G_C
16	30916188	C	T	7.45851e-05	0.00788981	0.00199179	16_30916188_C_T
16	30916205	T	C	0.972586	0.00482062	0.140274	16_30916205_T_C
16	30916241	T	C	0.774698	-0.0578135	0.201979	16_30916241_T_C
16	30916248	G	A	0.858428	-0.00728596	0.0408461	16_30916248_G_A
16	30916293	T	G	0.930451	0.0152086	0.174255	16_30916293_T_G
16	30916396	C	T	0.756126	-0.0333086	0.107249	16_30916396_C_T
16	30916436	C	T	0.768459	0.0676176	0.229686	16_30916436_C_T
16	30916482	G	A	0.36429	0.147993	0.163128	16_30916482_G_A
16	30916645	ATTT	A	0.82336	0.0205512	0.0920647	16_30916645_ATTT_A
16	30916648	T	TTTG	0.251777	0.255216	0.222693	16_30916648_T_TTTG
16	30916661	T	A	0.382217	-0.0914346	0.104638	16_30916661_T_A
16	30916662	T	TTTC	0.62156	0.0912821	0.184916	16_30916662_T_TTTC
16	30916663	TGAGAC	T	0.635137	-0.0546814	0.115238	16_30916663_TGAGAC_T
16	30916669	G	A	0.582513	-0.00117676	0.00214066	16_30916669_G_A
16	30916680	CTG	C	0.847139	-0.0139922	0.0725851	16_30916680_CTG_C
16	30916708	C	T	0.390147	-0.167141	0.194497	16_30916708_C_T
16	30916771	G	A	0.773625	-0.0527404	0.183358	16_30916771_G_A
16	30916795	G	A	0.503409	0.0796692	0.119063	16_30916795_G_A
16	30916828	T	C	0.2245	-0.189117	0.155697	16_30916828_T_C
16	30916950	C	A	0.864802	-0.0375933	0.220793	16_30916950_C_A
16	30916988	C	T	0.996441	0.000739202	0.165721	16_30916988_C_T
16	30917009	TTAC	T	0.939224	-0.0176242	0.23115	16_30917009_TTAC_T
16	30917074	TTTAAA	T	0.676024	0.0165429	0.0395863	16_30917074_TTTAAA_T
16	30917076	T	A	0.307378	0.199716	0.195658	16_30917076_T_A
16	30917114	A	G	0.829723	0.0244576	0.113726	16_30917114_A_G
16	30917140	ATTTG	A	0.885458	-0.0205085	0.142367	16_30917140_ATTTG_A
16	30917145	T	C	0.316355	-0.160719	0.160402	16_30917145_T_C
16	30917152	T	C	0.632383	0.053989	0.112859	16_30917152_T_C
16	30917157	TTA	T	0.785149	0.0253673	0.0930517	16_30917157_TTA_T
16	30917172	C	T	0.321165	-0.0782496	0.0788754	16_30917172_C_T
16	30917205	A	AG	0.850293	-0.0153274	0.0812072	16_30917205_A_AG
16	30917238	C	T	0.710722	-0.00507343	0.0136792	16_30917238_C_T
16	30917309	AT	A	0.407413	-0.0464445	0.0560616	16_30917309_AT_A
16	30917309	A	AT	0.0772105	0.0963269	0.0545111	16_30917309_A_AT
16	30917319	T	A	0.562005	-0.0336853	0.0580915	16_30917319_T_A
16	30917341	G	A	0.0628329	0.203547	0.109412	16_30917341_G_A
16	30917345	T	C	0.247921	-0.248443	0.215025	16_30917345_T_C
16	30917352	C	T	0.674752	-0.0298029	0.071021	16_30917352_C_T
16	30917419	C	T	0.985021	0.00388563	0.206969	16_30917419_C_T
16	30917446	C	T	0.590472	-0.0804289	0.149454	16_30917446_C_T
16	30917521	G	T	0.105111	0.225628	0.139228	16_30917521_G_T
16	30917531	C	T	0.0835706	-0.120741	0.069779	16_30917531_C_T
16	30917573	C	T	0.0934197	0.107823	0.0642711	16_30917573_C_T
16	30917580	C	T	0.905112	0.0207391	0.173977	16_30917580_C_T
16	30917639	T	A	0.96001	0.00908163	0.18112	16_30917639_T_A
16	30917649	A	G	0.000429383	-0.00632506	0.00179621	16_30917649_A_G
16	30917682	G	A	0.582142	0.00743918	0.0135194	16_30917682_G_A
16	30917702	CA	C	0.027116	0.403323	0.182512	16_30917702_CA_C
16	30917715	C	T	0.470278	0.162597	0.225195	16_30917715_C_T
16	30917725	C	T	0.417786	0.100987	0.124634	16_30917725_C_T
16	30917767	G	A	0.956988	0.0046479	0.0861776	16_30917767_G_A
16	30917809	C	T	0.21948	0.257569	0.209762	16_30917809_C_T
16	30917846	T	A	0.000307895	-0.00714565	0.00198019	16_30917846_T_A
16	30917929	G	A	0.546392	0.1366	0.226468	16_30917929_G_A
16	30917944	T	C	0.761065	-0.0257059	0.0845359	16_30917944_T_C
16	30918009	C	T	0.73576	-0.0828189	0.245409	16_30918009_C_T
16	30918018	G	T	0.173426	-0.155428	0.114178	16_30918018_G_T
16	30918024	G	A	0.757474	-0.0119201	0.0386014	16_30918024_G_A
16	30918034	G	A	0.264655	-0.0429232	0.0384804	16_30918034_G_A
16	30918046	G	A	0.647387	0.0812832	0.177709	16_30918046_G_A
16	30918047	C	G	0.654715	-0.0941841	0.210598	16_30918047_C_G
16	30918047	C	T	0.938851	0.0174686	0.227711	16_30918047_C_T
16	30918064	A	AGCCTGGACCTCGTG	0.280174	-0.130314	0.120669	16_30918064_A_AGCCTGGACCTCGTG
16	30918081	GT	G	0.262429	0.0112145	0.010007	16_30918081_GT_G
16	30918089	A	T	0.171523	-0.0717746	0.0524927	16_30918089_A_T
16	30918112	C	A	0.48167	-0.0624849	0.0888051	16_30918112_C_A
16	30918123	C	T	0.000490486	-0.00625793	0.00179521	16_30918123_C_T
16	30918131	G	A	0.437584	-0.0658324	0.084805	16_30918131_G_A
16	30918134	C	T	0.85236	-0.0194946	0.104749	16_30918134_C_T
16	30918144	C	A	0.672177	0.0600577	0.141926	16_30918144_C_A
16	30918170	T	A	0.299421	0.093524	0.0901284	16_30918170_T_A
16	30918207	A	G	0.982119	-0.00400919	0.178885	16_30918207_A_G
16	30918215	G	A	0.607037	-0.0846288	0.164549	16_30918215_G_A
16	30918232	G	A	0.294416	0.125256	0.119464	16_30918232_G_A
16	30918237	G	A	0.370102	0.130564	0.145673	16_30918237_G_A
16	30918281	G	A	0.309747	-0.12245	0.120551	16_30918281_G_A
16	30918314	C	G	0.601542	0.0985272	0.188683	16_30918314_C_G
16	30918314	C	T	0.697263	0.0659409	0.169506	16_30918314_C_T
16	30918315	A	G	0.868781	-0.0331229	0.200494	16_30918315_A_G
16	30918373	T	C	0.665869	-0.0348877	0.0807915	16_30918373_T_C
16	30918375	C	G	0.00055732	-0.00682599	0.00197764	16_30918375_C_G
16	30918418	G	A	0.844791	-0.0143493	0.0732973	16_30918418_G_A
16	30918533	C	T	0.874929	0.0352847	0.224171	16_30918533_C_T
16	30918602	G	A	0.367448	0.204749	0.22718	16_30918602_G_A
16	30918660	G	A	0.160926	-0.257364	0.183574	16_30918660_G_A
16	30918667	TCTTCTTCTCCTTCTCCTTCTTCTTC	T	0.448974	-0.00242568	0.0032038	16_30918667_TCTTCTTCTCCTTCTCCTTCTTCTTC_T
16	30918714	TCTCCTCCTTCCTC	T	0.395857	0.00926705	0.0109147	16_30918714_TCTCCTCCTTCCTC_T
16	30918725	CTCCTCCTCCT	C	0.249042	-0.203773	0.176782	16_30918725_CTCCTCCTCCT_C
16	30918733	C	T	0.832922	0.00615468	0.0291753	16_30918733_C_T
16	30918741	CTCCT	C	0.505713	-0.00808478	0.0121479	16_30918741_CTCCT_C
16	30918747	CCTT	C	0.338418	0.168063	0.17556	16_30918747_CCTT_C
16	30918768	CTCT	C	3.14143e-16	-0.302905	0.0370854	16_30918768_CTCT_C
16	30918779	CCTT	C	0.746608	-0.00955095	0.0295589	16_30918779_CCTT_C
16	30918782	T	C	0.574202	0.114674	0.204092	16_30918782_T_C
16	30918787	TTC	T	0.502771	-0.00840952	0.012549	16_30918787_TTC_T
16	30918794	TTCC	T	0.378063	0.090906	0.10313	16_30918794_TTCC_T
16	30918797	CTCT	C	0.205002	0.234175	0.184764	16_30918797_CTCT_C
16	30918802	CTCCTTCCTTCTTCTTTCT	C	0.951154	0.0130608	0.21321	16_30918802_CTCCTTCCTTCTTCTTTCT_C
16	30918808	CCTT	C	0.907777	0.00627565	0.0541739	16_30918808_CCTT_C
16	30918812	CTTCT	C	0.17724	0.160397	0.118874	16_30918812_CTTCT_C
16	30918816	TTTCTTCCTTCCTTCTTCTTTC	T	0.627912	-0.0869305	0.179361	16_30918816_TTTCTTCCTTCCTTCTTCTTTC_T
16	30918818	TCTTC	T	0.0704376	0.17042	0.0942022	16_30918818_TCTTC_T
16	30918826	CCTT	C	0.233328	-0.0507377	0.0425713	16_30918826_CCTT_C
16	30918827	CTTCTTCT	C	0.509495	0.0572392	0.0867754	16_30918827_CTTCTTCT_C
16	30918831	T	C	0.253182	0.122784	0.107455	16_30918831_T_C
16	30918831	TTCTTTC	T	0.550012	0.0911156	0.152433	16_30918831_TTCTTTC_T
16	30918834	TTTC	T	0.093656	0.169595	0.101165	16_30918834_TTTC_T
16	30918836	TCTTCTTCTTCTC	T	0.742728	-0.0630245	0.192006	16_30918836_TCTTCTTCTTCTC_T
16	30918840	C	T	0.705617	0.0558532	0.147858	16_30918840_C_T
16	30918842	TCTTCTC	T	0.211392	0.0536168	0.0429021	16_30918842_TCTTCTC_T
16	30918845	TCTC	T	0.0618899	0.28701	0.153721	16_30918845_TCTC_T
16	30918848	C	CCTT	0.499169	-0.0228651	0.0338342	16_30918848_C_CCTT
16	30918865	TTCTTCC	T	0.580613	-0.11891	0.215226	16_30918865_TTCTTCC_T
16	30918889	C	G	0.211919	-0.248685	0.199218	16_30918889_C_G
16	30918896	T	C	0.0415121	-0.402172	0.1973	16_30918896_T_C
16	30918956	T	TTCC	0.372868	-0.13659	0.15328	16_30918956_T_TTCC
16	30918957	T	TCTA	0.558932	0.0840823	0.143871	16_30918957_T_TCTA
16	30918959	T	C	0.118243	-0.166008	0.106266	16_30918959_T_C
16	30918961	C	CTT	0.723329	-0.0670119	0.189292	16_30918961_C_CTT
16	30918961	C	T	0.00127031	0.623274	0.193407	16_30918961_C_T
16	30918975	TC	T	0.835793	-0.046448	0.224086	16_30918975_TC_T
16	30918986	T	C	0.759802	-0.0313348	0.102488	16_30918986_T_C
16	30918992	T	C	0.169959	0.155498	0.113309	16_30918992_T_C
16	30918994	T	C	0.903736	-0.0250318	0.206972	16_30918994_T_C
16	30919002	CTCT	C	0.121633	-0.0724203	0.0467846	16_30919002_CTCT_C
16	30919016	CTTTTT	C	0.579311	0.101178	0.182503	16_30919016_CTTTTT_C
16	30919058	C	A	0.524908	-0.053866	0.0847219	16_30919058_C_A
16	30919073	C	T	0.934875	-0.00710811	0.0869891	16_30919073_C_T
16	30919074	G	A	0.847208	0.0333422	0.173043	16_30919074_G_A
16	30919107	C	T	0.71352	0.0242983	0.066184	16_30919107_C_T
16	30919117	C	T	0.338806	0.170721	0.17848	16_30919117_C_T
16	30919132	G	A	0.28285	0.0233513	0.0217436	16_30919132_G_A
16	30919159	G	C	0.723588	0.0646758	0.182872	16_30919159_G_C
16	30919161	C	T	0.526422	0.0580894	0.0916992	16_30919161_C_T
16	30919199	G	A	0.964647	-0.00522986	0.117993	16_30919199_G_A
16	30919205	C	T	0.469566	-0.0152997	0.021156	16_30919205_C_T
16	30919239	C	T	0.868729	-0.0301871	0.18265	16_30919239_C_T
16	30919240	G	A	0.00216275	-0.00624416	0.00203597	16_30919240_G_A
16	30919252	C	T	0.212374	0.0107886	0.00865118	16_30919252_C_T
16	30919292	C	T	0.00683523	-0.00663639	0.00245359	16_30919292_C_T
16	30919297	C	A	0.295074	0.171825	0.164103	16_30919297_C_A
16	30919298	T	C	0.30708	-0.101545	0.0994205	16_30919298_T_C
16	30919315	T	G	0.11118	-0.339837	0.213343	16_30919315_T_G
16	30919331	C	T	0.00716951	-0.00663381	0.00246714	16_30919331_C_T
16	30919343	C	T	0.276886	0.0422891	0.0388922	16_30919343_C_T
16	30919354	G	C	0.229213	0.229643	0.190989	16_30919354_G_C
16	30919393	C	G	0.995601	-0.000834852	0.151438	16_30919393_C_G
16	30919395	G	A	0.958131	0.00552306	0.105204	16_30919395_G_A
16	30919396	G	T	0.277727	0.0765385	0.0705138	16_30919396_G_T
16	30919458	G	A	0.819644	0.00766096	0.0336003	16_30919458_G_A
16	30919489	C	T	0.773579	0.0553328	0.19233	16_30919489_C_T
16	30919496	T	C	0.953993	0.013245	0.229576	16_30919496_T_C
16	30919537	G	A	0.834266	-0.0377127	0.180242	16_30919537_G_A
16	30919566	G	A	0.386953	0.113936	0.131694	16_30919566_G_A
16	30919596	C	A	0.261296	0.253259	0.225453	16_30919596_C_A
16	30919598	G	T	0.599177	-0.00779023	0.014822	16_30919598_G_T
16	30919639	C	T	0.0107331	-0.141143	0.0553226	16_30919639_C_T
16	30919657	C	G	0.28081	0.290656	0.2695	16_30919657_C_G
16	30919662	C	T	0.000687584	-0.00608007	0.00179116	16_30919662_C_T
16	30919697	GA	G	0.698921	-0.0856512	0.221448	16_30919697_GA_G
16	30919775	G	C	0.605064	-0.0948318	0.18338	16_30919775_G_C
16	30919787	G	A	0.904899	0.0109914	0.0919977	16_30919787_G_A
16	30919811	C	T	0.26915	-0.106766	0.0966189	16_30919811_C_T
16	30919843	G	T	0.598547	0.0595725	0.11315	16_30919843_G_T
16	30919857	G	A	0.963626	-0.00604996	0.132664	16_30919857_G_A
16	30919884	A	C	0.130632	-0.102935	0.068096	16_30919884_A_C
16	30919896	T	G	0.20942	0.0258867	0.0206242	16_30919896_T_G
16	30919898	T	G	0.363038	-0.0892929	0.0981682	16_30919898_T_G
16	30920028	A	C	0.439333	-0.00970076	0.0125443	16_30920028_A_C
16	30920037	C	T	0.51614	0.0591653	0.0911208	16_30920037_C_T
16	30920080	G	A	0.31902	0.0528514	0.0530384	16_30920080_G_A
16	30920108	C	T	0.713369	0.0799377	0.217615	16_30920108_C_T
16	30920125	G	A	0.232646	-0.193418	0.16205	16_30920125_G_A
16	30920128	A	G	0.994559	-0.00103263	0.151424	16_30920128_A_G
16	30920141	G	A	0.0579695	-0.251002	0.13239	16_30920141_G_A
16	30920144	C	T	0.56666	-0.0538043	0.0939031	16_30920144_C_T
16	30920153	T	G	0.867225	-0.0169053	0.101118	16_30920153_T_G
16	30920155	C	T	0.905278	-0.00582338	0.0489372	16_30920155_C_T
16	30920158	A	G	0.680969	-0.0204032	0.0496258	16_30920158_A_G
16	30920169	G	A	0.813213	-0.0122692	0.0519259	16_30920169_G_A
16	30920182	C	A	0.356449	-0.218021	0.236426	16_30920182_C_A
16	30920295	G	A	0.0695193	-0.283328	0.156101	16_30920295_G_A
16	30920298	A	C	0.799497	0.0246173	0.0969194	16_30920298_A_C
16	30920354	C	T	0.173272	0.0822988	0.0604354	16_30920354_C_T
16	30920379	G	A	0.798017	0.0373461	0.145932	16_30920379_G_A
16	30920522	G	GTGAT	0.992973	-0.00193033	0.219172	16_30920522_G_GTGAT
16	30920570	G	A	0.94456	-0.0165787	0.238404	16_30920570_G_A
16	30920593	C	A	0.0847001	-0.416184	0.2414	16_30920593_C_A
16	30920602	C	G	0.798925	-0.0279876	0.109868	16_30920602_C_G
16	30920624	G	A	0.183052	-0.203306	0.152699	16_30920624_G_A
16	30920647	C	T	0.000664513	-0.00609673	0.00179115	16_30920647_C_T
16	30920696	A	G	0.308711	-0.150786	0.14813	16_30920696_A_G
16	30920751	C	T	0.71324	0.00532708	0.0144952	16_30920751_C_T
16	30920752	G	A	0.592253	-0.115143	0.21499	16_30920752_G_A
16	30920777	G	T	0.76712	0.0290641	0.0981418	16_30920777_G_T
16	30920829	T	A	0.0414727	-0.428491	0.210171	16_30920829_T_A
16	30920859	T	C	0.993781	0.00183125	0.234962	16_30920859_T_C
16	30920883	G	GT	0.238273	0.135173	0.11462	16_30920883_G_GT
16	30920942	C	T	0.808049	0.0255098	0.105003	16_30920942_C_T
16	30921060	C	T	0.150385	-0.116781	0.0812007	16_30921060_C_T
16	30921068	A	C	0.988763	0.000306248	0.0217435	16_30921068_A_C
16	30921078	T	C	0.202899	-0.0077869	0.00611536	16_30921078_T_C
16	30921111	C	T	0.0795585	0.347309	0.198094	16_30921111_C_T
16	30921231	G	A	0.244301	-0.202022	0.173513	16_30921231_G_A
16	30921279	G	A	0.980975	-0.00215957	0.0905633	16_30921279_G_A
16	30921348	G	A	0.364702	0.173966	0.191922	16_30921348_G_A
16	30921358	C	T	0.0231765	0.318637	0.140337	16_30921358_C_T
16	30921397	C	CA	0.81056	0.0103822	0.0433126	16_30921397_C_CA
16	30921397	CA	C	0.0818518	0.26663	0.153232	16_30921397_CA_C
16	30921486	C	T	0.639426	-0.0233022	0.0497377	16_30921486_C_T
16	30921512	G	A	0.182791	-0.0209854	0.0157523	16_30921512_G_A
16	30921543	C	A	0.428661	0.109308	0.138105	16_30921543_C_A
16	30921557	A	G	0.282734	-0.236576	0.220235	16_30921557_A_G
16	30921568	A	G	0.0484977	0.153787	0.0779465	16_30921568_A_G
16	30921571	C	A	0.687932	-0.0627727	0.156282	16_30921571_C_A
16	30921575	C	CA	0.43896	-0.048302	0.0624097	16_30921575_C_CA
16	30921577	A	C	0.427348	0.0267047	0.0336442	16_30921577_A_C
16	30921583	A	C	0.541479	-0.0519491	0.0850819	16_30921583_A_C
16	30921584	C	A	0.530336	-0.0141103	0.0224868	16_30921584_C_A
16	30921612	G	A	0.159856	-0.273461	0.194557	16_30921612_G_A
16	30921621	G	C	0.171966	0.172526	0.126308	16_30921621_G_C
16	30921684	G	A	0.339657	-0.216634	0.226879	16_30921684_G_A
16	30921743	C	T	0.440156	-0.00968066	0.0125408	16_30921743_C_T
16	30921747	G	C	0.202049	-0.0734338	0.0575619	16_30921747_G_C
16	30921781	G	A	0.336503	0.16508	0.171762	16_30921781_G_A
16	30921804	C	G	0.954268	0.00157555	0.0274732	16_30921804_C_G
16	30921835	T	C	0.533751	-0.0801379	0.128779	16_30921835_T_C
16	30921908	C	T	0.0915298	-0.323856	0.191928	16_30921908_C_T
16	30921977	G	A	0.111576	0.228223	0.143433	16_30921977_G_A
16	30922007	T	C	0.126882	0.207951	0.136226	16_30922007_T_C
16	30922009	ACACT	A	0.694936	0.0387002	0.0986834	16_30922009_ACACT_A
16	30922027	C	T	7.60467e-07	-1.18683	0.239994	16_30922027_C_T
16	30922055	C	T	0.263156	-0.0161341	0.0144188	16_30922055_C_T
16	30922104	G	A	0.929116	0.000898602	0.0101016	16_30922104_G_A
16	30922140	G	A	0.93661	-0.00812646	0.10218	16_30922140_G_A
16	30922226	A	T	0.79035	0.00211781	0.00796597	16_30922226_A_T
16	30922249	G	A	0.203842	-0.270937	0.213222	16_30922249_G_A
16	30922258	GC	G	0.0807046	0.129242	0.0739958	16_30922258_GC_G
16	30922263	C	A	0.138616	0.12621	0.0852214	16_30922263_C_A
16	30922265	T	A	0.508683	0.0508612	0.0769587	16_30922265_T_A
16	30922296	T	G	0.961205	0.008514	0.175034	16_30922296_T_G
16	30922301	G	C	0.158281	-0.239581	0.16981	16_30922301_G_C
16	30922361	G	A	0.534619	0.0954935	0.153781	16_30922361_G_A
16	30922376	T	C	0.988818	0.00220587	0.157399	16_30922376_T_C
16	30922386	AC	A	0.294619	-0.146638	0.139916	16_30922386_AC_A
16	30922390	G	A	0.159383	0.161341	0.114658	16_30922390_G_A
16	30922431	C	A	0.253531	-0.00966601	0.00846547	16_30922431_C_A
16	30922477	G	T	0.518171	0.127476	0.19728	16_30922477_G_T
16	30922521	C	T	0.397426	-0.129042	0.152491	16_30922521_C_T
16	30922525	G	T	0.570121	0.0485325	0.0854635	16_30922525_G_T
16	30922530	T	G	0.442562	-0.00434574	0.00565944	16_30922530_T_G
16	30922533	G	A	0.294591	-0.16479	0.157227	16_30922533_G_A
16	30922544	G	C	0.765184	0.0097526	0.0326523	16_30922544_G_C
16	30922551	A	T	0.819962	-0.0367705	0.161562	16_30922551_A_T
16	30922575	T	G	0.141167	0.258896	0.175945	16_30922575_T_G
16	30922578	G	C	0.249129	0.135846	0.117874	16_30922578_G_C
16	30922608	GC	G	0.151333	-0.202318	0.141004	16_30922608_GC_G
16	30922692	C	T	0.00133147	-0.708963	0.220922	16_30922692_C_T
16	30922695	C	G	0.68016	-0.0887138	0.215197	16_30922695_C_G
16	30922726	C	T	0.546726	0.136655	0.226748	16_30922726_C_T
16	30922750	C	T	0.325421	0.0733581	0.074598	16_30922750_C_T
16	30922751	G	A	0.476731	-0.0797805	0.112119	16_30922751_G_A
16	30922754	G	A	0.000637405	-0.00611675	0.00179105	16_30922754_G_A
16	30922772	T	G	0.860949	-0.0120309	0.0686826	16_30922772_T_G
16	30922806	C	G	0.998077	-0.000259423	0.107643	16_30922806_C_G
16	30922809	G	A	0.0320188	0.363204	0.169391	16_30922809_G_A
16	30922813	C	T	0.270978	0.0379215	0.0344486	16_30922813_C_T
16	30922844	T	TG	0.82363	-0.012344	0.0553845	16_30922844_T_TG
16	30922845	G	C	0.594148	0.0391928	0.0735552	16_30922845_G_C
16	30922845	G	T	0.0475	-0.268201	0.135331	16_30922845_G_T
16	30922860	A	T	0.721658	-0.0658413	0.184821	16_30922860_A_T
16	30922868	C	T	0.676411	-0.017951	0.0430102	16_30922868_C_T
16	30922945	C	T	0.980794	-0.00315392	0.131015	16_30922945_C_T
16	30922958	C	T	0.0229307	-0.100471	0.0441711	16_30922958_C_T
16	30922972	G	A	0.641276	-0.0673411	0.144535	16_30922972_G_A
16	30923001	C	A	0.526348	-0.0348782	0.0550485	16_30923001_C_A
16	30923001	C	T	0.56449	0.0868679	0.150764	16_30923001_C_T
16	30923026	A	G	0.379424	0.0872564	0.0992726	16_30923026_A_G
16	30923091	A	G	0.309219	0.125911	0.123823	16_30923091_A_G
16	30923103	G	A	0.153786	-0.0360791	0.0252959	16_30923103_G_A
16	30923198	C	G	0.191834	0.137752	0.105543	16_30923198_C_G
16	30923215	T	A	0.921581	-0.00754155	0.0766088	16_30923215_T_A
16	30923216	C	CG	0.64327	0.050598	0.109252	16_30923216_C_CG
16	30923226	G	A	0.0921722	0.303277	0.180088	16_30923226_G_A
16	30923252	C	T	0.00254539	0.0808412	0.0267873	16_30923252_C_T
16	30923255	C	T	0.536602	0.122773	0.198675	16_30923255_C_T
16	30923296	G	A	0.414323	-0.0237391	0.029081	16_30923296_G_A
16	30923301	C	CT	0.621707	0.0156907	0.031799	16_30923301_C_CT
16	30923314	T	A	0.616872	-0.0867776	0.173455	16_30923314_T_A
16	30923316	C	T	0.700465	-0.0656297	0.170603	16_30923316_C_T
16	30923380	T	C	0.387015	0.117504	0.135836	16_30923380_T_C
16	30923424	G	T	0.107644	-0.0857904	0.0533233	16_30923424_G_T
16	30923435	C	A	0.864546	-0.0308757	0.180993	16_30923435_C_A
16	30923447	C	G	0.467938	-0.0870541	0.119936	16_30923447_C_G
16	30923470	A	G	0.150285	-0.0193674	0.0134634	16_30923470_A_G
16	30923478	G	A	0.934345	0.00786776	0.095506	16_30923478_G_A
16	30923604	G	A	0.339663	0.202687	0.212275	16_30923604_G_A
16	30923618	G	T	0.343309	-0.196757	0.207627	16_30923618_G_T
16	30923704	C	T	0.581487	0.0467995	0.0849026	16_30923704_C_T
16	30923706	C	T	0.758993	-0.0726494	0.236795	16_30923706_C_T
16	30923744	G	C	0.875864	0.0234115	0.149868	16_30923744_G_C
16	30923778	C	T	0.72303	-0.0147574	0.0416391	16_30923778_C_T
16	30923798	G	T	0.406777	0.142782	0.172114	16_30923798_G_T
16	30923968	G	A	0.0453894	-0.39713	0.198463	16_30923968_G_A
16	30924028	G	A	0.691543	0.0210092	0.0529516	16_30924028_G_A
16	30924081	G	A	0.122282	0.0970211	0.062786	16_30924081_G_A
16	30924110	G	C	0.367158	-0.0441239	0.0489282	16_30924110_G_C
16	30924135	C	T	0.921471	-0.0231768	0.235105	16_30924135_C_T
16	30924156	C	G	0.857937	-0.0169051	0.0944416	16_30924156_C_G
16	30924183	T	TG	0.523935	0.116818	0.183304	16_30924183_T_TG
16	30924189	G	A	0.0277628	-0.105873	0.0481105	16_30924189_G_A
16	30924212	A	G	0.859692	0.00203574	0.0115165	16_30924212_A_G
16	30924267	C	T	0.577438	-0.119348	0.214219	16_30924267_C_T
16	30924271	G	GC	0.704166	0.0814751	0.214576	16_30924271_G_GC
16	30924339	C	G	0.247814	0.224588	0.194335	16_30924339_C_G
16	30924373	G	A	0.949028	-0.014528	0.227257	16_30924373_G_A
16	30924384	C	A	0.0853354	-0.193259	0.112325	16_30924384_C_A
16	30924414	C	T	0.224741	-0.21226	0.174841	16_30924414_C_T
16	30924429	A	AG	0.437564	0.119199	0.153545	16_30924429_A_AG
16	30924493	C	T	0.41901	-0.0956142	0.118314	16_30924493_C_T
16	30924495	G	C	0.768645	0.0227232	0.0772511	16_30924495_G_C
16	30924532	C	T	0.318108	0.217668	0.218027	16_30924532_C_T
16	30924536	C	T	0.751348	-0.066319	0.209299	16_30924536_C_T
16	30924544	C	T	0.436755	-0.169462	0.217906	16_30924544_C_T
16	30924561	CCT	C	0.946372	-0.0128777	0.191451	16_30924561_CCT_C
16	30924566	C	T	0.746105	-0.0665195	0.205447	16_30924566_C_T
16	30924588	G	T	0.900075	-0.0077343	0.0615951	16_30924588_G_T
16	30924597	C	T	0.394186	0.0657261	0.0771387	16_30924597_C_T
16	30924626	C	T	0.13679	0.181835	0.122213	16_30924626_C_T
16	30924669	C	T	0.0570978	-0.168285	0.0884518	16_30924669_C_T
16	30924736	G	A	0.633917	-0.0981014	0.206	16_30924736_G_A
16	30924760	G	A	6.46303e-05	0.00795498	0.00199112	16_30924760_G_A
16	30924808	C	T	0.777999	0.0482195	0.171035	16_30924808_C_T
16	30924852	C	T	0.984001	0.00145008	0.0723114	16_30924852_C_T
16	30924890	G	T	0.794038	0.0566436	0.216966	16_30924890_G_T
16	30924910	C	T	0.89818	-0.0309701	0.242029	16_30924910_C_T
16	30924963	G	A	0.256484	0.178555	0.157353	16_30924963_G_A
16	30925113	G	A	0.0527589	0.0119825	0.00618649	16_30925113_G_A
16	30925133	G	A	0.401991	-0.205623	0.245353	16_30925133_G_A
16	30925145	G	C	0.978538	-0.00506245	0.188185	16_30925145_G_C
16	30925199	A	G	0.371514	0.152817	0.171005	16_30925199_A_G
16	30925235	C	CG	0.0338323	0.281337	0.132577	16_30925235_C_CG
16	30925236	G	C	0.675628	-0.0733472	0.175289	16_30925236_G_C
16	30925238	G	C	0.123433	-0.258333	0.167692	16_30925238_G_C
16	30925238	G	T	0.251594	0.1668	0.145488	16_30925238_G_T
16	30925292	G	A	0.27858	0.216719	0.200015	16_30925292_G_A
16	30925310	C	T	0.578599	0.0187216	0.0337064	16_30925310_C_T
16	30925315	T	C	0.752477	-0.025169	0.0798066	16_30925315_T_C
16	30925324	G	C	0.0379196	0.165168	0.0795713	16_30925324_G_C
16	30925356	CAG	C	0.97031	-0.00145846	0.039186	16_30925356_CAG_C
16	30925362	AAG	A	0.211018	-0.187308	0.149754	16_30925362_AAG_A
16	30925411	C	T	0.931187	-0.0109158	0.126411	16_30925411_C_T
16	30925422	G	A	5.57782e-05	0.00801646	0.0019892	16_30925422_G_A
16	30925456	G	A	0.251693	0.0588044	0.0513017	16_30925456_G_A
16	30925464	C	T	0.530445	-0.0961886	0.153331	16_30925464_C_T
16	30925502	C	T	0.197002	0.25432	0.197126	16_30925502_C_T
16	30925520	A	T	0.274111	0.19946	0.182381	16_30925520_A_T
16	30925548	C	T	0.666396	0.0481287	0.111642	16_30925548_C_T
16	30925566	C	A	0.845358	-0.022295	0.114307	16_30925566_C_A
16	30925567	C	T	0.101611	0.281624	0.172027	16_30925567_C_T
16	30925579	A	G	0.395613	0.130596	0.153736	16_30925579_A_G
16	30925580	T	C	0.00409911	-0.480209	0.167295	16_30925580_T_C
16	30925595	A	C	0.974866	0.00580167	0.184146	16_30925595_A_C
16	30925604	G	A	0.216726	-0.0568609	0.0460307	16_30925604_G_A
16	30925669	CAG	C	0.433695	-0.0911371	0.116412	16_30925669_CAG_C
16	30925721	C	G	0.51121	-0.0627504	0.095517	16_30925721_C_G
16	30925752	C	T	0.0497626	0.395278	0.201467	16_30925752_C_T
16	30925754	A	G	0.873717	-0.0249877	0.157216	16_30925754_A_G
16	30925763	G	A	0.858982	-0.032212	0.181302	16_30925763_G_A
16	30925767	A	AGCCGGGG	0.431555	0.172699	0.21957	16_30925767_A_AGCCGGGG
16	30925823	G	T	0.404945	0.0252306	0.0302953	16_30925823_G_T
16	30925889	C	T	0.761614	-0.0749869	0.247186	16_30925889_C_T
16	30925931	C	T	0.102799	0.318545	0.195255	16_30925931_C_T
16	30925946	C	A	0.725228	-0.0457718	0.130226	16_30925946_C_A
16	30925953	G	A	0.025274	-0.169453	0.0757437	16_30925953_G_A
16	30926042	T	C	0.642481	-0.0176208	0.0379568	16_30926042_T_C
16	30926057	A	C	0.865332	-0.013257	0.0781705	16_30926057_A_C
16	30926112	T	C	0.176353	-0.184194	0.136231	16_30926112_T_C
16	30926184	C	T	0.837595	-0.0297237	0.145014	16_30926184_C_T
16	30926193	C	G	0.824858	-0.033963	0.15347	16_30926193_C_G
16	30926302	C	T	0.665393	-0.0349399	0.0807897	16_30926302_C_T
16	30926438	C	T	0.312301	0.0828196	0.0819667	16_30926438_C_T
16	30926477	C	CG	0.983511	0.00526362	0.254682	16_30926477_C_CG
16	30926478	G	A	0.000709925	0.00606109	0.00179019	16_30926478_G_A
16	30926495	C	T	0.0344947	-0.308842	0.146077	16_30926495_C_T
16	30926540	C	T	0.155291	0.232297	0.163464	16_30926540_C_T
16	30926558	C	T	0.110365	-0.27292	0.170943	16_30926558_C_T
16	30926559	G	T	0.20214	-0.142758	0.111925	16_30926559_G_T
16	30926582	G	A	0.801729	-0.0472945	0.188342	16_30926582_G_A
16	30926607	CCT	C	0.844939	0.0121265	0.0620026	16_30926607_CCT_C
16	30926677	T	G	0.0734664	-0.209301	0.116933	16_30926677_T_G
16	30926702	C	T	0.586219	-0.0834218	0.153258	16_30926702_C_T
16	30926736	C	A	0.39946	-0.0384119	0.0455881	16_30926736_C_A
16	30926805	C	T	0.697959	0.00564647	0.0145499	16_30926805_C_T
16	30926810	C	T	0.575422	-0.102416	0.182858	16_30926810_C_T
16	30926843	G	T	0.507482	-0.123881	0.186916	16_30926843_G_T
16	30926868	T	C	6.94744e-05	0.192395	0.0483638	16_30926868_T_C
16	30926877	G	A	0.290141	0.18753	0.177281	16_30926877_G_A
16	30926903	C	G	0.32486	0.205935	0.209173	16_30926903_C_G
16	30926903	C	T	0.660449	-0.0581932	0.13247	16_30926903_C_T
16	30926911	G	GT	0.716446	-0.0699561	0.192604	16_30926911_G_GT
16	30926979	T	G	0.762065	0.0602804	0.199096	16_30926979_T_G
16	30927009	A	G	0.0338784	0.321853	0.151709	16_30927009_A_G
16	30927019	C	T	0.161467	0.242921	0.173496	16_30927019_C_T
16	30927052	C	T	0.747067	0.0304079	0.0942853	16_30927052_C_T
16	30927059	T	C	0.569186	0.0903685	0.15875	16_30927059_T_C
16	30927088	A	G	0.200026	-0.201693	0.157391	16_30927088_A_G
16	30927141	A	G	0.877869	0.00270295	0.0175892	16_30927141_A_G
16	30927183	G	A	0.133307	0.158003	0.105252	16_30927183_G_A
16	30927239	C	T	0.683607	-0.0708046	0.173734	16_30927239_C_T
16	30927247	G	A	0.0167796	-0.416016	0.173956	16_30927247_G_A
16	30927249	A	C	0.663672	0.0557467	0.128198	16_30927249_A_C
16	30927272	C	T	0.418244	0.146571	0.18107	16_30927272_C_T
16	30927277	G	A	0.515134	-0.117582	0.180655	16_30927277_G_A
16	30927313	G	A	0.459989	0.124809	0.16892	16_30927313_G_A
16	30927471	G	A	0.880155	0.00888615	0.0589376	16_30927471_G_A
16	30927473	C	T	0.768	0.0104654	0.0354768	16_30927473_C_T
16	30927490	A	G	0.000691569	-0.00607409	0.00179023	16_30927490_A_G
16	30927529	G	C	0.762209	-0.0455237	0.150451	16_30927529_G_C
16	30927553	C	T	0.631196	0.0225901	0.0470584	16_30927553_C_T
16	30927562	C	T	0.370201	0.0102084	0.011392	16_30927562_C_T
16	30927641	G	A	0.712945	0.0187664	0.0510089	16_30927641_G_A
16	30927663	GGGGCT	G	0.10068	0.342007	0.208342	16_30927663_GGGGCT_G
16	30927672	C	G	0.800623	0.041538	0.16448	16_30927672_C_G
16	30927715	G	A	0.88232	-0.0235768	0.159271	16_30927715_G_A
16	30927720	C	T	0.901334	-0.0170458	0.137492	16_30927720_C_T
16	30927777	C	T	0.576706	-0.0285997	0.0512353	16_30927777_C_T
16	30927802	T	A	0.466817	0.11465	0.157558	16_30927802_T_A
16	30927835	C	T	0.53391	-0.119353	0.191871	16_30927835_C_T
16	30927860	G	T	0.08752	0.289855	0.169642	16_30927860_G_T
16	30927867	C	T	0.264974	-0.0112358	0.0100796	16_30927867_C_T
16	30927879	C	T	0.0113036	-0.398037	0.15713	16_30927879_C_T
16	30927884	C	T	0.357262	0.17379	0.18878	16_30927884_C_T
16	30927907	C	G	0.985795	0.00322036	0.180878	16_30927907_C_G
16	30927943	C	G	0.998269	0.00037622	0.173369	16_30927943_C_G
16	30927962	A	G	0.622847	0.0963996	0.196006	16_30927962_A_G
16	30927969	C	T	0.0577479	-0.265109	0.139707	16_30927969_C_T
16	30927982	TCA	T	0.439688	-0.00968613	0.0125351	16_30927982_TCA_T
16	30927993	G	T	0.666729	-0.0997874	0.231718	16_30927993_G_T
16	30927996	C	T	0.475506	-0.0625344	0.0876385	16_30927996_C_T
16	30928037	G	A	0.399846	0.127123	0.150996	16_30928037_G_A
16	30928062	C	T	0.920413	0.0049674	0.049717	16_30928062_C_T
16	30928107	G	T	0.974701	0.00649503	0.204811	16_30928107_G_T
16	30928109	T	TG	0.474219	0.0759529	0.106134	16_30928109_T_TG
16	30928122	G	C	0.40814	-0.0678202	0.0819905	16_30928122_G_C
16	30928144	G	A	0.0669697	0.308838	0.168591	16_30928144_G_A
16	30928144	G	T	0.492012	-0.10185	0.148229	16_30928144_G_T
16	30928145	G	A	0.611071	0.0738229	0.145165	16_30928145_G_A
16	30928145	G	C	0.773819	0.0623549	0.216975	16_30928145_G_C
16	30928145	G	T	0.898853	-0.0181547	0.142826	16_30928145_G_T
16	30928200	G	A	0.686723	0.036588	0.0907202	16_30928200_G_A
16	30928202	TA	T	0.864269	-0.0332886	0.194736	16_30928202_TA_T
16	30928208	G	A	0.0250536	-0.405329	0.180904	16_30928208_G_A
16	30928240	A	C	0.713374	0.0287568	0.0782863	16_30928240_A_C
16	30928243	A	C	0.020511	-0.412312	0.177961	16_30928243_A_C
16	30928266	G	A	0.554834	-0.123587	0.209281	16_30928266_G_A
16	30928303	T	G	0.158056	-0.372992	0.264226	16_30928303_T_G
16	30928307	C	T	0.438431	-0.103276	0.133286	16_30928307_C_T
16	30928316	T	C	0.331471	-0.0265989	0.0273889	16_30928316_T_C
16	30928318	G	A	0.08752	0.289855	0.169642	16_30928318_G_A
16	30928335	C	G	0.40814	-0.0678202	0.0819905	16_30928335_C_G
16	30928381	G	C	0.674524	0.0297047	0.0707343	16_30928381_G_C
16	30928381	G	A	0.939472	0.00594474	0.078289	16_30928381_G_A
16	30928390	A	G	0.961688	0.00713709	0.148579	16_30928390_A_G
16	30928400	G	A	0.808813	0.0289989	0.119851	16_30928400_G_A
16	30928454	C	T	0.914715	-0.0078331	0.0731426	16_30928454_C_T
16	30928503	G	A	0.460468	0.108644	0.147199	16_30928503_G_A
16	30928511	C	T	0.713656	-0.0376443	0.102587	16_30928511_C_T
16	30928523	C	T	0.831212	-0.00779371	0.0365649	16_30928523_C_T
16	30928525	G	A	0.221993	-0.093178	0.0762975	16_30928525_G_A
16	30928538	A	G	0.772615	0.0257978	0.0892793	16_30928538_A_G
16	30928542	G	A	0.502573	-0.0591126	0.088169	16_30928542_G_A
16	30928545	C	T	0.178002	0.113725	0.0844326	16_30928545_C_T
16	30928546	C	T	0.794863	0.037976	0.146061	16_30928546_C_T
16	30928636	G	A	0.0942579	-0.251622	0.15037	16_30928636_G_A
16	30928676	C	T	0.989908	0.00189011	0.149434	16_30928676_C_T
16	30928745	C	T	0.40814	-0.0678202	0.0819905	16_30928745_C_T
16	30928767	G	A	0.372517	0.166831	0.187079	16_30928767_G_A
16	30928870	C	T	0.226448	-0.15265	0.126203	16_30928870_C_T
16	30928908	C	T	0.989038	-0.00046217	0.0336392	16_30928908_C_T
16	30928942	A	C	0.484631	0.115581	0.165382	16_30928942_A_C
16	30928996	C	T	0.465392	0.152725	0.209213	16_30928996_C_T
16	30929010	C	T	0.000626655	-0.00612189	0.00179013	16_30929010_C_T
16	30929012	G	A	0.227793	-0.234297	0.194266	16_30929012_G_A
16	30929032	C	T	0.26626	-0.0229121	0.0206096	16_30929032_C_T
16	30929060	A	G	0.781038	-0.0552263	0.19868	16_30929060_A_G
16	30929074	A	G	0.752364	-0.0656413	0.208039	16_30929074_A_G
16	30929087	G	A	0.362281	0.158579	0.174066	16_30929087_G_A
16	30929095	G	T	0.0551641	0.11442	0.0596689	16_30929095_G_T
16	30929162	C	T	0.618037	0.0903041	0.181103	16_30929162_C_T
16	30929163	G	A	0.485509	0.110445	0.158351	16_30929163_G_A
16	30929231	CT	C	0.961694	0.00999786	0.208167	16_30929231_CT_C
16	30929245	T	A	0.135411	0.216786	0.145192	16_30929245_T_A
16	30929263	G	A	0.544767	-0.130177	0.214948	16_30929263_G_A
16	30929266	T	C	0.47025	-0.145369	0.201322	16_30929266_T_C
16	30929300	A	G	0.180604	0.213807	0.159689	16_30929300_A_G
16	30929314	C	G	0.551616	0.131476	0.220842	16_30929314_C_G
16	30929334	A	G	0.599011	-0.0757816	0.14412	16_30929334_A_G
16	30929342	C	T	0.487408	0.0404369	0.0582297	16_30929342_C_T
16	30929354	C	T	0.70615	0.0729421	0.193464	16_30929354_C_T
16	30929359	G	A	0.0298374	-0.247351	0.113869	16_30929359_G_A
16	30929393	C	T	0.721161	-0.067623	0.189469	16_30929393_C_T
16	30929394	G	A	0.563846	0.0618514	0.107169	16_30929394_G_A
16	30929455	G	T	0.212715	0.253955	0.203794	16_30929455_G_T
16	30929486	C	T	0.0644154	0.252865	0.136736	16_30929486_C_T
16	30929553	A	ATTATT	0.903182	-0.000339963	0.00279477	16_30929553_A_ATTATT
16	30929553	ATTATT	A	0.441286	-0.135572	0.176062	16_30929553_ATTATT_A
16	30929555	T	C	0.726744	0.0253966	0.0726739	16_30929555_T_C
16	30929590	G	C	0.498543	-0.0671396	0.0992038	16_30929590_G_C
16	30929590	G	A	0.329406	0.158138	0.162141	16_30929590_G_A
16	30929597	C	T	0.656793	-0.0443537	0.0998182	16_30929597_C_T
16	30929604	A	C	0.744857	0.0735618	0.226046	16_30929604_A_C
16	30929627	C	T	0.840977	0.0433972	0.21629	16_30929627_C_T
16	30929681	G	A	0.639407	-0.0717241	0.153084	16_30929681_G_A
16	30929730	A	G	0.918913	-0.024773	0.243341	16_30929730_A_G
16	30929780	T	C	0.350023	0.0520915	0.05574	16_30929780_T_C
16	30929800	C	T	0.00259287	0.154459	0.0512764	16_30929800_C_T
16	30929806	G	A	0.0210684	-0.55352	0.239956	16_30929806_G_A
16	30929839	C	T	0.00203793	-0.00629448	0.00204058	16_30929839_C_T
16	30929849	C	T	0.259553	-0.130802	0.116016	16_30929849_C_T
16	30929858	A	G	0.691543	0.0210092	0.0529516	16_30929858_A_G
16	30929926	G	A	0.482435	-0.145999	0.20786	16_30929926_G_A
16	30929927	C	A	0.482435	-0.145999	0.20786	16_30929927_C_A
16	30929933	C	T	0.465417	0.103621	0.141955	16_30929933_C_T
16	30929998	G	A	0.799251	-0.0539116	0.211986	16_30929998_G_A
16	30930016	G	C	0.733267	-0.0202083	0.0592996	16_30930016_G_C
16	30930016	G	T	0.519615	0.0879956	0.136652	16_30930016_G_T
16	30930030	G	A	0.811382	0.0317	0.132834	16_30930030_G_A
16	30930097	G	T	0.318451	-0.207226	0.207715	16_30930097_G_T
16	30930149	G	A	0.27092	0.258717	0.234995	16_30930149_G_A
16	30930158	G	T	0.179243	-0.154536	0.11506	16_30930158_G_T
16	30930178	C	T	0.328579	-0.169213	0.1732	16_30930178_C_T
16	30930265	G	A	0.311897	-0.121721	0.120367	16_30930265_G_A
16	30930324	T	C	0.375007	0.145316	0.163804	16_30930324_T_C
16	30930338	C	T	0.0530829	0.334317	0.172841	16_30930338_C_T
16	30930401	G	A	0.341433	-0.1424	0.149684	16_30930401_G_A
16	30930426	G	A	0.367163	-0.145447	0.161285	16_30930426_G_A
16	30930456	C	T	0.577765	0.0532633	0.095685	16_30930456_C_T
16	30930482	C	G	0.36974	0.150049	0.167286	16_30930482_C_G
16	30930504	C	T	0.0364258	0.216361	0.103416	16_30930504_C_T
16	30930515	G	A	0.784391	-0.060607	0.221516	16_30930515_G_A
16	30930599	C	T	0.940716	-0.0023816	0.0320238	16_30930599_C_T
16	30930608	G	A	0.243465	-0.134977	0.115724	16_30930608_G_A
16	30930630	C	T	0.015205	-0.396853	0.163485	16_30930630_C_T
16	30930706	T	G	0.164702	-0.152387	0.109676	16_30930706_T_G
16	30930719	G	A	0.133945	0.016573	0.0110581	16_30930719_G_A
16	30930723	A	G	0.815783	-0.0351841	0.151023	16_30930723_A_G
16	30930731	G	A	0.576993	-0.083779	0.1502	16_30930731_G_A
16	30930812	C	G	0.100443	0.34214	0.208278	16_30930812_C_G
16	30930870	G	C	0.589281	0.0274621	0.0508672	16_30930870_G_C
16	30930960	T	C	0.890005	-0.028632	0.207031	16_30930960_T_C
16	30931001	C	T	0.234933	0.114577	0.0964659	16_30931001_C_T
16	30931008	A	G	0.0227394	0.440355	0.193326	16_30931008_A_G
16	30931013	G	A	0.482435	-0.145999	0.20786	16_30931013_G_A
16	30931016	G	A	0.859213	-0.0362444	0.204337	16_30931016_G_A
16	30931041	C	T	0.439257	0.12063	0.155964	16_30931041_C_T
16	30931080	A	C	0.0130966	0.503789	0.203048	16_30931080_A_C
16	30931141	C	T	0.873049	-0.0283937	0.177698	16_30931141_C_T
16	30931143	C	T	0.0757076	0.06342	0.0357064	16_30931143_C_T
16	30931150	TCCCCCAGC	T	0.251443	0.258163	0.225106	16_30931150_TCCCCCAGC_T
16	30931167	C	T	0.286607	0.164269	0.154157	16_30931167_C_T
16	30931183	G	A	0.357941	0.165772	0.180325	16_30931183_G_A
16	30931200	T	A	0.667555	0.00625839	0.0145711	16_30931200_T_A
16	30931264	G	A	0.963586	0.00430949	0.0943935	16_30931264_G_A
16	30931274	C	T	0.151133	-0.0810183	0.0564375	16_30931274_C_T
16	30931275	C	T	0.84581	-0.0140419	0.0722069	16_30931275_C_T
16	30931300	C	T	0.484784	-0.0997718	0.142811	16_30931300_C_T
16	30931304	G	A	0.000709281	-0.00606064	0.00178993	16_30931304_G_A
16	30931315	C	A	0.0795585	0.347309	0.198094	16_30931315_C_A
16	30931316	C	A	0.0795585	0.347309	0.198094	16_30931316_C_A
16	30931358	G	A	0.585887	-0.0360136	0.0661036	16_30931358_G_A
16	30931369	T	G	0.935294	0.0126996	0.156425	16_30931369_T_G
16	30931376	G	A	0.534399	0.128958	0.20756	16_30931376_G_A
16	30931415	C	T	0.583348	-0.0625817	0.114096	16_30931415_C_T
16	30931416	G	A	0.266347	-0.165599	0.148985	16_30931416_G_A
16	30931454	A	G	0.0411199	0.473195	0.231695	16_30931454_A_G
16	30931459	G	A	0.894866	0.016147	0.122187	16_30931459_G_A
16	30931465	T	C	0.840611	0.0483897	0.24061	16_30931465_T_C
16	30931499	C	A	0.508353	-0.0987576	0.149315	16_30931499_C_A
16	30931555	A	G	0.577384	-0.121887	0.218745	16_30931555_A_G
16	30931600	C	G	0.547919	0.0200931	0.0334394	16_30931600_C_G
16	30931626	C	G	0.870576	0.0161504	0.0991265	16_30931626_C_G
16	30931626	C	T	0.764242	-0.0472594	0.157576	16_30931626_C_T
16	30931734	TA	T	0.259901	0.188134	0.166989	16_30931734_TA_T
16	30931735	A	AT	0.753575	-0.0646649	0.205986	16_30931735_A_AT
16	30931737	T	C	0.411853	0.126209	0.153794	16_30931737_T_C
16	30931750	G	A	0.85286	-0.0379181	0.204443	16_30931750_G_A
16	30931760	T	C	0.913543	0.0247024	0.227524	16_30931760_T_C
16	30931775	A	G	0.00065802	-0.00609789	0.00179007	16_30931775_A_G
16	30931822	G	C	0.843227	-0.0285568	0.144396	16_30931822_G_C
16	30931839	G	C	0.953699	-0.00550002	0.0947265	16_30931839_G_C
16	30931840	C	T	0.998338	0.00044729	0.214767	16_30931840_C_T
16	30931872	A	ACC	0.601517	0.0561283	0.10748	16_30931872_A_ACC
16	30931888	G	C	0.599117	-0.0729473	0.13877	16_30931888_G_C
16	30931928	A	T	0.285888	0.0756023	0.0708427	16_30931928_A_T
16	30931929	CAG	C	0.458922	-0.0813605	0.109854	16_30931929_CAG_C
16	30931952	G	A	0.377083	-0.100364	0.113626	16_30931952_G_A
16	30931984	G	A	0.821885	0.042653	0.189467	16_30931984_G_A
16	30931988	G	A	0.276169	-0.133859	0.122923	16_30931988_G_A
16	30932051	A	C	0.413137	-0.0971104	0.118661	16_30932051_A_C
16	30932062	A	G	0.944784	0.0166373	0.240223	16_30932062_A_G
16	30932112	C	A	0.592429	0.078269	0.14621	16_30932112_C_A
16	30932179	C	G	0.449303	-0.0542337	0.0716829	16_30932179_C_G
16	30932196	C	G	0.274199	-0.083081	0.075981	16_30932196_C_G
16	30932208	C	G	0.654042	0.0902021	0.201275	16_30932208_C_G
16	30932232	G	C	0.133568	-0.227571	0.151696	16_30932232_G_C
16	30932255	C	A	0.931532	-0.019355	0.225274	16_30932255_C_A
16	30932256	A	T	0.483911	-0.110142	0.15734	16_30932256_A_T
16	30932287	C	T	0.284835	0.140748	0.131599	16_30932287_C_T
16	30932295	G	C	0.647034	0.0667832	0.145851	16_30932295_G_C
16	30932309	G	A	0.719509	-0.0379797	0.105759	16_30932309_G_A
16	30932464	G	C	0.960696	-0.00893236	0.181255	16_30932464_G_C
16	30932471	G	A	0.0293603	0.418403	0.19205	16_30932471_G_A
16	30932479	C	T	0.207982	-0.272144	0.216136	16_30932479_C_T
16	30932484	C	G	0.857161	-0.0148779	0.0826599	16_30932484_C_G
16	30932502	A	G	0.370105	0.0694054	0.0774375	16_30932502_A_G
16	30932519	C	T	0.737873	-0.0490507	0.146564	16_30932519_C_T
16	30932572	C	T	0.696792	-0.0838278	0.215134	16_30932572_C_T
16	30932607	G	A	0.0224476	-0.211064	0.0924621	16_30932607_G_A
16	30932622	A	G	0.184603	0.130446	0.0983225	16_30932622_A_G
16	30932654	T	C	0.340692	0.101716	0.106755	16_30932654_T_C
16	30932656	C	G	0.986042	-0.00266508	0.152339	16_30932656_C_G
16	30932667	C	T	0.000625124	-0.00612304	0.00179012	16_30932667_C_T
16	30932712	C	T	0.665169	-0.0924192	0.213544	16_30932712_C_T
16	30932731	C	T	0.648939	0.080956	0.177833	16_30932731_C_T
16	30932789	G	A	0.743883	-0.0192695	0.0589794	16_30932789_G_A
16	30932839	C	CTT	0.922505	-0.00888305	0.0913152	16_30932839_C_CTT
16	30932839	CTTT	C	0.150284	0.18491	0.128541	16_30932839_CTTT_C
16	30932925	C	T	0.488672	0.114341	0.165132	16_30932925_C_T
16	30932927	A	G	0.000309304	-0.007787	0.00215863	16_30932927_A_G
16	30932936	G	A	0.218773	-0.229233	0.186399	16_30932936_G_A
16	30932956	T	C	0.553329	-0.0784857	0.132403	16_30932956_T_C
16	30933007	A	AT	0.37277	0.0111232	0.0124798	16_30933007_A_AT
16	30933036	T	C	0.0874921	0.28986	0.16963	16_30933036_T_C
16	30933061	C	T	0.210858	-0.202637	0.161953	16_30933061_C_T
16	30933149	C	T	0.270595	-0.21967	0.199393	16_30933149_C_T
16	30933153	A	G	0.731888	0.0364727	0.106454	16_30933153_A_G
16	30933195	G	C	0.00488481	0.66224	0.235293	16_30933195_G_C
16	30933227	T	C	0.950436	0.00992183	0.159621	16_30933227_T_C
16	30933246	G	A	0.777118	0.0222556	0.0786205	16_30933246_G_A
16	30933327	C	T	0.68784	0.0733006	0.182436	16_30933327_C_T
16	30933394	C	T	0.54388	-0.0871236	0.143542	16_30933394_C_T
16	30933418	T	C	0.166927	0.267514	0.19355	16_30933418_T_C
16	30933435	G	C	0.989306	-0.00170055	0.126873	16_30933435_G_C
16	30933469	A	G	0.136007	-0.293733	0.197027	16_30933469_A_G
16	30933564	C	T	0.260895	-0.131028	0.116544	16_30933564_C_T
16	30933626	C	CT	0.467985	-0.0870449	0.119936	16_30933626_C_CT
16	30933743	G	A	0.7341	0.0262256	0.0772076	16_30933743_G_A
16	30933761	T	G	0.66422	0.0922542	0.212521	16_30933761_T_G
16	30933821	C	T	0.857092	-0.0371757	0.206443	16_30933821_C_T
16	30933834	C	T	0.0187396	-0.277217	0.117931	16_30933834_C_T
16	30933858	T	G	0.913543	0.0247024	0.227524	16_30933858_T_G
16	30933876	C	A	0.462196	-0.0443509	0.060322	16_30933876_C_A
16	30933902	G	A	0.70421	-0.00193931	0.00510825	16_30933902_G_A
16	30933972	C	T	0.860705	-0.0160052	0.0912096	16_30933972_C_T
16	30933992	A	T	0.0572931	0.191651	0.100813	16_30933992_A_T
16	30933997	C	T	0.464592	-0.162922	0.222782	16_30933997_C_T
16	30934004	C	T	0.0667299	0.297137	0.162061	16_30934004_C_T
16	30934045	G	A	0.0146975	-0.116972	0.0479443	16_30934045_G_A
16	30934135	C	T	0.27084	0.271094	0.246196	16_30934135_C_T
16	30934172	G	A	0.389031	-0.0307077	0.0356496	16_30934172_G_A
16	30934379	C	T	0.343862	0.104935	0.110859	16_30934379_C_T
16	30934380	G	A	0.453876	-0.0908079	0.121244	16_30934380_G_A
16	30934396	G	A	0.208656	0.232664	0.185055	16_30934396_G_A
16	30934401	T	C	0.411839	-0.00962629	0.0117299	16_30934401_T_C
16	30934432	C	T	0.896746	0.0152793	0.117739	16_30934432_C_T
16	30934440	C	T	0.400913	-0.1722	0.205002	16_30934440_C_T
16	30934470	C	G	0.224938	0.227131	0.18717	16_30934470_C_G
16	30934500	A	G	0.624442	-0.103911	0.212252	16_30934500_A_G
16	30934517	G	A	0.206544	0.197242	0.156154	16_30934517_G_A
16	30934540	T	C	0.000638443	-0.00611291	0.00179016	16_30934540_T_C
16	30934554	AGTC	A	0.93165	0.00871248	0.10158	16_30934554_AGTC_A
16	30934566	G	A	0.470006	-0.00127375	0.00176305	16_30934566_G_A
16	30934657	CAAAA	C	0.512846	-0.103242	0.157763	16_30934657_CAAAA_C
16	30934694	C	T	0.699036	0.0774252	0.200261	16_30934694_C_T
16	30934714	G	GTAAC	0.658953	-0.0638395	0.144643	16_30934714_G_GTAAC
16	30934722	C	T	0.616212	0.0485071	0.0967768	16_30934722_C_T
16	30934739	C	G	0.802849	-0.0551433	0.220872	16_30934739_C_G
16	30934762	A	G	0.344526	0.170837	0.18073	16_30934762_A_G
16	30934798	A	G	0.121703	-0.115281	0.074487	16_30934798_A_G
16	30934811	A	G	0.303534	-0.183697	0.17854	16_30934811_A_G
16	30934844	G	A	0.914891	-0.000297621	0.00278486	16_30934844_G_A
16	30934986	G	A	0.338095	-0.0759091	0.0792424	16_30934986_G_A
16	30935013	G	A	0.717061	-0.0754065	0.208081	16_30935013_G_A
16	30935015	G	A	0.670379	0.0882215	0.207274	16_30935015_G_A
16	30935072	G	A	0.827543	-0.0329816	0.151393	16_30935072_G_A
16	30935100	G	T	0.526791	0.0891228	0.140814	16_30935100_G_T
16	30935162	A	G	0.861961	0.0377938	0.217358	16_30935162_A_G
16	30935168	G	A	0.47129	-0.115658	0.160551	16_30935168_G_A
16	30935182	G	A	0.11021	0.279865	0.175217	16_30935182_G_A
16	30935185	A	G	0.000652344	-0.00610231	0.00179013	16_30935185_A_G
16	30935275	C	A	0.165279	0.127772	0.0920857	16_30935275_C_A
16	30935275	C	T	0.530457	0.0375822	0.0599103	16_30935275_C_T
16	30935276	A	G	0.640721	-0.0524813	0.112454	16_30935276_A_G
16	30935281	C	T	0.148943	-0.186096	0.12894	16_30935281_C_T
16	30935317	T	C	0.851437	-0.0059991	0.0320319	16_30935317_T_C
16	30935346	G	A	0.300265	0.0197175	0.0190348	16_30935346_G_A
16	30935353	G	A	0.292171	0.182307	0.17307	16_30935353_G_A
16	30935366	A	G	0.619839	0.0884924	0.178384	16_30935366_A_G
16	30935437	TAAGAGTG	T	0.286054	0.0178099	0.0166944	16_30935437_TAAGAGTG_T
16	30935460	A	C	0.331502	0.0706267	0.072729	16_30935460_A_C
16	30935475	G	A	0.509889	0.0887444	0.134663	16_30935475_G_A
16	30935477	A	G	0.258608	0.111251	0.0984795	16_30935477_A_G
16	30935512	G	A	0.867751	-0.0381211	0.228933	16_30935512_G_A
16	30935568	C	T	0.957958	-0.00686171	0.130162	16_30935568_C_T
16	30935577	C	T	0.4496	-0.0541993	0.0716844	16_30935577_C_T
16	30935583	C	T	0.876789	-0.0183078	0.118084	16_30935583_C_T
16	30935643	T	C	0.959009	0.00391162	0.0761054	16_30935643_T_C
16	30935644	A	G	0.298484	0.165503	0.159185	16_30935644_A_G
16	30935653	C	T	0.803714	0.0340375	0.136948	16_30935653_C_T
16	30935685	G	A	0.816264	0.0466526	0.200783	16_30935685_G_A
16	30935731	G	A	0.862109	-0.0238488	0.137307	16_30935731_G_A
16	30935746	A	AG	0.914282	-0.0215306	0.200025	16_30935746_A_AG
16	30935781	T	A	0.311369	0.178962	0.176778	16_30935781_T_A
16	30935805	T	G	0.202073	-0.0230261	0.0180502	16_30935805_T_G
16	30935863	C	T	0.0619017	-0.0355429	0.0190375	16_30935863_C_T
16	30935882	G	C	0.0868791	0.0148082	0.00864916	16_30935882_G_C
16	30935891	T	A	0.220449	0.220689	0.180105	16_30935891_T_A
16	30935969	G	A	0.257144	0.0777515	0.0686144	16_30935969_G_A
16	30935983	C	T	0.451626	0.0826819	0.109846	16_30935983_C_T
16	30935984	G	A	0.802062	-0.0235567	0.0939713	16_30935984_G_A
16	30935993	C	T	0.386803	-0.100113	0.11568	16_30935993_C_T
16	30936010	T	C	0.190793	-0.281016	0.214805	16_30936010_T_C
16	30936037	G	A	0.733661	0.0603331	0.177315	16_30936037_G_A
16	30936045	C	T	0.14442	-0.138355	0.0947943	16_30936045_C_T
16	30936074	C	G	0.591379	0.0537505	0.100124	16_30936074_C_G
16	30936095	C	T	0.176142	-0.157114	0.116146	16_30936095_C_T
16	30936158	C	T	0.0872743	0.174099	0.101815	16_30936158_C_T
16	30936179	A	T	0.421246	-0.0528283	0.0656854	16_30936179_A_T
16	30936201	A	C	0.890548	-0.0279139	0.202846	16_30936201_A_C
16	30936207	A	G	0.957677	-0.0059991	0.113044	16_30936207_A_G
16	30936215	C	T	0.683022	0.0580136	0.142071	16_30936215_C_T
16	30936218	C	T	0.176819	0.225131	0.166688	16_30936218_C_T
16	30936251	A	G	6.00674e-05	0.0079799	0.00198874	16_30936251_A_G
16	30936368	C	T	0.173748	0.158651	0.116633	16_30936368_C_T
16	30936369	G	A	0.119116	-0.0186387	0.0119594	16_30936369_G_A
16	30936381	T	C	0.261136	0.177771	0.1582	16_30936381_T_C
16	30936385	A	G	0.544208	-0.125628	0.207149	16_30936385_A_G
16	30936435	A	ATT	0.955775	0.00571557	0.103065	16_30936435_A_ATT
16	30936435	A	T	0.258081	-0.0913802	0.0808003	16_30936435_A_T
16	30936485	C	T	0.568278	-0.0589054	0.103236	16_30936485_C_T
16	30936486	G	A	0.100843	0.316633	0.192977	16_30936486_G_A
16	30936494	C	T	0.798219	0.0252121	0.0986183	16_30936494_C_T
16	30936512	G	T	0.34107	0.116975	0.122866	16_30936512_G_T
16	30936516	C	T	0.176819	0.225131	0.166688	16_30936516_C_T
16	30936527	G	A	0.703238	-0.0544336	0.142888	16_30936527_G_A
16	30936554	T	C	0.4848	-0.0377639	0.0540563	16_30936554_T_C
16	30936556	A	G	0.653248	-0.067913	0.151168	16_30936556_A_G
16	30936583	G	A	0.000622583	-0.00612557	0.00179027	16_30936583_G_A
16	30936605	T	C	0.317541	0.0490843	0.0491077	16_30936605_T_C
16	30936606	T	C	0.165168	-0.251315	0.181076	16_30936606_T_C
16	30936612	T	G	0.413348	0.132067	0.161448	16_30936612_T_G
16	30936613	T	C	0.30343	0.222786	0.216485	16_30936613_T_C
16	30936613	T	G	0.847121	0.0372911	0.193425	16_30936613_T_G
16	30936614	T	G	0.496665	-0.0685117	0.10079	16_30936614_T_G
16	30936615	T	G	0.454538	-0.161959	0.21656	16_30936615_T_G
16	30936616	T	G	0.474331	0.152003	0.212458	16_30936616_T_G
16	30936637	G	A	0.305313	0.0608051	0.0593159	16_30936637_G_A
16	30936725	C	T	0.364993	-0.0729138	0.0804884	16_30936725_C_T
16	30936738	G	A	0.138029	-0.269661	0.181814	16_30936738_G_A
16	30936744	C	T	0.375337	-0.127464	0.14378	16_30936744_C_T
16	30936745	C	CTT	0.381339	0.035417	0.0404566	16_30936745_C_CTT
16	30936769	G	A	0.191132	-0.100653	0.0769967	16_30936769_G_A
16	30936779	G	A	0.846599	-0.0230503	0.119148	16_30936779_G_A
16	30936811	C	T	0.500094	0.142616	0.211489	16_30936811_C_T
16	30936812	G	A	0.0230912	0.367054	0.161561	16_30936812_G_A
16	30936817	A	C	0.850345	0.0307239	0.162837	16_30936817_A_C
16	30936835	T	C	0.944117	-0.0152792	0.217974	16_30936835_T_C
16	30936869	A	C	0.679741	-0.0888698	0.215277	16_30936869_A_C
16	30936896	C	T	0.574915	0.0489777	0.0873312	16_30936896_C_T
16	30936902	C	G	0.564763	0.0640275	0.111201	16_30936902_C_G
16	30936932	G	A	0.987831	0.00244709	0.160441	16_30936932_G_A
16	30936965	A	T	0.261948	0.200231	0.178491	16_30936965_A_T
16	30936966	C	CTCCT	0.950078	-0.000469588	0.00750036	16_30936966_C_CTCCT
16	30936971	G	T	0.36063	0.167593	0.183329	16_30936971_G_T
16	30936983	C	T	0.289169	-0.0629977	0.0594348	16_30936983_C_T
16	30937032	G	A	0.861097	-0.0342203	0.195569	16_30937032_G_A
16	30937038	G	A	0.837401	0.01894	0.0922919	16_30937038_G_A
16	30937076	A	G	0.500836	-0.00118676	0.00176294	16_30937076_A_G
16	30937147	G	A	0.705519	-0.0164595	0.0435573	16_30937147_G_A
16	30937172	G	C	0.567157	0.081194	0.141887	16_30937172_G_C
16	30937193	T	C	0.817942	0.0271517	0.117952	16_30937193_T_C
16	30937197	C	T	0.100333	-0.117563	0.0715433	16_30937197_C_T
16	30937251	C	T	0.641381	0.0182584	0.0392006	16_30937251_C_T
16	30937252	G	A	0.374352	-0.164463	0.185133	16_30937252_G_A
16	30937266	G	A	0.622418	-0.0307523	0.0624505	16_30937266_G_A
16	30937290	A	G	0.914915	0.0159714	0.149488	16_30937290_A_G
16	30937302	C	T	0.707214	-0.0051289	0.0136552	16_30937302_C_T
16	30937307	T	G	0.951611	-0.00281814	0.04644	16_30937307_T_G
16	30937308	C	T	0.380597	-0.1202	0.13709	16_30937308_C_T
16	30937311	C	T	0.95856	-0.00863375	0.16616	16_30937311_C_T
16	30937334	T	C	0.701305	-0.0853076	0.22241	16_30937334_T_C
16	30937420	C	T	0.95312	0.0134447	0.228695	16_30937420_C_T
16	30937538	A	G	0.779653	0.0610024	0.218044	16_30937538_A_G
16	30937576	G	A	0.610438	-0.0374585	0.0735275	16_30937576_G_A
16	30937661	C	T	0.547196	0.090011	0.149528	16_30937661_C_T
16	30937662	G	A	0.343616	0.0944318	0.0997121	16_30937662_G_A
16	30937726	A	G	0.000643941	-0.00610878	0.00179017	16_30937726_A_G
16	30937781	T	G	0.96865	0.00689237	0.175373	16_30937781_T_G
16	30937809	G	A	0.110232	-0.0783779	0.0490735	16_30937809_G_A
16	30937815	G	A	0.691202	0.0875337	0.220363	16_30937815_G_A
16	30937852	G	A	0.125786	0.140315	0.0916532	16_30937852_G_A
16	30937862	A	G	0.850069	-0.025996	0.137523	16_30937862_A_G
16	30937877	G	A	0.383255	0.170072	0.195056	16_30937877_G_A
16	30937913	GTCA	AGAGTGCCAGTGGGAGGAGTCGTGG	0.389929	0.131291	0.152709	16_30937913_GTCA_AGAGTGCCAGTGGGAGGAGTCGTGG
16	30937948	G	C	0.223681	0.176897	0.145379	16_30937948_G_C
16	30937956	C	T	0.293681	0.211964	0.201855	16_30937956_C_T
16	30937976	A	G	0.0307127	0.211218	0.097751	16_30937976_A_G
16	30938036	T	A	0.290661	-0.101064	0.0956436	16_30938036_T_A
16	30938061	T	A	0.565691	-0.07671	0.133546	16_30938061_T_A
16	30938068	T	C	0.780891	-0.00922442	0.0331626	16_30938068_T_C
16	30938154	C	T	0.628223	-0.060045	0.124001	16_30938154_C_T
16	30938194	G	A	0.000636104	-0.00611497	0.00179024	16_30938194_G_A
16	30938253	G	A	0.97916	-0.00560681	0.214642	16_30938253_G_A
16	30938343	C	G	0.0614939	-0.386815	0.206861	16_30938343_C_G
16	30938373	A	G	0.804752	-0.0333107	0.134751	16_30938373_A_G
16	30938427	G	T	0.965386	-0.0062886	0.144914	16_30938427_G_T
16	30938442	G	A	0.873017	0.0349154	0.218457	16_30938442_G_A
16	30938445	G	A	0.0681285	-0.376887	0.206609	16_30938445_G_A
16	30938503	GA	G	0.87084	-0.0355916	0.218901	16_30938503_GA_G
16	30938585	CTG	C	0.389888	-0.0809038	0.0940939	16_30938585_CTG_C
16	30938608	T	G	0.844631	0.0429928	0.219381	16_30938608_T_G
16	30938658	A	G	0.912409	0.0099531	0.0904824	16_30938658_A_G
16	30938683	C	G	0.289074	-0.211129	0.199149	16_30938683_C_G
16	30938737	C	T	0.538358	-0.132414	0.215203	16_30938737_C_T
16	30938781	C	T	0.754419	-0.0229642	0.0734108	16_30938781_C_T
16	30938782	G	A	0.545575	-0.0160918	0.0266243	16_30938782_G_A
16	30938794	G	A	0.87545	-0.0395827	0.252538	16_30938794_G_A
16	30938829	G	T	0.30604	0.121224	0.118433	16_30938829_G_T
16	30938837	C	T	0.325362	0.123739	0.125815	16_30938837_C_T
16	30938865	T	C	0.561459	-0.0597341	0.10287	16_30938865_T_C
16	30938871	C	T	0.907259	0.0156825	0.134618	16_30938871_C_T
16	30938880	C	T	0.0519875	0.305885	0.15741	16_30938880_C_T
16	30938888	G	A	0.785664	-0.0349678	0.128584	16_30938888_G_A
16	30938915	C	T	0.647784	-0.0427773	0.0936369	16_30938915_C_T
16	30938926	G	T	0.577223	-0.104652	0.187735	16_30938926_G_T
16	30938949	T	C	0.555125	0.124923	0.211699	16_30938949_T_C
16	30939031	G	A	0.000655807	-0.00609983	0.00179016	16_30939031_G_A
16	30939132	C	T	0.665461	-0.0618216	0.142978	16_30939132_C_T
16	30939194	C	T	0.766215	-0.0299095	0.100594	16_30939194_C_T
16	30939202	G	A	0.948302	-0.00935411	0.144265	16_30939202_G_A
16	30939228	C	T	0.147186	0.0154445	0.0106548	16_30939228_C_T
16	30939229	G	A	0.263255	0.251899	0.225165	16_30939229_G_A
16	30939232	C	T	0.0483142	0.480792	0.243489	16_30939232_C_T
16	30939336	G	A	0.589796	0.100211	0.185875	16_30939336_G_A
16	30939364	G	T	0.518591	-0.132676	0.205534	16_30939364_G_T
16	30939409	G	T	0.156077	0.164417	0.115918	16_30939409_G_T
16	30939410	T	G	0.750074	0.0529181	0.166126	16_30939410_T_G
16	30939415	T	G	0.757067	-0.043761	0.141468	16_30939415_T_G
16	30939416	T	G	0.661675	-0.0646696	0.147782	16_30939416_T_G
16	30939417	T	G	0.891955	-0.023086	0.169961	16_30939417_T_G
16	30939418	T	G	0.190166	0.304205	0.232202	16_30939418_T_G
16	30939421	GT	G	0.545732	-0.0349663	0.0578752	16_30939421_GT_G
16	30939483	G	A	0.771923	-0.0449128	0.154946	16_30939483_G_A
16	30939501	C	T	0.388524	-0.0447997	0.0519539	16_30939501_C_T
16	30939536	C	G	0.904948	-0.00969434	0.0811834	16_30939536_C_G
16	30939570	C	T	0.428291	-0.113517	0.143308	16_30939570_C_T
16	30939589	A	AT	0.341257	0.0253187	0.0266041	16_30939589_A_AT
16	30939600	A	T	0.0976658	-0.209408	0.126433	16_30939600_A_T
16	30939652	T	G	0.157108	-0.373663	0.264098	16_30939652_T_G
16	30939669	C	T	0.121534	-0.104137	0.0672561	16_30939669_C_T
16	30939707	C	T	0.926902	0.00905713	0.0987231	16_30939707_C_T
16	30939771	C	T	0.668268	0.0831419	0.194018	16_30939771_C_T
16	30939842	G	A	0.59685	0.110956	0.209772	16_30939842_G_A
16	30939843	C	G	0.508358	0.114106	0.172523	16_30939843_C_G
16	30939890	T	C	0.470237	0.159249	0.220538	16_30939890_T_C
16	30939912	G	A	0.978318	0.00392958	0.144586	16_30939912_G_A
16	30939951	G	A	0.666414	-0.0895029	0.207627	16_30939951_G_A
16	30940087	T	A	0.416265	-0.16402	0.201767	16_30940087_T_A
16	30940119	G	A	0.192547	-0.164093	0.125927	16_30940119_G_A
16	30940126	C	T	0.7216	-0.0835959	0.234608	16_30940126_C_T
16	30940147	A	C	0.93738	0.0161837	0.205996	16_30940147_A_C
16	30940207	A	G	0.747483	0.045397	0.141002	16_30940207_A_G
16	30940212	C	G	0.758321	-0.0637122	0.207069	16_30940212_C_G
16	30940224	C	T	0.265746	0.214109	0.192386	16_30940224_C_T
16	30940245	C	G	0.246219	-0.00245233	0.00211484	16_30940245_C_G
16	30940268	A	G	0.0358907	0.504281	0.240344	16_30940268_A_G
16	30940295	C	G	0.363749	0.0302569	0.0333137	16_30940295_C_G
16	30940318	G	A	0.849842	0.0313387	0.165533	16_30940318_G_A
16	30940374	C	T	0.655958	-0.0546767	0.122731	16_30940374_C_T
16	30940469	A	G	0.651798	-0.0819743	0.181654	16_30940469_A_G
16	30940495	A	G	0.335858	-0.166769	0.173288	16_30940495_A_G
16	30940498	C	G	0.60262	-0.0116735	0.0224215	16_30940498_C_G
16	30940556	C	T	0.16256	-0.259038	0.185489	16_30940556_C_T
16	30940633	C	G	0.60948	-0.0865537	0.169442	16_30940633_C_G
16	30940655	TTTTG	T	0.645143	-0.0377562	0.081986	16_30940655_TTTTG_T
16	30940655	T	TTTTG	0.0657604	0.024952	0.0135605	16_30940655_T_TTTTG
16	30940655	TTTTGTTTG	T	0.728438	-0.0327571	0.0943452	16_30940655_TTTTGTTTG_T
16	30940655	TTTTGTTTGTTTG	T	0.449683	0.11816	0.156308	16_30940655_TTTTGTTTGTTTG_T
16	30940752	C	T	0.617578	-0.0462146	0.0925615	16_30940752_C_T
16	30940759	C	A	0.727991	-0.0811714	0.233386	16_30940759_C_A
16	30940759	C	T	0.388737	0.214433	0.248788	16_30940759_C_T
16	30940760	G	A	0.521052	-0.0823454	0.128319	16_30940760_G_A
16	30940792	G	C	0.349545	0.121602	0.12999	16_30940792_G_C
16	30940815	C	T	0.934957	-0.0172364	0.211205	16_30940815_C_T
16	30940890	C	T	0.0167342	0.12655	0.0528947	16_30940890_C_T
16	30940972	T	C	0.027799	0.33023	0.150097	16_30940972_T_C
16	30940977	G	T	0.253783	0.187261	0.16409	16_30940977_G_T
16	30941051	C	A	0.74062	0.0261559	0.0790132	16_30941051_C_A
16	30941075	C	T	0.175901	-0.238236	0.176017	16_30941075_C_T
16	30941082	G	A	0.0486659	0.24702	0.125295	16_30941082_G_A
16	30941098	G	A	0.02516	0.13219	0.0590412	16_30941098_G_A
16	30941151	G	T	0.584401	0.0547384	0.100076	16_30941151_G_T
16	30941182	T	C	0.742041	0.0567394	0.172381	16_30941182_T_C
16	30941283	C	T	0.196448	0.220807	0.170938	16_30941283_C_T
16	30941301	C	A	0.608863	0.0684395	0.13375	16_30941301_C_A
16	30941325	T	G	0.44095	-0.0090248	0.0117115	16_30941325_T_G
16	30941341	G	A	0.162211	0.120776	0.0864121	16_30941341_G_A
16	30941377	G	A	0.840833	-0.0134857	0.0671505	16_30941377_G_A
16	30941391	G	C	0.471553	-0.0610911	0.0848541	16_30941391_G_C
16	30941421	G	A	0.476252	0.133875	0.187936	16_30941421_G_A
16	30941473	A	T	0.439133	-0.0752913	0.0973186	16_30941473_A_T
16	30941492	A	G	0.794883	-0.0211714	0.0814363	16_30941492_A_G
16	30941497	G	A	0.727937	-0.0358676	0.103106	16_30941497_G_A
16	30941512	T	G	0.647901	-0.0354005	0.0775171	16_30941512_T_G
16	30941519	T	C	0.739224	0.0238959	0.0717851	16_30941519_T_C
16	30941583	C	T	0.41618	0.170575	0.209792	16_30941583_C_T
16	30941600	A	C	0.449262	-0.104514	0.138128	16_30941600_A_C
16	30941692	G	A	0.190316	0.137717	0.105156	16_30941692_G_A
16	30941749	C	T	0.88056	-0.00641999	0.0427261	16_30941749_C_T
16	30941853	G	C	0.394491	-0.00997781	0.0117179	16_30941853_G_C
16	30941853	G	T	0.930233	0.0150858	0.172308	16_30941853_G_T
16	30941880	C	G	0.799317	-0.0221309	0.0870505	16_30941880_C_G
16	30941881	G	A	0.000669723	-0.00608957	0.00179016	16_30941881_G_A
16	30941997	C	T	0.0177984	-0.209382	0.0883548	16_30941997_C_T
16	30942005	C	G	0.540343	0.0789242	0.128899	16_30942005_C_G
16	30942096	C	T	0.672321	0.0809427	0.19137	16_30942096_C_T
16	30942105	A	G	0.402764	0.171741	0.205261	16_30942105_A_G
16	30942122	T	C	0.229619	-0.179168	0.14914	16_30942122_T_C
16	30942269	C	T	0.0662827	-0.242733	0.132171	16_30942269_C_T
16	30942275	A	G	0.541911	0.0375063	0.0614931	16_30942275_A_G
16	30942285	G	A	0.872326	0.00691735	0.043044	16_30942285_G_A
16	30942295	C	T	0.135889	0.216223	0.144992	16_30942295_C_T
16	30942296	G	A	0.352983	0.05802	0.0624664	16_30942296_G_A
16	30942361	C	T	0.148552	0.171869	0.118968	16_30942361_C_T
16	30942370	C	T	0.0719921	0.276282	0.153561	16_30942370_C_T
16	30942556	T	C	0.857374	0.0204963	0.114047	16_30942556_T_C
16	30942572	G	T	0.629283	-0.0418304	0.0866526	16_30942572_G_T
16	30942625	G	A	0.353254	0.175564	0.189125	16_30942625_G_A
16	30942636	GAAGA	G	0.595282	0.104612	0.196936	16_30942636_GAAGA_G
16	30942642	A	G	0.492053	-0.0690434	0.100493	16_30942642_A_G
16	30942749	C	T	0.261498	0.20043	0.1785	16_30942749_C_T
16	30942795	A	G	0.971474	-0.00286678	0.0801676	16_30942795_A_G
16	30942849	C	A	0.920426	-0.0184583	0.184772	16_30942849_C_A
16	30942921	A	C	0.63245	0.0690719	0.144417	16_30942921_A_C
16	30942955	G	A	0.990152	-0.00287769	0.233148	16_30942955_G_A
16	30943013	A	G	0.693073	-0.0598817	0.151719	16_30943013_A_G
16	30943060	G	A	0.586267	-0.0167362	0.0307507	16_30943060_G_A
16	30943081	G	C	0.336664	0.0267298	0.027821	16_30943081_G_C
16	30943202	GT	G	0.272094	0.281478	0.256296	16_30943202_GT_G
16	30943245	G	A	0.84172	0.038827	0.194432	16_30943245_G_A
16	30943249	C	A	0.87084	-0.0355916	0.218901	16_30943249_C_A
16	30943334	C	T	0.884855	-0.0218017	0.150546	16_30943334_C_T
16	30943335	G	A	0.166536	-0.0987318	0.071368	16_30943335_G_A
16	30943335	G	C	0.986731	-0.00194075	0.116691	16_30943335_G_C
16	30943346	C	T	0.520913	0.02553	0.0397702	16_30943346_C_T
16	30943405	T	C	0.275471	0.0901699	0.0826829	16_30943405_T_C
16	30943409	C	G	0.741357	-0.0504656	0.1529	16_30943409_C_G
16	30943416	C	G	0.11305	-0.174956	0.110408	16_30943416_C_G
16	30943476	G	A	0.172805	0.173901	0.127564	16_30943476_G_A
16	30943515	C	T	0.335037	0.0304861	0.031624	16_30943515_C_T
16	30943519	C	T	0.0525474	0.352961	0.182068	16_30943519_C_T
16	30943520	G	A	0.676661	0.0333875	0.0800613	16_30943520_G_A
16	30943531	C	A	0.414162	0.12218	0.149622	16_30943531_C_A
16	30943616	C	T	0.524588	0.12731	0.200082	16_30943616_C_T
16	30943617	G	A	0.423705	-0.0622768	0.077845	16_30943617_G_A
16	30943621	G	C	0.499915	0.128306	0.190189	16_30943621_G_C
16	30943686	A	G	0.529019	0.0747014	0.118667	16_30943686_A_G
16	30943702	C	T	0.899483	-0.0137787	0.109083	16_30943702_C_T
16	30943752	C	T	0.130581	-0.0431552	0.0285453	16_30943752_C_T
16	30943773	G	A	0.131054	-0.143088	0.0947629	16_30943773_G_A
16	30943782	C	T	0.285016	0.23534	0.220125	16_30943782_C_T
16	30943824	G	C	0.422115	-0.154436	0.192382	16_30943824_G_C
16	30943835	C	T	0.387503	0.105413	0.121984	16_30943835_C_T
16	30943869	C	T	0.974897	-0.00722123	0.229489	16_30943869_C_T
16	30943922	C	T	0.275413	0.180978	0.165931	16_30943922_C_T
16	30943924	G	A	0.30635	0.196889	0.192479	16_30943924_G_A
16	30943934	T	C	0.326742	0.214549	0.218772	16_30943934_T_C
16	30943977	C	G	0.723091	-0.0046061	0.0129994	16_30943977_C_G
16	30944026	T	C	0.458316	-0.15485	0.208799	16_30944026_T_C
16	30944058	G	A	0.49451	-0.131516	0.192513	16_30944058_G_A
16	30944169	C	CTTT	0.663569	0.0879652	0.202223	16_30944169_C_CTTT
16	30944206	A	AT	0.293449	0.128202	0.122029	16_30944206_A_AT
16	30944206	AT	A	0.151005	-0.322185	0.224364	16_30944206_AT_A
16	30944263	A	ACTTGTGTCATGGGGGTTTGTTG	0.274647	0.213357	0.195306	16_30944263_A_ACTTGTGTCATGGGGGTTTGTTG
16	30944289	C	T	0.108573	-0.232464	0.14487	16_30944289_C_T
16	30944290	G	A	0.52546	0.088469	0.139332	16_30944290_G_A
16	30944346	C	T	0.841869	0.0384308	0.192632	16_30944346_C_T
16	30944401	A	G	0.816877	-0.0114094	0.049271	16_30944401_A_G
16	30944426	T	C	0.118078	0.191948	0.122816	16_30944426_T_C
16	30944443	G	A	0.8312	0.0555066	0.260395	16_30944443_G_A
16	30944549	C	T	0.267091	-0.166873	0.150365	16_30944549_C_T
16	30944552	G	A	0.947656	-0.0174117	0.265219	16_30944552_G_A
16	30944588	C	A	0.601041	0.0490945	0.0938882	16_30944588_C_A
16	30944665	C	T	0.881653	-0.0188129	0.126368	16_30944665_C_T
16	30944680	C	T	0.857537	-0.0211467	0.117802	16_30944680_C_T
16	30944860	T	C	0.30138	-0.138201	0.133724	16_30944860_T_C
16	30944892	A	G	0.340473	-0.214986	0.225534	16_30944892_A_G
16	30945035	A	G	0.947123	-0.0125175	0.188742	16_30945035_A_G
16	30945046	T	C	0.416265	-0.16402	0.201767	16_30945046_T_C
16	30945160	G	C	0.640433	-0.038513	0.0824525	16_30945160_G_C
16	30945236	G	A	0.23512	-0.173596	0.146214	16_30945236_G_A
16	30945321	G	A	0.0261238	-0.0103548	0.00465518	16_30945321_G_A
16	30945324	G	A	0.35002	0.0846249	0.0905514	16_30945324_G_A
16	30945330	C	G	0.00152174	-0.00646523	0.00203918	16_30945330_C_G
16	30945382	G	A	0.987023	-0.00305972	0.188114	16_30945382_G_A
16	30945474	A	T	0.193044	-0.0822207	0.0631676	16_30945474_A_T
16	30945477	T	C	0.279166	-0.227895	0.210586	16_30945477_T_C
16	30945507	C	CA	0.951008	0.0100586	0.163711	16_30945507_C_CA
16	30945521	G	T	0.58622	-0.0733827	0.134815	16_30945521_G_T
16	30945523	C	T	0.619487	0.0482664	0.0971981	16_30945523_C_T
16	30945524	G	A	0.0231916	-0.100283	0.0441724	16_30945524_G_A
16	30945536	G	A	0.860401	0.0375164	0.213326	16_30945536_G_A
16	30945586	C	T	0.637183	-0.0681503	0.144496	16_30945586_C_T
16	30945606	T	G	0.267091	-0.166873	0.150365	16_30945606_T_G
16	30945609	G	A	0.114051	-0.192197	0.121625	16_30945609_G_A
16	30945611	C	CGA	0.270338	0.179764	0.163083	16_30945611_C_CGA
16	30945611	C	T	0.89666	0.0257341	0.198135	16_30945611_C_T
16	30945621	C	A	0.142392	0.214031	0.145903	16_30945621_C_A
16	30945662	C	CAAA	0.18971	0.194902	0.148617	16_30945662_C_CAAA
16	30945662	C	CG	0.948937	0.00728094	0.113691	16_30945662_C_CG
16	30945672	A	AG	0.416222	-0.173348	0.213222	16_30945672_A_AG
16	30945695	G	A	0.905248	-0.0247922	0.208277	16_30945695_G_A
16	30945752	A	G	0.225503	0.299799	0.247354	16_30945752_A_G
16	30945785	G	A	0.0286026	-0.265549	0.121315	16_30945785_G_A
16	30945806	A	G	0.164085	0.0789893	0.0567671	16_30945806_A_G
16	30945810	C	T	0.692421	-0.0614073	0.155237	16_30945810_C_T
16	30945811	A	C	0.829196	-0.0465662	0.215851	16_30945811_A_C
16	30945819	C	T	0.0309196	-0.219816	0.101856	16_30945819_C_T
16	30945920	T	C	0.422115	-0.154436	0.192382	16_30945920_T_C
16	30946007	C	T	0.159613	0.200106	0.142285	16_30946007_C_T
16	30946084	G	A	0.571422	0.0678647	0.119911	16_30946084_G_A
16	30946111	C	G	0.0818945	0.214792	0.123458	16_30946111_C_G
16	30946111	C	T	0.605218	0.101216	0.195809	16_30946111_C_T
16	30946156	A	G	0.800172	-0.0229383	0.0906205	16_30946156_A_G
16	30946197	T	TTTTA	0.146476	0.0997175	0.0686716	16_30946197_T_TTTTA
16	30946209	ATTTATTTATTTT	A	0.757138	0.0309458	0.10007	16_30946209_ATTTATTTATTTT_A
16	30946272	T	C	0.702334	-0.0416414	0.10896	16_30946272_T_C
16	30946291	CCT	C	0.800731	-0.0532708	0.211056	16_30946291_CCT_C
16	30946297	G	A	0.448095	0.130199	0.171632	16_30946297_G_A
16	30946305	G	A	0.648143	0.0710281	0.155646	16_30946305_G_A
16	30946349	GC	G	0.96496	-0.0065422	0.148922	16_30946349_GC_G
16	30946457	G	A	0.551376	-0.140615	0.23605	16_30946457_G_A
16	30946483	G	A	6.74896e-05	-0.0430081	0.0107926	16_30946483_G_A
16	30946586	T	C	0.888477	-0.0170691	0.121721	16_30946586_T_C
16	30946604	G	C	0.504242	0.0748604	0.112095	16_30946604_G_C
16	30946657	G	A	0.525421	0.045576	0.071772	16_30946657_G_A
16	30946680	C	T	0.0297724	-0.565392	0.260177	16_30946680_C_T
16	30946688	T	C	0.244449	-0.178781	0.1536	16_30946688_T_C
16	30946751	G	T	0.0591699	-0.29995	0.158962	16_30946751_G_T
16	30946842	C	T	0.953379	-0.00871897	0.149134	16_30946842_C_T
16	30946869	C	T	0.0649943	0.356958	0.193442	16_30946869_C_T
16	30946887	T	C	0.851534	-0.0293172	0.156641	16_30946887_T_C
16	30946957	G	A	0.798738	-0.0264938	0.103905	16_30946957_G_A
16	30946968	C	T	0.101153	0.223883	0.136573	16_30946968_C_T
16	30947083	G	A	0.958451	0.00438554	0.0841787	16_30947083_G_A
16	30947160	G	A	0.0990008	0.0150231	0.00910648	16_30947160_G_A
16	30947173	C	T	0.0231699	-0.100299	0.0441725	16_30947173_C_T
16	30947193	G	A	0.294562	0.166844	0.159177	16_30947193_G_A
16	30947238	C	T	0.293211	0.214687	0.204249	16_30947238_C_T
16	30947273	A	G	0.23378	-0.219205	0.184101	16_30947273_A_G
16	30947279	G	A	0.30588	0.110207	0.107634	16_30947279_G_A
16	30947337	G	C	0.673739	0.0604023	0.143466	16_30947337_G_C
16	30947359	C	G	0.733016	-0.0321427	0.0942278	16_30947359_C_G
16	30947376	C	A	0.815436	0.0299033	0.12811	16_30947376_C_A
16	30947386	C	T	0.402022	-0.0648985	0.077443	16_30947386_C_T
16	30947414	T	G	0.491426	-0.161136	0.234195	16_30947414_T_G
16	30947425	C	T	0.954146	0.0103829	0.18057	16_30947425_C_T
16	30947432	A	G	0.16892	0.234964	0.170798	16_30947432_A_G
16	30947467	C	T	0.510772	0.0529795	0.0805605	16_30947467_C_T
16	30947508	G	A	0.28902	-0.200909	0.189488	16_30947508_G_A
16	30947545	G	A	0.783611	-0.00328299	0.0119548	16_30947545_G_A
16	30947546	G	C	0.667639	-0.0484584	0.112854	16_30947546_G_C
16	30947547	G	A	0.0517236	-0.163148	0.0838623	16_30947547_G_A
16	30947547	G	C	0.920297	0.0216409	0.216279	16_30947547_G_C
16	30947570	A	C	0.665184	0.0171186	0.0395562	16_30947570_A_C
16	30947577	A	C	0.0482012	-0.403218	0.2041	16_30947577_A_C
16	30947581	G	A	0.813242	-0.0418472	0.177134	16_30947581_G_A
16	30947588	A	C	0.199121	-0.0436243	0.0339737	16_30947588_A_C
16	30947614	G	C	0.289771	-0.0440599	0.04162	16_30947614_G_C
16	30947620	G	A	0.0186484	0.444547	0.188969	16_30947620_G_A
16	30947740	T	A	0.477221	-0.0668577	0.0940626	16_30947740_T_A
16	30947760	TG	T	0.414658	0.0638473	0.0782707	16_30947760_TG_T
16	30947810	C	T	0.557478	-0.0975689	0.166332	16_30947810_C_T
16	30947820	G	T	0.445929	-0.126421	0.165859	16_30947820_G_T
16	30947837	C	T	0.771924	0.0312379	0.107769	16_30947837_C_T
16	30947916	G	C	0.340223	-0.181102	0.189889	16_30947916_G_C
16	30948009	C	T	0.0874921	0.28986	0.16963	16_30948009_C_T
16	30948065	C	T	0.42558	-0.0144187	0.0180963	16_30948065_C_T
16	30948159	GT	G	0.538802	-0.136574	0.222207	16_30948159_GT_G
16	30948189	G	A	0.208482	-0.259592	0.206394	16_30948189_G_A
16	30948211	C	T	0.575949	0.0665671	0.119016	16_30948211_C_T
16	30948218	C	T	0.979734	-0.00201131	0.0791761	16_30948218_C_T
16	30948229	G	T	0.756113	-0.0325196	0.104703	16_30948229_G_T
16	30948242	C	T	0.757754	-0.0769833	0.249596	16_30948242_C_T
16	30948249	C	T	0.20138	0.23426	0.183355	16_30948249_C_T
16	30948287	A	G	0.856695	0.0120736	0.0668589	16_30948287_A_G
16	30948297	C	T	0.501695	-0.17175	0.255647	16_30948297_C_T
16	30948299	C	T	0.7704	-0.0146199	0.0500937	16_30948299_C_T
16	30948331	TAGC	T	0.46894	0.0135412	0.018698	16_30948331_TAGC_T
16	30948331	T	C	0.287445	-0.151307	0.14224	16_30948331_T_C
16	30948354	A	G	0.0465009	-0.0237075	0.0119084	16_30948354_A_G
16	30948381	C	A	0.236809	-0.256783	0.217061	16_30948381_C_A
16	30948403	C	G	0.176942	0.277058	0.205193	16_30948403_C_G
16	30948458	G	C	0.216948	-0.156795	0.126992	16_30948458_G_C
16	30948469	C	G	0.54898	-0.125442	0.209318	16_30948469_C_G
16	30948484	G	A	0.794862	-0.0572703	0.220268	16_30948484_G_A
16	30948573	CAG	C	0.921023	-0.0112457	0.113427	16_30948573_CAG_C
16	30948624	G	T	0.0663657	-0.44131	0.240372	16_30948624_G_T
16	30948667	G	T	0.584309	-0.0778405	0.142278	16_30948667_G_T
16	30948681	G	A	0.465187	-0.133983	0.183455	16_30948681_G_A
16	30948684	G	C	0.662533	-0.0298355	0.0683643	16_30948684_G_C
16	30948701	C	T	0.874751	0.0329322	0.208925	16_30948701_C_T
16	30948723	C	G	0.750309	0.0454133	0.142705	16_30948723_C_G
16	30948726	C	T	0.216184	-0.248701	0.201094	16_30948726_C_T
16	30948734	C	G	0.161701	0.0261806	0.0187088	16_30948734_C_G
16	30948734	C	T	0.31395	-0.208687	0.207243	16_30948734_C_T
16	30948737	G	T	0.684524	0.0594169	0.14624	16_30948737_G_T
16	30948757	T	C	0.222581	0.192319	0.157678	16_30948757_T_C
16	30948795	C	CGT	0.778907	-0.0483169	0.172103	16_30948795_C_CGT
16	30948823	A	G	0.0877965	-0.367096	0.215036	16_30948823_A_G
16	30948826	G	A	0.551058	-0.0956646	0.160464	16_30948826_G_A
16	30948831	G	A	0.117344	0.180357	0.115169	16_30948831_G_A
16	30948834	G	A	0.635937	0.0883578	0.18665	16_30948834_G_A
16	30948919	G	T	0.803753	0.0157392	0.0633386	16_30948919_G_T
16	30949000	G	A	0.541421	-0.0684996	0.112172	16_30949000_G_A
16	30949011	G	C	0.390155	0.0748147	0.087061	16_30949011_G_C
16	30949054	T	C	0.501246	-0.171966	0.2557	16_30949054_T_C
16	30949090	G	A	0.29323	0.143571	0.136596	16_30949090_G_A
16	30949098	C	T	0.857576	0.0441652	0.246099	16_30949098_C_T
16	30949108	G	A	0.202657	-0.0803449	0.0630642	16_30949108_G_A
16	30949109	G	A	0.301645	-0.0803191	0.0777599	16_30949109_G_A
16	30949136	C	T	0.873491	-0.0289946	0.182098	16_30949136_C_T
16	30949138	C	T	0.26166	-0.169402	0.150918	16_30949138_C_T
16	30949168	C	T	0.771398	0.0262161	0.0902301	16_30949168_C_T
16	30949185	G	T	0.0481587	-0.0434382	0.0219833	16_30949185_G_T
16	30949200	GGGGCCGCCCCCGGGCTT	G	0.0268923	0.472563	0.213532	16_30949200_GGGGCCGCCCCCGGGCTT_G
16	30949212	GGGCTTGGGCCGGCCC	G	0.217484	0.010701	0.00867711	16_30949212_GGGCTTGGGCCGGCCC_G
16	30949235	G	C	0.778536	-0.00932834	0.0331701	16_30949235_G_C
16	30949238	C	T	0.0392661	0.21639	0.104973	16_30949238_C_T
16	30949259	A	T	0.458083	-0.128946	0.17378	16_30949259_A_T
16	30949260	G	A	0.929719	-0.00926266	0.105021	16_30949260_G_A
16	30949271	G	A	0.893745	-0.0176185	0.131907	16_30949271_G_A
16	30949276	G	GC	0.169228	0.012399	0.00901947	16_30949276_G_GC
16	30949276	G	GCC	0.0303115	0.0816678	0.0377045	16_30949276_G_GCC
16	30949276	GC	G	0.945089	-0.00129106	0.0187449	16_30949276_GC_G
16	30949277	C	G	0.879752	-0.010298	0.0680707	16_30949277_C_G
16	30949280	C	T	0.163237	0.296432	0.212608	16_30949280_C_T
16	30949281	C	A	0.787905	0.0719319	0.267373	16_30949281_C_A
16	30949282	C	G	0.703105	-0.0450509	0.118203	16_30949282_C_G
16	30949282	C	A	0.239129	-0.222872	0.189329	16_30949282_C_A
16	30949283	C	A	0.727572	-0.0705041	0.20239	16_30949283_C_A
16	30949283	C	G	0.761286	0.0482109	0.158697	16_30949283_C_G
16	30949283	C	T	0.963973	0.00436296	0.0965939	16_30949283_C_T
16	30949284	C	A	0.778168	0.00227003	0.0080581	16_30949284_C_A
16	30949285	C	A	0.99498	0.000129478	0.0205811	16_30949285_C_A
16	30949285	C	G	0.563227	-0.0546077	0.094468	16_30949285_C_G
16	30949291	T	A	0.965476	0.000899402	0.0207797	16_30949291_T_A
16	30949298	C	T	0.660593	-0.0407907	0.0928974	16_30949298_C_T
16	30949328	G	A	0.616066	-0.059289	0.118239	16_30949328_G_A
16	30949358	C	G	0.281726	-0.0796537	0.0739966	16_30949358_C_G
16	30949361	G	C	0.447191	0.111348	0.14649	16_30949361_G_C
16	30949371	C	G	0.837413	-0.0233747	0.11391	16_30949371_C_G
16	30949442	G	GC	0.121502	-0.281138	0.181555	16_30949442_G_GC
16	30949476	G	A	0.995702	-0.000934337	0.173446	16_30949476_G_A
16	30949505	G	A	0.368771	0.160048	0.178073	16_30949505_G_A
16	30949534	G	T	0.820105	0.0119835	0.0526957	16_30949534_G_T
16	30949541	C	G	0.0213448	0.485405	0.210878	16_30949541_C_G
16	30949582	G	T	0.91286	-0.0217533	0.198785	16_30949582_G_T
16	30949583	G	C	0.981444	-0.00110198	0.0473798	16_30949583_G_C
16	30949637	G	A	0.988953	-0.000766842	0.055384	16_30949637_G_A
16	30949637	G	T	0.745646	-0.0641365	0.197717	16_30949637_G_T
16	30949655	G	A	0.466983	0.0614161	0.0844328	16_30949655_G_A
16	30949661	C	T	0.699516	-0.0622243	0.161214	16_30949661_C_T
16	30949672	CCTT	C	0.409308	0.129414	0.156844	16_30949672_CCTT_C
16	30949703	C	A	0.361388	0.156145	0.171076	16_30949703_C_A
16	30949712	G	A	0.443353	-0.0778609	0.101574	16_30949712_G_A
16	30949720	C	T	0.418076	-0.155052	0.191478	16_30949720_C_T
16	30949724	G	A	0.595739	0.0178884	0.0337175	16_30949724_G_A
16	30949799	G	A	0.936118	-0.016928	0.211203	16_30949799_G_A
16	30949826	C	T	0.812106	-0.0403855	0.169894	16_30949826_C_T
16	30949850	C	T	0.230473	-0.0524857	0.0437695	16_30949850_C_T
16	30949859	G	A	0.524291	-0.0607779	0.0954509	16_30949859_G_A
16	30949865	A	G	0.464468	-0.105949	0.144836	16_30949865_A_G
16	30949881	G	A	0.952749	0.0135109	0.228015	16_30949881_G_A
16	30949883	G	A	0.592138	-0.0567054	0.105845	16_30949883_G_A
16	30949900	G	A	0.528715	-0.110673	0.17568	16_30949900_G_A
16	30949922	G	C	0.432362	-0.175978	0.224131	16_30949922_G_C
16	30949971	T	C	0.233971	-0.017326	0.0145573	16_30949971_T_C
16	30949972	G	A	0.645678	0.0809846	0.17614	16_30949972_G_A
16	30950002	A	C	0.0643297	-0.231445	0.125113	16_30950002_A_C
16	30950011	C	G	0.0792813	0.211183	0.120341	16_30950011_C_G
16	30950048	C	T	0.101726	-0.334226	0.204227	16_30950048_C_T
16	30950181	C	T	0.107032	-0.198649	0.123256	16_30950181_C_T
16	30950190	G	A	0.958622	-0.00269175	0.0518809	16_30950190_G_A
16	30950226	G	A	0.144064	-0.174459	0.119425	16_30950226_G_A
16	30950234	G	A	0.789375	0.0257946	0.0965646	16_30950234_G_A
16	30950260	C	T	0.723034	0.0453952	0.128088	16_30950260_C_T
16	30950267	A	G	0.853936	0.0265578	0.144258	16_30950267_A_G
16	30950288	C	A	0.0909994	0.285784	0.169088	16_30950288_C_A
16	30950298	G	A	0.65837	0.00752435	0.017017	16_30950298_G_A
16	30950302	C	T	0.452251	-0.152908	0.203425	16_30950302_C_T
16	30950305	C	T	0.434765	0.11322	0.144956	16_30950305_C_T
16	30950331	G	C	0.748287	-0.0659357	0.205472	16_30950331_G_C
16	30950420	GC	G	0.662802	-0.0913773	0.209558	16_30950420_GC_G
16	30950471	T	C	0.773895	-0.0138499	0.0482098	16_30950471_T_C
16	30950498	G	A	0.214	0.137374	0.11055	16_30950498_G_A
16	30950535	G	T	0.760931	-0.0640235	0.210425	16_30950535_G_T
16	30950539	G	A	0.382596	0.150921	0.172852	16_30950539_G_A
16	30950617	T	C	0.675765	0.0823684	0.196936	16_30950617_T_C
16	30950674	G	A	0.00965013	0.384002	0.148371	16_30950674_G_A
16	30950700	T	C	0.395222	-0.0106411	0.0125162	16_30950700_T_C
16	30950735	T	C	0.0938634	-0.418475	0.249782	16_30950735_T_C
16	30950747	C	T	0.737077	-0.00761845	0.0226924	16_30950747_C_T
16	30950757	G	A	0.683189	-0.00920093	0.0225449	16_30950757_G_A
16	30950800	G	A	0.653322	-0.0621676	0.138411	16_30950800_G_A
16	30950808	C	G	0.525726	0.105312	0.165965	16_30950808_C_G
16	30950815	C	T	0.442489	-0.166243	0.216463	16_30950815_C_T
16	30950871	C	G	0.540553	0.109861	0.179518	16_30950871_C_G
16	30950874	C	T	0.816116	-0.0290266	0.124822	16_30950874_C_T
16	30950898	G	T	0.910243	-0.00768466	0.0681676	16_30950898_G_T
16	30950915	A	G	0.0454561	0.0138559	0.00692653	16_30950915_A_G
16	30950939	G	A	0.446857	0.0207494	0.027278	16_30950939_G_A
16	30950964	G	A	0.570988	-0.05289	0.0933468	16_30950964_G_A
16	30950975	T	G	0.234241	0.258854	0.217615	16_30950975_T_G
16	30950980	G	A	0.230661	0.0215993	0.0180196	16_30950980_G_A
16	30951000	C	T	0.351521	-0.185818	0.199452	16_30951000_C_T
16	30951033	C	G	0.975848	0.00540091	0.178398	16_30951033_C_G
16	30951053	T	C	0.941263	0.0137279	0.186311	16_30951053_T_C
16	30951055	T	C	0.895469	0.00357416	0.0272033	16_30951055_T_C
16	30951059	T	G	0.419329	0.174861	0.216523	16_30951059_T_G
16	30951121	T	C	0.508353	-0.0987576	0.149315	16_30951121_T_C
16	30951149	CCTT	C	0.28734	-0.0221462	0.0208146	16_30951149_CCTT_C
16	30951150	C	T	0.353654	0.139344	0.150232	16_30951150_C_T
16	30951163	C	A	0.745644	0.0682776	0.210481	16_30951163_C_A
16	30951179	G	A	0.476089	0.171146	0.240169	16_30951179_G_A
16	30951238	C	T	0.952012	0.011126	0.184877	16_30951238_C_T
16	30951239	T	C	0.729375	0.0546848	0.158068	16_30951239_T_C
16	30951253	A	C	0.901423	0.00818397	0.066072	16_30951253_A_C
16	30951257	T	C	0.871841	0.0331659	0.20559	16_30951257_T_C
16	30951293	C	G	0.646616	0.0671105	0.14638	16_30951293_C_G
16	30951410	T	A	0.184304	-0.0620414	0.0467313	16_30951410_T_A
16	30951485	T	G	1.33591e-06	-0.783346	0.162038	16_30951485_T_G
16	30951506	T	C	0.420402	0.103617	0.128601	16_30951506_T_C
16	30951547	G	A	0.525715	-0.0872577	0.137509	16_30951547_G_A
16	30951586	G	A	0.702096	-0.0557134	0.145659	16_30951586_G_A
16	30951666	C	T	0.93812	-0.00169501	0.0218336	16_30951666_C_T
16	30951676	C	T	0.139876	-0.246791	0.167174	16_30951676_C_T
16	30951701	G	A	0.336034	-0.159269	0.165555	16_30951701_G_A
16	30951728	G	A	0.961694	0.00999786	0.208167	16_30951728_G_A
16	30951750	G	A	0.532842	0.113856	0.182557	16_30951750_G_A
16	30951794	G	A	0.113025	-0.158039	0.0997255	16_30951794_G_A
16	30951865	A	C	0.126225	0.235816	0.154213	16_30951865_A_C
16	30951876	T	C	0.300595	-0.0613601	0.0592761	16_30951876_T_C
16	30951900	G	C	0.40996	0.0728407	0.0884028	16_30951900_G_C
16	30951908	C	T	0.736072	-0.0568243	0.168588	16_30951908_C_T
16	30951914	G	A	0.987457	-0.00240242	0.152819	16_30951914_G_A
16	30951930	G	A	0.570391	-0.0695532	0.122566	16_30951930_G_A
16	30951934	G	A	0.814336	-0.0255624	0.108852	16_30951934_G_A
16	30951999	A	G	0.29067	0.115415	0.109227	16_30951999_A_G
16	30952019	A	T	0.221383	0.0447966	0.0366327	16_30952019_A_T
16	30952056	T	G	0.716022	-0.045271	0.124446	16_30952056_T_G
16	30952064	CTTCCTT	C	0.139499	0.0162415	0.0109914	16_30952064_CTTCCTT_C
16	30952069	T	C	0.9077	0.0225384	0.194396	16_30952069_T_C
16	30952124	CTTTCTT	C	0.105476	-0.20224	0.124927	16_30952124_CTTTCTT_C
16	30952214	C	T	0.455406	0.0950389	0.127324	16_30952214_C_T
16	30952215	C	T	0.379452	0.203305	0.231316	16_30952215_C_T
16	30952279	C	T	0.802039	0.00213325	0.00850887	16_30952279_C_T
16	30952280	G	A	0.83455	0.0225162	0.1078	16_30952280_G_A
16	30952292	GC	G	0.624012	-0.113346	0.231237	16_30952292_GC_G
16	30952296	G	A	0.104286	-0.253499	0.156055	16_30952296_G_A
16	30952336	T	C	0.962888	-0.00975096	0.209564	16_30952336_T_C
16	30952371	G	A	0.752051	0.0245613	0.0777414	16_30952371_G_A
16	30952377	C	T	0.583475	0.0974379	0.177704	16_30952377_C_T
16	30952381	C	G	0.871259	-0.0289677	0.178748	16_30952381_C_G
16	30952391	TC	T	0.827068	0.0513177	0.234903	16_30952391_TC_T
16	30952408	G	A	0.896575	-0.00413996	0.0318484	16_30952408_G_A
16	30952412	G	A	0.184138	-0.146723	0.110474	16_30952412_G_A
16	30952414	C	T	0.21078	-0.201423	0.160955	16_30952414_C_T
16	30952444	T	G	0.289602	0.0999139	0.0943478	16_30952444_T_G
16	30952487	G	A	0.573455	0.0233713	0.0415143	16_30952487_G_A
16	30952584	C	A	0.286055	-0.199291	0.186809	16_30952584_C_A
16	30952653	T	C	0.305939	0.0553534	0.0540676	16_30952653_T_C
16	30952655	TTTTTTA	T	0.86231	0.037992	0.219057	16_30952655_TTTTTTA_T
16	30952660	T	A	0.273074	-0.109726	0.100114	16_30952660_T_A
16	30952674	A	AT	0.192883	0.281912	0.216506	16_30952674_A_AT
16	30952699	T	C	0.768762	-0.0194979	0.0663206	16_30952699_T_C
16	30952821	A	G	0.000194477	0.0736265	0.0197598	16_30952821_A_G
16	30952855	G	A	0.943834	-0.0135282	0.192019	16_30952855_G_A
16	30952862	C	T	0.293018	-0.0305844	0.0290858	16_30952862_C_T
16	30952925	C	T	0.381695	-0.0295647	0.0337969	16_30952925_C_T
16	30952938	T	C	0.0817562	-0.220205	0.126512	16_30952938_T_C
16	30952953	G	A	0.902514	0.0216566	0.176808	16_30952953_G_A
16	30952956	GCGCCCGGCCATCCAGC	CAGG	0.675214	0.0714916	0.170623	16_30952956_GCGCCCGGCCATCCAGC_CAGG
16	30952957	C	T	0.778478	0.0543891	0.193347	16_30952957_C_T
16	30952988	G	T	0.420241	-0.0101077	0.0125405	16_30952988_G_T
16	30952993	G	A	0.955967	0.0107016	0.193816	16_30952993_G_A
16	30953011	A	G	0.506805	-0.149495	0.225204	16_30953011_A_G
16	30953033	C	G	0.00542942	0.12345	0.0444003	16_30953033_C_G
16	30953034	G	A	0.340542	0.198404	0.208168	16_30953034_G_A
16	30953078	A	G	0.729172	-0.0260179	0.0751469	16_30953078_A_G
16	30953094	G	A	0.260383	-0.127172	0.112993	16_30953094_G_A
16	30953116	C	T	0.594574	-0.0894283	0.168029	16_30953116_C_T
16	30953117	G	A	0.108228	-0.0522099	0.0325051	16_30953117_G_A
16	30953250	C	T	0.822337	0.057667	0.256823	16_30953250_C_T
16	30953266	G	A	0.78879	-0.0230673	0.0861099	16_30953266_G_A
16	30953307	G	C	0.0745602	0.349585	0.196048	16_30953307_G_C
16	30953322	C	G	0.557348	-0.0722661	0.123156	16_30953322_C_G
16	30953370	G	A	0.842666	0.0281339	0.141744	16_30953370_G_A
16	30953389	C	T	0.00101471	-0.44456	0.135272	16_30953389_C_T
16	30953412	C	A	0.689803	-0.0742459	0.186023	16_30953412_C_A
16	30953506	C	T	0.257113	0.177785	0.156882	16_30953506_C_T
16	30953525	C	T	0.171356	-0.248588	0.181735	16_30953525_C_T
16	30953530	C	T	0.238827	-0.188403	0.159945	16_30953530_C_T
16	30953538	C	T	0.354574	0.0736196	0.0795239	16_30953538_C_T
16	30953600	C	T	0.342634	-0.12258	0.129171	16_30953600_C_T
16	30953612	C	T	0.404116	0.0499526	0.0598742	16_30953612_C_T
16	30953613	G	A	0.734989	-0.0110831	0.0327421	16_30953613_G_A
16	30953641	C	T	0.244199	0.0962099	0.0826151	16_30953641_C_T
16	30953642	G	A	0.999891	-1.21164e-05	0.0890331	16_30953642_G_A
16	30953734	G	C	0.509443	-0.0370347	0.0561382	16_30953734_G_C
16	30953758	C	T	0.598504	-0.100111	0.190125	16_30953758_C_T
16	30953816	G	C	0.95588	0.00967596	0.174893	16_30953816_G_C
16	30953816	G	GGGA	0.217496	-0.188006	0.152452	16_30953816_G_GGGA
16	30953824	G	A	0.171063	0.279066	0.203877	16_30953824_G_A
16	30953861	C	A	0.630916	0.0353181	0.0735124	16_30953861_C_A
16	30953888	G	A	0.316621	-0.215502	0.215195	16_30953888_G_A
16	30953888	G	C	0.899639	-0.0274419	0.21759	16_30953888_G_C
16	30953897	AAGAGGCCGCAGGGGCCTAC	A	0.423773	0.149327	0.186684	16_30953897_AAGAGGCCGCAGGGGCCTAC_A
16	30953905	G	T	0.135261	-0.30565	0.20463	16_30953905_G_T
16	30953987	G	A	0.932408	-0.000236194	0.0027848	16_30953987_G_A
16	30953998	C	T	0.225538	0.180401	0.148854	16_30953998_C_T
16	30954015	G	T	0.126882	0.130947	0.0857818	16_30954015_G_T
16	30954047	C	A	0.0441796	-0.400913	0.199223	16_30954047_C_A
16	30954048	A	T	0.0441796	-0.400913	0.199223	16_30954048_A_T
16	30954077	A	G	0.151014	0.100367	0.0698954	16_30954077_A_G
16	30954105	A	AG	0.243629	-0.0719403	0.0617003	16_30954105_A_AG
16	30954158	G	A	0.370765	0.0208176	0.0232589	16_30954158_G_A
16	30954183	C	T	0.429217	-0.0502145	0.0635198	16_30954183_C_T
16	30954186	A	C	0.68281	-0.0880588	0.215497	16_30954186_A_C
16	30954228	A	AT	0.230433	-0.0236467	0.019718	16_30954228_A_AT
16	30954247	A	G	0.502414	0.106542	0.158853	16_30954247_A_G
16	30954248	C	T	0.659	-0.0582596	0.13202	16_30954248_C_T
16	30954302	C	T	0.334401	0.115958	0.120128	16_30954302_C_T
16	30954341	C	T	0.537903	0.0926185	0.150358	16_30954341_C_T
16	30954407	G	A	0.693394	-0.0884871	0.224442	16_30954407_G_A
16	30954466	C	T	0.0772805	-0.222926	0.126183	16_30954466_C_T
16	30954474	C	CA	0.706842	0.0572677	0.152267	16_30954474_C_CA
16	30954489	CCTTT	C	0.738867	-0.0271849	0.0815494	16_30954489_CCTTT_C
16	30954541	T	C	0.38897	0.136468	0.15841	16_30954541_T_C
16	30954609	G	T	0.648483	-0.0810434	0.177777	16_30954609_G_T
16	30954633	C	T	0.549298	-0.0440529	0.0735671	16_30954633_C_T
16	30954634	T	C	0.718833	0.0491047	0.136395	16_30954634_T_C
16	30954652	C	T	0.981539	-0.00274319	0.118551	16_30954652_C_T
16	30954681	G	A	0.488703	0.137634	0.198786	16_30954681_G_A
16	30954710	A	AC	0.651871	-0.0183975	0.0407778	16_30954710_A_AC
16	30954741	A	C	0.228472	0.12084	0.10034	16_30954741_A_C
16	30954793	C	T	0.951216	-0.0104075	0.170113	16_30954793_C_T
16	30954800	C	G	0.871259	-0.0289677	0.178748	16_30954800_C_G
16	30954821	G	A	0.0759594	-0.322425	0.181686	16_30954821_G_A
16	30954851	G	A	0.781137	0.0534085	0.192229	16_30954851_G_A
16	30954895	A	G	0.787268	-0.024741	0.0916809	16_30954895_A_G
16	30954973	CCTT	C	0.103528	-0.181501	0.111488	16_30954973_CCTT_C
16	30954979	T	C	0.17606	0.287104	0.2122	16_30954979_T_C
16	30955002	A	G	0.0749531	-0.158918	0.0892421	16_30955002_A_G
16	30955007	C	G	0.723248	-0.0670147	0.189242	16_30955007_C_G
16	30955007	C	T	0.141994	0.113514	0.0773042	16_30955007_C_T
16	30955047	A	AGTGGGTTT	0.543895	-0.131165	0.216111	16_30955047_A_AGTGGGTTT
16	30955059	G	A	0.800792	-0.0171188	0.0678449	16_30955059_G_A
16	30955068	T	C	0.972551	-0.00726022	0.210997	16_30955068_T_C
16	30955125	C	T	0.50651	-0.0263006	0.0395925	16_30955125_C_T
16	30955138	C	A	0.745388	-0.0141834	0.043678	16_30955138_C_A
16	30955146	T	C	0.100297	0.304446	0.185252	16_30955146_T_C
16	30955195	C	T	0.677673	0.0488212	0.11746	16_30955195_C_T
16	30955232	C	T	0.515698	-0.128641	0.197912	16_30955232_C_T
16	30955233	G	A	0.0826301	-0.197745	0.113933	16_30955233_G_A
16	30955356	G	A	0.466011	0.0273851	0.0375661	16_30955356_G_A
16	30955358	C	T	0.755319	0.0179803	0.0576969	16_30955358_C_T
16	30955367	G	A	0.50335	0.0144966	0.0216617	16_30955367_G_A
16	30955385	G	T	0.604685	-0.0473716	0.0915084	16_30955385_G_T
16	30955426	C	T	0.728997	0.0701288	0.202415	16_30955426_C_T
16	30955429	G	A	0.31129	-0.165468	0.163422	16_30955429_G_A
16	30955466	G	C	0.77608	0.0620303	0.218085	16_30955466_G_C
16	30955490	G	A	0.528783	-0.0830528	0.131858	16_30955490_G_A
16	30955492	ACT	A	0.71835	-0.0748837	0.207627	16_30955492_ACT_A
16	30955495	CTTTTTTTTTT	C	0.533365	0.0974037	0.156377	16_30955495_CTTTTTTTTTT_C
16	30955512	T	G	0.269746	0.189781	0.171958	16_30955512_T_G
16	30955521	G	A	0.111256	0.208893	0.131167	16_30955521_G_A
16	30955546	G	A	0.637075	0.0547666	0.116082	16_30955546_G_A
16	30955562	A	G	0.473285	-0.0995016	0.138747	16_30955562_A_G
16	30955578	C	T	0.803605	0.033727	0.135622	16_30955578_C_T
16	30955646	A	G	0.443414	-0.156603	0.204325	16_30955646_A_G
16	30955647	C	T	0.142954	-0.0217567	0.0148523	16_30955647_C_T
16	30955665	C	A	0.0270454	-0.220835	0.0998864	16_30955665_C_A
16	30955711	C	G	0.307	0.199883	0.195669	16_30955711_C_G
16	30955805	C	T	0.295483	0.0892223	0.0852848	16_30955805_C_T
16	30955809	C	T	0.969389	-0.00554923	0.144608	16_30955809_C_T
16	30955855	T	C	0.0126228	0.118827	0.0476406	16_30955855_T_C
16	30955902	C	G	0.107077	-0.257294	0.159664	16_30955902_C_G
16	30955952	ATTAAT	A	0.145324	0.00740473	0.0050848	16_30955952_ATTAAT_A
16	30955961	T	G	0.50268	-0.114546	0.170893	16_30955961_T_G
16	30956011	T	A	0.674541	-0.0423199	0.10078	16_30956011_T_A
16	30956134	T	C	0.920015	0.0181525	0.180775	16_30956134_T_C
16	30956136	A	G	0.489021	-0.0879002	0.127048	16_30956136_A_G
16	30956150	T	G	0.995564	-0.000936237	0.168396	16_30956150_T_G
16	30956222	A	G	0.301303	-0.173001	0.16737	16_30956222_A_G
16	30956267	G	C	0.892583	-0.00226685	0.0167869	16_30956267_G_C
16	30956285	C	T	0.311754	0.143209	0.141574	16_30956285_C_T
16	30956319	G	C	0.130819	-0.294232	0.194742	16_30956319_G_C
16	30956369	A	ATG	0.813699	-0.0458226	0.194446	16_30956369_A_ATG
16	30956415	T	C	0.596934	-0.116031	0.219417	16_30956415_T_C
16	30956427	ATCT	A	0.276092	0.08856	0.0813118	16_30956427_ATCT_A
16	30956433	T	C	0.120501	-0.343257	0.221075	16_30956433_T_C
16	30956575	G	A	0.379994	0.0173706	0.0197863	16_30956575_G_A
16	30956621	G	A	0.395027	-0.0802433	0.0943444	16_30956621_G_A
16	30956627	C	G	0.51849	-0.132705	0.205529	16_30956627_C_G
16	30956695	C	A	0.804887	0.0377171	0.152684	16_30956695_C_A
16	30956709	C	T	0.712265	-0.0663298	0.179845	16_30956709_C_T
16	30956875	G	T	0.905278	-0.0235273	0.197713	16_30956875_G_T
16	30956927	T	C	0.824318	-0.0267692	0.120585	16_30956927_T_C
16	30956944	C	T	0.815837	-0.0445452	0.191261	16_30956944_C_T
16	30956946	T	G	0.675374	0.0562063	0.134213	16_30956946_T_G
16	30957004	C	T	0.914166	0.0186317	0.17286	16_30957004_C_T
16	30957007	TC	T	0.618702	0.00482221	0.00968917	16_30957007_TC_T
16	30957112	G	A	0.731175	0.0309877	0.090195	16_30957112_G_A
16	30957127	G	A	0.128008	-0.241524	0.158688	16_30957127_G_A
16	30957139	G	A	0.536944	0.141186	0.228663	16_30957139_G_A
16	30957145	G	T	0.634134	0.0192053	0.0403544	16_30957145_G_T
16	30957183	G	C	0.843182	0.0388155	0.196211	16_30957183_G_C
16	30957195	C	A	0.256796	-0.22288	0.196544	16_30957195_C_A
16	30957220	A	G	0.215395	0.146864	0.118547	16_30957220_A_G
16	30957229	A	G	0.390134	-0.147907	0.17211	16_30957229_A_G
16	30957235	T	TGGCCCCGCCCCTTGACTC	0.159158	0.118037	0.0838386	16_30957235_T_TGGCCCCGCCCCTTGACTC
16	30957268	C	T	9.74543e-05	-0.00693905	0.00178069	16_30957268_C_T
16	30957273	T	C	0.508353	-0.0987576	0.149315	16_30957273_T_C
16	30957313	T	A	0.863154	0.0374553	0.217308	16_30957313_T_A
16	30957352	G	A	0.748347	-0.0266587	0.0830955	16_30957352_G_A
16	30957375	T	C	0.0486538	-0.0433422	0.0219831	16_30957375_T_C
16	30957453	G	C	0.627082	0.0203063	0.0417964	16_30957453_G_C
16	30957494	A	T	0.938563	-0.00822165	0.106669	16_30957494_A_T
16	30957500	G	A	0.50461	0.0788895	0.11823	16_30957500_G_A
16	30957515	A	G	0.968038	0.00640649	0.159884	16_30957515_A_G
16	30957555	A	G	0.919554	-0.01624	0.1608	16_30957555_A_G
16	30957556	G	T	0.919849	0.0136056	0.135213	16_30957556_G_T
16	30957622	C	T	0.285063	-0.144179	0.134871	16_30957622_C_T
16	30957641	ATC	A	0.707421	-0.0343609	0.0915503	16_30957641_ATC_A
16	30957653	A	C	0.879724	-0.0313546	0.207209	16_30957653_A_C
16	30957686	T	C	0.00739999	-0.355963	0.132907	16_30957686_T_C
16	30957694	T	TC	0.838271	0.0381539	0.186932	16_30957694_T_TC
16	30957740	G	A	0.941166	-0.000205539	0.00278493	16_30957740_G_A
16	30957770	G	A	0.985763	0.00383623	0.214986	16_30957770_G_A
16	30957774	C	T	0.0548019	0.290444	0.151238	16_30957774_C_T
16	30957780	G	A	0.494124	0.0821037	0.120076	16_30957780_G_A
16	30957789	G	A	0.148665	-0.068736	0.0475924	16_30957789_G_A
16	30957835	G	A	0.30768	-0.118038	0.115712	16_30957835_G_A
16	30957849	G	A	0.799981	-0.038143	0.150542	16_30957849_G_A
16	30957869	C	T	0.0834755	0.427332	0.246889	16_30957869_C_T
16	30957882	C	T	0.751274	-0.0611873	0.193044	16_30957882_C_T
16	30957886	C	T	0.485128	-0.0719726	0.103101	16_30957886_C_T
16	30957899	G	T	0.56679	-0.0453505	0.0791753	16_30957899_G_T
16	30957900	G	A	0.308471	-0.0417987	0.0410421	16_30957900_G_A
16	30957907	G	A	0.625856	0.0381826	0.0783125	16_30957907_G_A
16	30957909	C	T	0.36799	0.178146	0.197886	16_30957909_C_T
16	30957934	G	C	0.998843	-0.000249255	0.171945	16_30957934_G_C
16	30957974	G	C	0.768887	0.0102961	0.0350409	16_30957974_G_C
16	30957996	A	AGGT	0.073982	0.225758	0.126353	16_30957996_A_AGGT
16	30957996	A	T	0.060754	0.108116	0.0576532	16_30957996_A_T
16	30958005	T	G	0.412676	0.113419	0.138452	16_30958005_T_G
16	30958007	G	C	0.784969	0.0387811	0.142134	16_30958007_G_C
16	30958012	G	GCGC	0.403095	0.156944	0.187708	16_30958012_G_GCGC
16	30958012	GCGCCGC	G	0.446024	-0.111417	0.146205	16_30958012_GCGCCGC_G
16	30958015	C	T	0.802007	0.029637	0.118193	16_30958015_C_T
16	30958020	G	GCCGCCA	0.167291	0.213476	0.154585	16_30958020_G_GCCGCCA
16	30958023	G	GCCA	0.602629	0.0855718	0.164364	16_30958023_G_GCCA
16	30958034	G	C	0.184564	-0.178167	0.13428	16_30958034_G_C
16	30958050	C	T	0.259328	-0.0843773	0.0748038	16_30958050_C_T
16	30958062	C	T	0.268952	-0.188439	0.170459	16_30958062_C_T
16	30958096	G	T	0.672948	0.0250717	0.0593967	16_30958096_G_T
16	30958108	C	T	0.434919	0.113182	0.144956	16_30958108_C_T
16	30958163	C	CT	0.825681	0.00925099	0.0420033	16_30958163_C_CT
16	30958163	C	T	0.128068	0.22485	0.147756	16_30958163_C_T
16	30958165	G	T	0.227103	-0.00213972	0.00177151	16_30958165_G_T
16	30958166	G	A	0.714008	-0.078828	0.215096	16_30958166_G_A
16	30958167	G	T	0.283593	0.236	0.220091	16_30958167_G_T
16	30958167	G	C	0.848861	0.0396444	0.208029	16_30958167_G_C
16	30958168	G	GA	0.342281	0.0305918	0.0322132	16_30958168_G_GA
16	30958168	G	A	0.102637	-0.196834	0.120594	16_30958168_G_A
16	30958169	G	A	0.498037	0.166561	0.245817	16_30958169_G_A
16	30958169	G	GT	0.122151	0.310474	0.200849	16_30958169_G_GT
16	30958169	G	T	0.369367	-0.134395	0.149717	16_30958169_G_T
16	30958171	G	A	0.735873	0.0483833	0.143433	16_30958171_G_A
16	30958171	G	C	0.657514	-0.0585281	0.132014	16_30958171_G_C
16	30958172	G	T	0.421778	-0.0932863	0.116123	16_30958172_G_T
16	30958174	G	A	0.537574	0.105323	0.170844	16_30958174_G_A
16	30958190	C	A	0.738802	-0.0491168	0.147303	16_30958190_C_A
16	30958236	G	C	3.93623e-05	-0.00882089	0.00214558	16_30958236_G_C
16	30958255	G	A	0.511098	0.132073	0.200985	16_30958255_G_A
16	30958260	G	C	0.299256	0.222044	0.213909	16_30958260_G_C
16	30958276	T	C	0.17564	-0.247748	0.182934	16_30958276_T_C
16	30958304	C	T	0.812916	0.0331545	0.14009	16_30958304_C_T
16	30958340	G	C	0.803432	-0.0108602	0.0436314	16_30958340_G_C
16	30958357	G	T	0.192378	-0.233284	0.178957	16_30958357_G_T
16	30958363	G	A	0.899426	0.00777194	0.0614933	16_30958363_G_A
16	30958373	G	A	0.0862318	0.111232	0.0648349	16_30958373_G_A
16	30958389	G	A	0.575945	0.109713	0.196155	16_30958389_G_A
16	30958395	G	C	0.114873	0.333267	0.211375	16_30958395_G_C
16	30958457	G	C	0.615795	-0.0190062	0.0378746	16_30958457_G_C
16	30958469	G	A	0.951382	-0.0119756	0.196413	16_30958469_G_A
16	30958492	A	G	0.240402	-0.102599	0.087394	16_30958492_A_G
16	30958527	G	A	0.791513	0.0316558	0.119751	16_30958527_G_A
16	30958539	GGTT	G	0.591967	0.0536685	0.10013	16_30958539_GGTT_G
16	30958589	C	T	0.431482	0.107577	0.136752	16_30958589_C_T
16	30958591	G	A	0.725344	0.0445253	0.126735	16_30958591_G_A
16	30958625	A	T	0.956732	0.00832101	0.153368	16_30958625_A_T
16	30958658	G	A	0.351124	0.220549	0.236536	16_30958658_G_A
16	30958679	G	A	0.45335	0.103748	0.13836	16_30958679_G_A
16	30958710	C	T	0.0730778	-0.35801	0.199744	16_30958710_C_T
16	30958785	G	A	0.730715	0.0514771	0.149567	16_30958785_G_A
16	30958820	C	T	0.12671	0.314285	0.205791	16_30958820_C_T
16	30958857	T	C	0.365487	-0.204974	0.226501	16_30958857_T_C
16	30958880	A	G	0.977	-0.00231411	0.0802662	16_30958880_A_G
16	30958910	C	T	0.680582	0.0472263	0.114719	16_30958910_C_T
16	30958924	C	G	0.557601	-0.107457	0.183246	16_30958924_C_G
16	30958948	A	T	0.36414	0.179734	0.198053	16_30958948_A_T
16	30959050	T	A	0.365865	-0.206567	0.228441	16_30959050_T_A
16	30959058	G	A	0.00979758	-0.328234	0.12708	16_30959058_G_A
16	30959060	G	A	0.859149	-0.031025	0.174831	16_30959060_G_A
16	30959063	C	T	0.84253	0.0144776	0.0728767	16_30959063_C_T
16	30959086	C	T	0.100889	0.235079	0.143292	16_30959086_C_T
16	30959093	C	G	0.135261	-0.30565	0.20463	16_30959093_C_G
16	30959098	A	G	0.436704	0.169635	0.218104	16_30959098_A_G
16	30959102	T	C	0.424304	0.0684451	0.0856659	16_30959102_T_C
16	30959117	C	T	0.139376	0.166417	0.112587	16_30959117_C_T
16	30959200	G	A	0.465004	-0.13416	0.183622	16_30959200_G_A
16	30959241	G	A	0.927147	-0.018396	0.201193	16_30959241_G_A
16	30959280	A	G	0.105038	-0.046642	0.0287753	16_30959280_A_G
16	30959414	T	G	0.693107	0.0657585	0.166628	16_30959414_T_G
16	30959418	A	G	0.979022	0.00534557	0.203291	16_30959418_A_G
16	30959420	G	A	8.83986e-05	-0.00698059	0.00178058	16_30959420_G_A
16	30959422	T	G	0.0716585	0.154825	0.0859527	16_30959422_T_G
16	30959422	T	C	0.593335	-0.101638	0.19033	16_30959422_T_C
16	30959453	T	A	0.0798151	-0.314581	0.17958	16_30959453_T_A
16	30959465	C	T	0.936037	0.00938685	0.116967	16_30959465_C_T
16	30959482	A	G	0.693927	-0.0328719	0.0835305	16_30959482_A_G
16	30959505	A	G	0.227074	-0.198986	0.164733	16_30959505_A_G
16	30959506	G	A	0.153967	0.0906802	0.0636059	16_30959506_G_A
16	30959559	A	G	0.640937	-0.0891012	0.191045	16_30959559_A_G
16	30959582	T	C	0.913212	-0.0216147	0.198321	16_30959582_T_C
16	30959584	T	C	0.783675	-0.0540976	0.197053	16_30959584_T_C
16	30959620	T	C	5.12201e-05	-0.00722849	0.00178482	16_30959620_T_C
16	30959720	A	G	0.362704	0.117977	0.129613	16_30959720_A_G
16	30959730	G	C	0.75168	-0.0488526	0.154389	16_30959730_G_C
16	30959750	TTC	T	0.561301	0.019368	0.0333408	16_30959750_TTC_T
16	30959752	C	CT	0.528231	0.045651	0.0723805	16_30959752_C_CT
16	30959766	T	C	0.451634	0.130295	0.173105	16_30959766_T_C
16	30959785	G	A	0.955138	0.00937943	0.166728	16_30959785_G_A
16	30959809	C	G	0.0207311	-0.384698	0.166331	16_30959809_C_G
16	30959810	T	C	0.138486	0.126277	0.0852387	16_30959810_T_C
16	30959817	A	G	0.0152836	-0.494735	0.203965	16_30959817_A_G
16	30959873	TG	T	0.00585372	-0.139487	0.0506146	16_30959873_TG_T
16	30959884	TA	T	0.112019	-0.0645557	0.0406219	16_30959884_TA_T
16	30959931	G	A	0.760931	-0.0640235	0.210425	16_30959931_G_A
16	30959955	C	T	0.431044	-0.065711	0.0834525	16_30959955_C_T
16	30959963	A	G	0.834595	0.0317894	0.152239	16_30959963_A_G
16	30959987	A	G	0.291608	-0.109455	0.103788	16_30959987_A_G
16	30960002	A	G	0.175785	0.0732058	0.0540724	16_30960002_A_G
16	30960016	A	G	0.883416	-0.037407	0.255093	16_30960016_A_G
16	30960049	C	T	0.76379	-0.0257808	0.0857909	16_30960049_C_T
16	30960051	C	T	0.00860951	-0.407857	0.155245	16_30960051_C_T
16	30960064	C	T	0.531458	0.102227	0.163359	16_30960064_C_T
16	30960070	C	T	0.122299	-0.199548	0.129141	16_30960070_C_T
16	30960084	C	G	0.396601	0.0642949	0.0758457	16_30960084_C_G
16	30960084	CT	C	0.478182	0.128891	0.181734	16_30960084_CT_C
16	30960086	T	C	0.397309	-0.134785	0.159238	16_30960086_T_C
16	30960116	C	T	0.90942	-0.000316837	0.00278489	16_30960116_C_T
16	30960121	T	G	0.00174525	-0.0063796	0.0020379	16_30960121_T_G
16	30960137	A	C	0.154816	-0.208556	0.146589	16_30960137_A_C
16	30960153	C	T	0.614776	-0.117407	0.233289	16_30960153_C_T
16	30960157	T	C	0.159626	0.177597	0.126284	16_30960157_T_C
16	30960164	C	T	0.380206	-0.0572832	0.0652787	16_30960164_C_T
16	30960200	T	C	0.712255	-0.0747891	0.202774	16_30960200_T_C
16	30960221	C	T	0.196768	0.105586	0.0817978	16_30960221_C_T
16	30960241	T	C	0.383253	-0.113094	0.129707	16_30960241_T_C
16	30960262	C	CACTG	0.499856	-0.0953509	0.14132	16_30960262_C_CACTG
16	30960300	C	T	0.0420147	-0.246077	0.121019	16_30960300_C_T
16	30960334	C	T	0.0481573	0.0903156	0.0457068	16_30960334_C_T
16	30960336	C	T	0.774012	-0.0208963	0.0727762	16_30960336_C_T
16	30960344	C	T	0.768023	-0.0191448	0.0649061	16_30960344_C_T
16	30960351	C	T	0.342119	-0.200321	0.210867	16_30960351_C_T
16	30960352	G	A	0.338402	0.229139	0.239353	16_30960352_G_A
16	30960373	T	A	0.185861	0.063281	0.0478342	16_30960373_T_A
16	30960388	T	C	0.0652792	-0.0422062	0.0228966	16_30960388_T_C
16	30960398	G	A	0.382357	0.0704216	0.0806144	16_30960398_G_A
16	30960468	C	T	0.817962	-0.0181859	0.0790119	16_30960468_C_T
16	30960478	C	T	0.391462	0.133767	0.156093	16_30960478_C_T
16	30960489	A	G	9.36523e-05	-0.00695499	0.00178038	16_30960489_A_G
16	30960501	T	C	0.163625	0.02893	0.0207684	16_30960501_T_C
16	30960518	T	C	0.997967	-0.000546735	0.214618	16_30960518_T_C
16	30960580	G	A	0.750493	0.00401499	0.0126262	16_30960580_G_A
16	30960606	C	T	0.804006	-0.0450578	0.181563	16_30960606_C_T
16	30960608	G	A	0.251023	-0.215425	0.187674	16_30960608_G_A
16	30960617	G	A	0.595153	-0.0756478	0.14236	16_30960617_G_A
16	30960624	G	A	0.838616	0.0446714	0.219338	16_30960624_G_A
16	30960627	C	G	0.873352	0.0278461	0.174691	16_30960627_C_G
16	30960667	G	A	0.00647235	0.266526	0.0978853	16_30960667_G_A
16	30960673	T	G	0.629022	-0.0613532	0.126998	16_30960673_T_G
16	30960679	G	A	0.787308	0.0464993	0.172342	16_30960679_G_A
16	30960685	T	G	0.860237	0.0211024	0.119851	16_30960685_T_G
16	30960686	C	T	0.0731972	-0.245295	0.136914	16_30960686_C_T
16	30960751	TTTG	T	0.835109	-0.0460936	0.22144	16_30960751_TTTG_T
16	30960752	TTGA	T	0.755102	-0.0237881	0.0762638	16_30960752_TTGA_T
16	30960753	TGA	T	0.0424695	0.370449	0.182587	16_30960753_TGA_T
16	30960766	C	G	0.596137	0.0380008	0.0717045	16_30960766_C_G
16	30960824	C	G	0.276424	0.215872	0.198341	16_30960824_C_G
16	30960831	G	A	0.359976	-0.172848	0.18882	16_30960831_G_A
16	30960886	C	T	0.837704	-0.0239447	0.1169	16_30960886_C_T
16	30960903	AT	A	0.218521	-0.155614	0.126467	16_30960903_AT_A
16	30960969	C	G	0.62699	0.0150641	0.0309982	16_30960969_C_G
16	30960973	C	T	0.16227	0.302558	0.216503	16_30960973_C_T
16	30961103	A	G	0.59469	-0.0751487	0.141243	16_30961103_A_G
16	30961125	T	C	0.422477	0.159795	0.199213	16_30961125_T_C
16	30961165	G	A	0.36437	-0.105708	0.116538	16_30961165_G_A
16	30961203	C	A	0.251902	-0.159516	0.139225	16_30961203_C_A
16	30961205	C	T	0.668233	-0.00916554	0.0213861	16_30961205_C_T
16	30961206	G	A	0.385216	0.204655	0.235689	16_30961206_G_A
16	30961238	C	T	0.139923	-0.177237	0.120073	16_30961238_C_T
16	30961305	A	G	0.896251	-0.0258823	0.198485	16_30961305_A_G
16	30961363	C	T	0.614022	-0.0544188	0.107901	16_30961363_C_T
16	30961461	C	T	0.587526	0.113222	0.208733	16_30961461_C_T
16	30961590	A	T	0.157958	0.141134	0.0999552	16_30961590_A_T
16	30961700	T	C	0.352248	-0.0790123	0.0849378	16_30961700_T_C
16	30961731	G	C	0.503371	-0.0603951	0.0902504	16_30961731_G_C
16	30961767	CTG	C	0.0283596	-0.426665	0.194622	16_30961767_CTG_C
16	30961771	A	G	0.835794	0.0338828	0.163467	16_30961771_A_G
16	30961790	A	G	0.443944	-0.0492217	0.0642958	16_30961790_A_G
16	30961794	A	T	0.486688	-0.0518799	0.0745845	16_30961794_A_T
16	30961828	A	G	0.0337699	0.0297232	0.0140018	16_30961828_A_G
16	30961844	G	C	0.775875	0.0599186	0.210463	16_30961844_G_C
16	30961848	G	A	0.439068	-0.156397	0.202124	16_30961848_G_A
16	30961880	GCT	G	0.915629	-0.000295037	0.00278492	16_30961880_GCT_G
16	30961890	C	T	0.254731	-0.0909175	0.0798269	16_30961890_C_T
16	30961942	G	C	0.639189	0.100229	0.213784	16_30961942_G_C
16	30961996	C	T	0.373518	0.189593	0.213049	16_30961996_C_T
[truncated: 12,669 more rows]

## Sheet: F2E_F2F_source_data
gene	approach	estimate	se	label_name
BCKDHA (19-41414070-A-G)	Effect on Total_BCAA	0.68567	0.0937231	NA
BCKDHA (19-41414070-A-G)	Predicted effect on protein function	-0.8767	0	AlphaMissense
BCKDK (16-31111297-T-A)	Effect on Total_BCAA	-0.683071	0.073749	NA
BCKDK (16-31111297-T-A)	Predicted effect on protein function	-0.34	0	AlphaGenome

## Sheet: F3A_source_data
metabolite	Group	beta	LOG10P
Acetate	Ketone bodies	0.0260182	43.5648
Acetoacetate	Ketone bodies	-0.011836	9.79176
Acetone	Ketone bodies	0.00907879	5.99914
Ala	Amino acids	-0.0675181	300.381
Albumin	Fluid balance	-0.0355938	88.722
ApoA1	Lipid/lipoprotein traits	-0.0326478	91.2231
ApoB	Lipid/lipoprotein traits	-0.0459902	158.362
ApoB_by_ApoA1	Lipid/lipoprotein traits	-0.0191857	29.4386
bOHbutyrate	Ketone bodies	0.00503348	2.20089
Cholines	Lipid/lipoprotein traits	-0.0648769	333.274
Citrate	Glycolysis	0.015056	17.0445
Clinical_LDL_C	Lipid/lipoprotein traits	-0.031149	72.9381
Creatinine	Fluid balance	0.00431682	2.35611
DHA	Lipid/lipoprotein traits	-0.0426581	142.544
DHA_pct	Lipid/lipoprotein traits	0.0213615	33.5059
Gln	Amino acids	0.0846686	482.275
Glucose	Glycolysis	0.0113585	9.37172
Gly	Amino acids	0.0185947	25.9309
GlycA	Inflammation	-0.0963849	654.088
HDL_C	Lipid/lipoprotein traits	0.00416132	2.15097
HDL_CE	Lipid/lipoprotein traits	0.00751445	5.88179
HDL_FC	Lipid/lipoprotein traits	-0.0069836	5.29558
HDL_L	Lipid/lipoprotein traits	-0.0173922	28.0555
HDL_P	Lipid/lipoprotein traits	-0.050201	198.113
HDL_PL	Lipid/lipoprotein traits	-0.0240669	51.676
HDL_size	Lipid/lipoprotein traits	0.0435757	183.162
HDL_TG	Lipid/lipoprotein traits	-0.0901184	592.921
His	Amino acids	0.0349691	80.6772
IDL_C	Lipid/lipoprotein traits	-0.00520531	2.733
IDL_C_pct	Lipid/lipoprotein traits	0.055614	232.769
IDL_CE	Lipid/lipoprotein traits	-0.00730745	4.89683
IDL_CE_pct	Lipid/lipoprotein traits	0.0369505	101.295
IDL_FC	Lipid/lipoprotein traits	0.00120193	0.325159
IDL_FC_pct	Lipid/lipoprotein traits	0.063336	267.814
IDL_L	Lipid/lipoprotein traits	-0.0149232	18.4716
IDL_P	Lipid/lipoprotein traits	-0.0123803	12.4504
IDL_PL	Lipid/lipoprotein traits	-0.0129677	14.2132
IDL_PL_pct	Lipid/lipoprotein traits	0.0134634	12.9478
IDL_TG	Lipid/lipoprotein traits	-0.0844787	558.47
IDL_TG_pct	Lipid/lipoprotein traits	-0.0725962	404.211
Ile	Amino acids	-0.0478091	153.4
L_HDL_C	Lipid/lipoprotein traits	0.0424805	175.354
L_HDL_C_pct	Lipid/lipoprotein traits	0.0734803	434.896
L_HDL_CE	Lipid/lipoprotein traits	0.0442822	189.264
L_HDL_CE_pct	Lipid/lipoprotein traits	0.0706337	387.403
L_HDL_FC	Lipid/lipoprotein traits	0.0362159	128.93
L_HDL_FC_pct	Lipid/lipoprotein traits	0.0478743	190.716
L_HDL_L	Lipid/lipoprotein traits	0.0315037	97.8197
L_HDL_P	Lipid/lipoprotein traits	0.0303082	91.0884
L_HDL_PL	Lipid/lipoprotein traits	0.0260404	66.6262
L_HDL_PL_pct	Lipid/lipoprotein traits	-0.06227	286.941
L_HDL_TG	Lipid/lipoprotein traits	-0.047955	184.381
L_HDL_TG_pct	Lipid/lipoprotein traits	-0.0685928	378.132
L_LDL_C	Lipid/lipoprotein traits	-0.0368362	102.049
L_LDL_C_pct	Lipid/lipoprotein traits	0.0295399	64.0188
L_LDL_CE	Lipid/lipoprotein traits	-0.044546	148.067
L_LDL_CE_pct	Lipid/lipoprotein traits	-0.0603255	245.168
L_LDL_FC	Lipid/lipoprotein traits	-0.0140291	15.7454
L_LDL_FC_pct	Lipid/lipoprotein traits	0.0916501	649.895
L_LDL_L	Lipid/lipoprotein traits	-0.0412251	127.766
L_LDL_P	Lipid/lipoprotein traits	-0.0377045	106.445
L_LDL_PL	Lipid/lipoprotein traits	-0.0342288	87.884
L_LDL_PL_pct	Lipid/lipoprotein traits	0.0580006	232.315
L_LDL_TG	Lipid/lipoprotein traits	-0.0890513	613.235
L_LDL_TG_pct	Lipid/lipoprotein traits	-0.0570167	242.903
L_VLDL_C	Lipid/lipoprotein traits	-0.0850313	547.52
L_VLDL_C_pct	Lipid/lipoprotein traits	0.0561562	221.168
L_VLDL_CE	Lipid/lipoprotein traits	-0.0772841	445.001
L_VLDL_CE_pct	Lipid/lipoprotein traits	0.0695756	352.56
L_VLDL_FC	Lipid/lipoprotein traits	-0.0903989	628.474
L_VLDL_FC_pct	Lipid/lipoprotein traits	0.0060746	3.14996
L_VLDL_L	Lipid/lipoprotein traits	-0.0916896	638.299
L_VLDL_P	Lipid/lipoprotein traits	-0.0924774	652.639
L_VLDL_PL	Lipid/lipoprotein traits	-0.0912365	639.718
L_VLDL_PL_pct	Lipid/lipoprotein traits	-0.0531906	211.966
L_VLDL_TG	Lipid/lipoprotein traits	-0.0929827	650.025
L_VLDL_TG_pct	Lipid/lipoprotein traits	-0.0198588	28.028
LA	Lipid/lipoprotein traits	-0.0614229	270.738
LA_pct	Lipid/lipoprotein traits	0.0740222	386.185
Lactate	Glycolysis	-0.025797	43.8772
LDL_C	Lipid/lipoprotein traits	-0.046533	160.757
LDL_CE	Lipid/lipoprotein traits	-0.0553144	225.824
LDL_FC	Lipid/lipoprotein traits	-0.0199795	30.7804
LDL_L	Lipid/lipoprotein traits	-0.0508955	192.758
LDL_P	Lipid/lipoprotein traits	-0.0468947	164.041
LDL_PL	Lipid/lipoprotein traits	-0.0442405	146.387
LDL_size	Lipid/lipoprotein traits	0.0441223	134.09
LDL_TG	Lipid/lipoprotein traits	-0.0950824	692.402
Leu	Amino acids	-0.0467019	154.128
M_HDL_C	Lipid/lipoprotein traits	-0.0178017	27.6847
M_HDL_C_pct	Lipid/lipoprotein traits	0.0568036	253.936
M_HDL_CE	Lipid/lipoprotein traits	-0.0153422	20.652
M_HDL_CE_pct	Lipid/lipoprotein traits	0.0614982	285.651
M_HDL_FC	Lipid/lipoprotein traits	-0.0272003	64.6588
M_HDL_FC_pct	Lipid/lipoprotein traits	0.00882639	8.16856
M_HDL_L	Lipid/lipoprotein traits	-0.0383994	121.191
M_HDL_P	Lipid/lipoprotein traits	-0.0314041	83.2682
M_HDL_PL	Lipid/lipoprotein traits	-0.0464036	172.361
M_HDL_PL_pct	Lipid/lipoprotein traits	-0.0405649	128.921
M_HDL_TG	Lipid/lipoprotein traits	-0.0893704	575.196
M_HDL_TG_pct	Lipid/lipoprotein traits	-0.0647286	327.716
M_LDL_C	Lipid/lipoprotein traits	-0.0631617	292.768
M_LDL_C_pct	Lipid/lipoprotein traits	0.0108705	8.79498
M_LDL_CE	Lipid/lipoprotein traits	-0.0717121	376.703
M_LDL_CE_pct	Lipid/lipoprotein traits	-0.074265	385.104
M_LDL_FC	Lipid/lipoprotein traits	-0.0330201	81.0892
M_LDL_FC_pct	Lipid/lipoprotein traits	0.0887547	598.544
M_LDL_L	Lipid/lipoprotein traits	-0.0664665	325.791
M_LDL_P	Lipid/lipoprotein traits	-0.0590059	254.795
M_LDL_PL	Lipid/lipoprotein traits	-0.0608835	274.847
M_LDL_PL_pct	Lipid/lipoprotein traits	0.061792	254.633
M_LDL_TG	Lipid/lipoprotein traits	-0.100772	774.524
M_LDL_TG_pct	Lipid/lipoprotein traits	-0.0538144	214.711
M_VLDL_C	Lipid/lipoprotein traits	-0.0325127	77.888
M_VLDL_C_pct	Lipid/lipoprotein traits	0.0782053	469.342
M_VLDL_CE	Lipid/lipoprotein traits	-0.00662607	3.87018
M_VLDL_CE_pct	Lipid/lipoprotein traits	0.0813916	511.186
M_VLDL_FC	Lipid/lipoprotein traits	-0.0595945	259.814
M_VLDL_FC_pct	Lipid/lipoprotein traits	0.0659054	327.828
M_VLDL_L	Lipid/lipoprotein traits	-0.0823095	496.773
M_VLDL_P	Lipid/lipoprotein traits	-0.0722752	382.536
M_VLDL_PL	Lipid/lipoprotein traits	-0.0695187	354.021
M_VLDL_PL_pct	Lipid/lipoprotein traits	0.05609	234.815
M_VLDL_TG	Lipid/lipoprotein traits	-0.097452	708.657
M_VLDL_TG_pct	Lipid/lipoprotein traits	-0.0745155	423.686
MUFA	Lipid/lipoprotein traits	-0.107524	832.076
MUFA_pct	Lipid/lipoprotein traits	-0.0879158	584.418
non_HDL_C	Lipid/lipoprotein traits	-0.0460329	158.142
Omega_3	Lipid/lipoprotein traits	-0.0761646	464.862
Omega_3_pct	Lipid/lipoprotein traits	-0.0310207	75.5684
Omega_6	Lipid/lipoprotein traits	-0.0696204	356.089
Omega_6_by_Omega_3	Lipid/lipoprotein traits	0.0583037	264.208
Omega_6_pct	Lipid/lipoprotein traits	0.101807	744.999
Phe	Amino acids	0.0063579	3.2511
Phosphatidylc	Lipid/lipoprotein traits	-0.0672152	360.231
Phosphoglyc	Lipid/lipoprotein traits	-0.0738705	425.551
PUFA	Lipid/lipoprotein traits	-0.0783236	465.58
PUFA_by_MUFA	Lipid/lipoprotein traits	0.0915218	619.312
PUFA_pct	Lipid/lipoprotein traits	0.087919	543.761
Pyruvate	Glycolysis	-0.0276066	50.1965
Remnant_C	Lipid/lipoprotein traits	-0.0437675	143.051
S_HDL_C	Lipid/lipoprotein traits	-0.0863893	503.812
S_HDL_C_pct	Lipid/lipoprotein traits	0.0508889	183.936
S_HDL_CE	Lipid/lipoprotein traits	-0.0769523	401.262
S_HDL_CE_pct	Lipid/lipoprotein traits	0.046759	159.641
S_HDL_FC	Lipid/lipoprotein traits	-0.0968514	664.153
S_HDL_FC_pct	Lipid/lipoprotein traits	0.0111994	11.6313
S_HDL_L	Lipid/lipoprotein traits	-0.106393	766.104
S_HDL_P	Lipid/lipoprotein traits	-0.09514	611.464
S_HDL_PL	Lipid/lipoprotein traits	-0.102783	720.256
S_HDL_PL_pct	Lipid/lipoprotein traits	-0.000659759	0.154752
S_HDL_TG	Lipid/lipoprotein traits	-0.102087	793.25
S_HDL_TG_pct	Lipid/lipoprotein traits	-0.0705936	396.943
S_LDL_C	Lipid/lipoprotein traits	-0.0538508	215.34
S_LDL_C_pct	Lipid/lipoprotein traits	-0.00111995	0.27025
S_LDL_CE	Lipid/lipoprotein traits	-0.0644	305.834
S_LDL_CE_pct	Lipid/lipoprotein traits	-0.0753795	392.047
S_LDL_FC	Lipid/lipoprotein traits	-0.0197934	30.364
S_LDL_FC_pct	Lipid/lipoprotein traits	0.0789997	458.472
S_LDL_L	Lipid/lipoprotein traits	-0.0568611	242.624
S_LDL_P	Lipid/lipoprotein traits	-0.0555832	229.262
S_LDL_PL	Lipid/lipoprotein traits	-0.0418554	134.747
S_LDL_PL_pct	Lipid/lipoprotein traits	0.0843835	495.876
S_LDL_TG	Lipid/lipoprotein traits	-0.101418	772.395
S_LDL_TG_pct	Lipid/lipoprotein traits	-0.0799247	474.896
S_VLDL_C	Lipid/lipoprotein traits	-0.0592536	259.491
S_VLDL_C_pct	Lipid/lipoprotein traits	0.0692301	345.819
S_VLDL_CE	Lipid/lipoprotein traits	-0.0603743	270.539
S_VLDL_CE_pct	Lipid/lipoprotein traits	0.0613935	263.65
S_VLDL_FC	Lipid/lipoprotein traits	-0.0561086	231.444
S_VLDL_FC_pct	Lipid/lipoprotein traits	0.0705004	377.212
S_VLDL_L	Lipid/lipoprotein traits	-0.0878537	577.538
S_VLDL_P	Lipid/lipoprotein traits	-0.08791	581.725
S_VLDL_PL	Lipid/lipoprotein traits	-0.0725558	389.683
S_VLDL_PL_pct	Lipid/lipoprotein traits	0.0689357	359.099
S_VLDL_TG	Lipid/lipoprotein traits	-0.103347	805.106
S_VLDL_TG_pct	Lipid/lipoprotein traits	-0.0702383	360.862
SFA	Lipid/lipoprotein traits	-0.101614	733.29
SFA_pct	Lipid/lipoprotein traits	-0.0479676	147.837
Sphingomyelins	Lipid/lipoprotein traits	-0.0292759	70.705
TG_by_PG	Lipid/lipoprotein traits	-0.0791104	510.456
Total_BCAA	Amino acids	-0.0518896	187.858
Total_C	Lipid/lipoprotein traits	-0.04017	124.341
Total_CE	Lipid/lipoprotein traits	-0.0381421	112.669
Total_FA	Lipid/lipoprotein traits	-0.102364	759.606
Total_FC	Lipid/lipoprotein traits	-0.0442233	149.083
Total_L	Lipid/lipoprotein traits	-0.0782905	449.964
Total_P	Lipid/lipoprotein traits	-0.0558636	242.719
Total_PL	Lipid/lipoprotein traits	-0.0662527	340.201
Total_TG	Lipid/lipoprotein traits	-0.0998789	746.567
Tyr	Amino acids	0.0160561	18.0651
Unsaturation	Lipid/lipoprotein traits	0.0451097	155.004
Val	Amino acids	-0.0531234	196.234
VLDL_C	Lipid/lipoprotein traits	-0.0665236	325.446
VLDL_CE	Lipid/lipoprotein traits	-0.0542234	215.9
VLDL_FC	Lipid/lipoprotein traits	-0.0793483	466.199
VLDL_L	Lipid/lipoprotein traits	-0.0904628	610.49
VLDL_P	Lipid/lipoprotein traits	-0.0783357	455.922
VLDL_PL	Lipid/lipoprotein traits	-0.0843458	529.774
VLDL_size	Lipid/lipoprotein traits	-0.0862003	600.911
VLDL_TG	Lipid/lipoprotein traits	-0.0972574	713.57
XL_HDL_C	Lipid/lipoprotein traits	0.0596503	323.169
XL_HDL_C_pct	Lipid/lipoprotein traits	-0.00665174	4.20106
XL_HDL_CE	Lipid/lipoprotein traits	0.0551055	281.159
XL_HDL_CE_pct	Lipid/lipoprotein traits	-0.00302319	1.0404
XL_HDL_FC	Lipid/lipoprotein traits	0.07351	449.599
XL_HDL_FC_pct	Lipid/lipoprotein traits	-0.0135962	18.2328
XL_HDL_L	Lipid/lipoprotein traits	0.0547269	274.684
XL_HDL_P	Lipid/lipoprotein traits	0.0392862	141.879
XL_HDL_PL	Lipid/lipoprotein traits	0.0570416	298.131
XL_HDL_PL_pct	Lipid/lipoprotein traits	0.0585998	297.037
XL_HDL_TG	Lipid/lipoprotein traits	-0.0690738	359.983
XL_HDL_TG_pct	Lipid/lipoprotein traits	-0.0944102	716.159
XL_VLDL_C	Lipid/lipoprotein traits	-0.0839118	534.598
XL_VLDL_C_pct	Lipid/lipoprotein traits	0.0776656	439.885
XL_VLDL_CE	Lipid/lipoprotein traits	-0.0788354	468.709
XL_VLDL_CE_pct	Lipid/lipoprotein traits	0.0764281	425.972
XL_VLDL_FC	Lipid/lipoprotein traits	-0.0867617	572.558
XL_VLDL_FC_pct	Lipid/lipoprotein traits	0.0687464	331.768
XL_VLDL_L	Lipid/lipoprotein traits	-0.0919966	647.641
XL_VLDL_P	Lipid/lipoprotein traits	-0.0927691	661.607
XL_VLDL_PL	Lipid/lipoprotein traits	-0.0879609	591.485
XL_VLDL_PL_pct	Lipid/lipoprotein traits	0.00816313	5.27699
XL_VLDL_TG	Lipid/lipoprotein traits	-0.0944211	681.451
XL_VLDL_TG_pct	Lipid/lipoprotein traits	-0.0698656	345.748
XS_VLDL_C	Lipid/lipoprotein traits	-0.0127777	13.7174
XS_VLDL_C_pct	Lipid/lipoprotein traits	0.0845193	553.85
XS_VLDL_CE	Lipid/lipoprotein traits	-0.0027932	1.02874
XS_VLDL_CE_pct	Lipid/lipoprotein traits	0.084955	567.908
XS_VLDL_FC	Lipid/lipoprotein traits	-0.0349445	95.6056
XS_VLDL_FC_pct	Lipid/lipoprotein traits	0.0521202	184.498
XS_VLDL_L	Lipid/lipoprotein traits	-0.0441248	152.42
XS_VLDL_P	Lipid/lipoprotein traits	-0.0414057	133.931
XS_VLDL_PL	Lipid/lipoprotein traits	-0.0452169	159.666
XS_VLDL_PL_pct	Lipid/lipoprotein traits	-0.0210325	32.2911
XS_VLDL_TG	Lipid/lipoprotein traits	-0.0946122	686.089
XS_VLDL_TG_pct	Lipid/lipoprotein traits	-0.0901679	625.686
XXL_VLDL_C	Lipid/lipoprotein traits	-0.0896686	601.231
XXL_VLDL_C_pct	Lipid/lipoprotein traits	0.0335683	76.1109
XXL_VLDL_CE	Lipid/lipoprotein traits	-0.0888993	592.639
XXL_VLDL_CE_pct	Lipid/lipoprotein traits	0.0245949	40.6808
XXL_VLDL_FC	Lipid/lipoprotein traits	-0.0890494	586.472
XXL_VLDL_FC_pct	Lipid/lipoprotein traits	0.0387773	102.712
XXL_VLDL_L	Lipid/lipoprotein traits	-0.084146	520.604
XXL_VLDL_P	Lipid/lipoprotein traits	-0.0869697	560.753
XXL_VLDL_PL	Lipid/lipoprotein traits	-0.0868241	564.252
XXL_VLDL_PL_pct	Lipid/lipoprotein traits	-0.0284761	54.5296
XXL_VLDL_TG	Lipid/lipoprotein traits	-0.0784244	445.767
XXL_VLDL_TG_pct	Lipid/lipoprotein traits	-0.0176112	21.3471

## Sheet: F3B_source_data
exposure	Group	mr_Estimate	LOG10FDR
Acetate	Ketone bodies	-0.102898	0.414322
Acetoacetate	Ketone bodies	0.274817	1.82021
Acetone	Ketone bodies	-0.230609	1.25654
Ala	Amino acids	0.101728	2.18197
Albumin	Fluid balance	-0.0468915	0.520936
ApoA1	Lipid/lipoprotein traits	-0.172334	7.39985
ApoB	Lipid/lipoprotein traits	0.471121	55.8977
ApoB_by_ApoA1	Lipid/lipoprotein traits	0.481125	58.4464
Cholines	Lipid/lipoprotein traits	0.154635	4.00238
Citrate	Glycolysis	-0.0525927	0.653507
Clinical_LDL_C	Lipid/lipoprotein traits	0.435109	38.4966
Creatinine	Fluid balance	0.0577125	0.891588
DHA	Lipid/lipoprotein traits	0.0998354	2.16754
DHA_pct	Lipid/lipoprotein traits	-0.118773	2.75759
Gln	Amino acids	-0.032143	0.524181
Glucose	Glycolysis	0.283297	6.35417
Gly	Amino acids	-0.0769542	3.94194
GlycA	Inflammation	0.336654	26.773
HDL_C	Lipid/lipoprotein traits	-0.23471	19.1489
HDL_CE	Lipid/lipoprotein traits	-0.248496	21.3152
HDL_FC	Lipid/lipoprotein traits	-0.144672	6.21351
HDL_L	Lipid/lipoprotein traits	-0.193156	10.6268
HDL_P	Lipid/lipoprotein traits	-0.126729	4.12186
HDL_PL	Lipid/lipoprotein traits	-0.184843	8.64894
HDL_TG	Lipid/lipoprotein traits	0.210258	10.0343
HDL_size	Lipid/lipoprotein traits	-0.197577	13.4239
His	Amino acids	-0.0967376	0.724513
IDL_C	Lipid/lipoprotein traits	0.332473	23.4797
IDL_CE	Lipid/lipoprotein traits	0.329103	22.7922
IDL_CE_pct	Lipid/lipoprotein traits	-0.0823714	1.41147
IDL_C_pct	Lipid/lipoprotein traits	-0.0821017	1.61268
IDL_FC	Lipid/lipoprotein traits	0.347447	23.0593
IDL_FC_pct	Lipid/lipoprotein traits	-0.0869129	0.959243
IDL_L	Lipid/lipoprotein traits	0.373231	31.7619
IDL_P	Lipid/lipoprotein traits	0.417834	42.1257
IDL_PL	Lipid/lipoprotein traits	0.387613	37.4357
IDL_PL_pct	Lipid/lipoprotein traits	0.032451	0.290274
IDL_TG	Lipid/lipoprotein traits	0.342576	32.6976
IDL_TG_pct	Lipid/lipoprotein traits	0.0689959	1.35019
Ile	Amino acids	0.268925	2.76406
LA	Lipid/lipoprotein traits	0.32021	14.3971
LA_pct	Lipid/lipoprotein traits	-0.161698	3.25157
LDL_C	Lipid/lipoprotein traits	0.438223	40.4034
LDL_CE	Lipid/lipoprotein traits	0.457574	45.0555
LDL_FC	Lipid/lipoprotein traits	0.378537	27.512
LDL_L	Lipid/lipoprotein traits	0.456237	46.5773
LDL_P	Lipid/lipoprotein traits	0.488772	56.3401
LDL_PL	Lipid/lipoprotein traits	0.448068	46.5822
LDL_TG	Lipid/lipoprotein traits	0.396292	40.9717
LDL_size	Lipid/lipoprotein traits	0.100717	0.481061
L_HDL_C	Lipid/lipoprotein traits	-0.218961	18.4458
L_HDL_CE	Lipid/lipoprotein traits	-0.230235	20.8108
L_HDL_CE_pct	Lipid/lipoprotein traits	-0.274589	21.5771
L_HDL_C_pct	Lipid/lipoprotein traits	-0.221565	15.3465
L_HDL_FC	Lipid/lipoprotein traits	-0.163135	9.45449
L_HDL_FC_pct	Lipid/lipoprotein traits	0.10337	2.68539
L_HDL_L	Lipid/lipoprotein traits	-0.201046	15.2346
L_HDL_P	Lipid/lipoprotein traits	-0.201092	15.8913
L_HDL_PL	Lipid/lipoprotein traits	-0.197332	13.8196
L_HDL_PL_pct	Lipid/lipoprotein traits	0.0190986	0.217759
L_HDL_TG	Lipid/lipoprotein traits	0.0866681	1.75787
L_HDL_TG_pct	Lipid/lipoprotein traits	0.259633	23.6525
L_LDL_C	Lipid/lipoprotein traits	0.42032	37.3542
L_LDL_CE	Lipid/lipoprotein traits	0.425621	37.6835
L_LDL_CE_pct	Lipid/lipoprotein traits	0.209844	3.51093
L_LDL_C_pct	Lipid/lipoprotein traits	0.0276378	0.282074
L_LDL_FC	Lipid/lipoprotein traits	0.368417	25.5682
L_LDL_FC_pct	Lipid/lipoprotein traits	-0.160142	6.39236
L_LDL_L	Lipid/lipoprotein traits	0.429863	38.9696
L_LDL_P	Lipid/lipoprotein traits	0.456889	55.5768
L_LDL_PL	Lipid/lipoprotein traits	0.432776	37.7107
L_LDL_PL_pct	Lipid/lipoprotein traits	-0.166326	3.79085
L_LDL_TG	Lipid/lipoprotein traits	0.398895	44.1353
L_LDL_TG_pct	Lipid/lipoprotein traits	0.0423421	0.585602
L_VLDL_C	Lipid/lipoprotein traits	0.365679	35.1687
L_VLDL_CE	Lipid/lipoprotein traits	0.375377	35.3362
L_VLDL_CE_pct	Lipid/lipoprotein traits	0.183666	3.87294
L_VLDL_C_pct	Lipid/lipoprotein traits	0.304497	9.19137
L_VLDL_FC	Lipid/lipoprotein traits	0.341488	32.0549
L_VLDL_FC_pct	Lipid/lipoprotein traits	0.410336	18.938
L_VLDL_L	Lipid/lipoprotein traits	0.332925	28.9972
L_VLDL_P	Lipid/lipoprotein traits	0.332734	30.1153
L_VLDL_PL	Lipid/lipoprotein traits	0.325222	29.7936
L_VLDL_PL_pct	Lipid/lipoprotein traits	0.32145	27.1401
L_VLDL_TG	Lipid/lipoprotein traits	0.295215	20.5186
L_VLDL_TG_pct	Lipid/lipoprotein traits	-0.384398	17.3052
Lactate	Glycolysis	0.0658308	0.362401
Leu	Amino acids	0.237961	3.41679
MUFA	Lipid/lipoprotein traits	0.301664	20.8665
MUFA_pct	Lipid/lipoprotein traits	0.234126	14.2768
M_HDL_C	Lipid/lipoprotein traits	-0.27128	19.1862
M_HDL_CE	Lipid/lipoprotein traits	-0.292854	22.2837
M_HDL_CE_pct	Lipid/lipoprotein traits	-0.309368	29.1143
M_HDL_C_pct	Lipid/lipoprotein traits	-0.281637	27.1017
M_HDL_FC	Lipid/lipoprotein traits	-0.188483	9.23797
M_HDL_FC_pct	Lipid/lipoprotein traits	-0.0384306	0.666623
M_HDL_L	Lipid/lipoprotein traits	-0.224435	10.4443
M_HDL_P	Lipid/lipoprotein traits	-0.227448	11.9706
M_HDL_PL	Lipid/lipoprotein traits	-0.192696	7.47533
M_HDL_PL_pct	Lipid/lipoprotein traits	0.254197	15.8198
M_HDL_TG	Lipid/lipoprotein traits	0.196359	8.22802
M_HDL_TG_pct	Lipid/lipoprotein traits	0.283717	29.1631
M_LDL_C	Lipid/lipoprotein traits	0.47196	44.0366
M_LDL_CE	Lipid/lipoprotein traits	0.463521	42.4428
M_LDL_CE_pct	Lipid/lipoprotein traits	0.258334	7.5015
M_LDL_C_pct	Lipid/lipoprotein traits	0.161146	1.91579
M_LDL_FC	Lipid/lipoprotein traits	0.406035	35.7096
M_LDL_FC_pct	Lipid/lipoprotein traits	-0.195345	8.90155
M_LDL_L	Lipid/lipoprotein traits	0.470548	47.8983
M_LDL_P	Lipid/lipoprotein traits	0.519404	54.7227
M_LDL_PL	Lipid/lipoprotein traits	0.45467	45.6253
M_LDL_PL_pct	Lipid/lipoprotein traits	-0.161493	2.11702
M_LDL_TG	Lipid/lipoprotein traits	0.391053	40.0743
M_LDL_TG_pct	Lipid/lipoprotein traits	-0.0361426	0.425808
M_VLDL_C	Lipid/lipoprotein traits	0.473038	50.5006
M_VLDL_CE	Lipid/lipoprotein traits	0.431378	42.9732
M_VLDL_CE_pct	Lipid/lipoprotein traits	-0.0395173	0.49725
M_VLDL_C_pct	Lipid/lipoprotein traits	-0.00391811	0.0372116
M_VLDL_FC	Lipid/lipoprotein traits	0.488217	53.1896
M_VLDL_FC_pct	Lipid/lipoprotein traits	0.114382	2.19117
M_VLDL_L	Lipid/lipoprotein traits	0.419851	35.8269
M_VLDL_P	Lipid/lipoprotein traits	0.46317	49.4766
M_VLDL_PL	Lipid/lipoprotein traits	0.468683	51.3684
M_VLDL_PL_pct	Lipid/lipoprotein traits	0.247683	9.03082
M_VLDL_TG	Lipid/lipoprotein traits	0.319568	25.8431
M_VLDL_TG_pct	Lipid/lipoprotein traits	-0.0379368	0.455377
Omega_3	Lipid/lipoprotein traits	0.158123	6.44066
Omega_3_pct	Lipid/lipoprotein traits	0.0438735	0.913504
Omega_6	Lipid/lipoprotein traits	0.341902	19.1882
Omega_6_by_Omega_3	Lipid/lipoprotein traits	-0.0933563	2.75923
Omega_6_pct	Lipid/lipoprotein traits	-0.353531	19.242
PUFA	Lipid/lipoprotein traits	0.301598	15.613
PUFA_by_MUFA	Lipid/lipoprotein traits	-0.258736	14.2768
PUFA_pct	Lipid/lipoprotein traits	-0.303113	13.0783
Phe	Amino acids	-0.0450027	0.181129
Phosphatidylc	Lipid/lipoprotein traits	0.122895	2.84403
Phosphoglyc	Lipid/lipoprotein traits	0.11919	2.95466
Pyruvate	Glycolysis	0.0165022	0.149965
Remnant_C	Lipid/lipoprotein traits	0.478461	52.3021
SFA	Lipid/lipoprotein traits	0.320517	14.9019
SFA_pct	Lipid/lipoprotein traits	0.256679	2.56354
S_HDL_C	Lipid/lipoprotein traits	0.0437039	0.548845
S_HDL_CE	Lipid/lipoprotein traits	-0.00685199	0.0671968
S_HDL_CE_pct	Lipid/lipoprotein traits	-0.130882	2.92411
S_HDL_C_pct	Lipid/lipoprotein traits	-0.0868508	1.36852
S_HDL_FC	Lipid/lipoprotein traits	0.151071	3.88475
S_HDL_FC_pct	Lipid/lipoprotein traits	0.203011	11.0422
S_HDL_L	Lipid/lipoprotein traits	0.0830887	1.66666
S_HDL_P	Lipid/lipoprotein traits	0.0935822	1.94412
S_HDL_PL	Lipid/lipoprotein traits	0.0401564	0.537644
S_HDL_PL_pct	Lipid/lipoprotein traits	-0.297096	13.2593
S_HDL_TG	Lipid/lipoprotein traits	0.277435	25.7933
S_HDL_TG_pct	Lipid/lipoprotein traits	0.291333	29.1449
S_LDL_C	Lipid/lipoprotein traits	0.470263	49.5412
S_LDL_CE	Lipid/lipoprotein traits	0.478254	49.42
S_LDL_CE_pct	Lipid/lipoprotein traits	0.158894	4.05175
S_LDL_C_pct	Lipid/lipoprotein traits	0.233515	4.5418
S_LDL_FC	Lipid/lipoprotein traits	0.384327	34.3421
S_LDL_FC_pct	Lipid/lipoprotein traits	-0.0795874	1.46442
S_LDL_L	Lipid/lipoprotein traits	0.467601	50.269
S_LDL_P	Lipid/lipoprotein traits	0.498241	56.9579
S_LDL_PL	Lipid/lipoprotein traits	0.419958	47.0202
S_LDL_PL_pct	Lipid/lipoprotein traits	-0.15363	3.82525
S_LDL_TG	Lipid/lipoprotein traits	0.310971	25.6187
S_LDL_TG_pct	Lipid/lipoprotein traits	0.0431109	0.591872
S_VLDL_C	Lipid/lipoprotein traits	0.475772	58.4464
S_VLDL_CE	Lipid/lipoprotein traits	0.45811	54.7227
S_VLDL_CE_pct	Lipid/lipoprotein traits	0.243726	7.7824
S_VLDL_C_pct	Lipid/lipoprotein traits	0.154903	3.6852
S_VLDL_FC	Lipid/lipoprotein traits	0.476037	55.3911
S_VLDL_FC_pct	Lipid/lipoprotein traits	0.014637	0.154375
S_VLDL_L	Lipid/lipoprotein traits	0.396351	41.4353
S_VLDL_P	Lipid/lipoprotein traits	0.386596	40.479
S_VLDL_PL	Lipid/lipoprotein traits	0.460325	53.5536
S_VLDL_PL_pct	Lipid/lipoprotein traits	0.0313546	0.375983
S_VLDL_TG	Lipid/lipoprotein traits	0.272586	22.7741
S_VLDL_TG_pct	Lipid/lipoprotein traits	-0.117889	2.39482
Sphingomyelins	Lipid/lipoprotein traits	0.260577	12.1283
TG_by_PG	Lipid/lipoprotein traits	0.286219	23.3059
Total_BCAA	Amino acids	0.230669	4.67649
Total_C	Lipid/lipoprotein traits	0.364508	28.2781
Total_CE	Lipid/lipoprotein traits	0.339518	21.8296
Total_FA	Lipid/lipoprotein traits	0.301929	16.2927
Total_FC	Lipid/lipoprotein traits	0.415478	40.1802
Total_L	Lipid/lipoprotein traits	0.412378	28.8377
Total_P	Lipid/lipoprotein traits	-0.0715533	1.405
Total_PL	Lipid/lipoprotein traits	0.268838	11.1994
Total_TG	Lipid/lipoprotein traits	0.29896	25.473
Tyr	Amino acids	0.054314	0.589074
Unsaturation	Lipid/lipoprotein traits	-0.0570582	0.908559
VLDL_C	Lipid/lipoprotein traits	0.470512	52.5671
VLDL_CE	Lipid/lipoprotein traits	0.487629	58.4464
VLDL_FC	Lipid/lipoprotein traits	0.422868	39.2928
VLDL_L	Lipid/lipoprotein traits	0.360337	31.2036
VLDL_P	Lipid/lipoprotein traits	0.449327	52.7488
VLDL_PL	Lipid/lipoprotein traits	0.385833	34.7575
VLDL_TG	Lipid/lipoprotein traits	0.292359	23.7701
VLDL_size	Lipid/lipoprotein traits	0.234173	12.4607
Val	Amino acids	0.221658	5.5937
XL_HDL_C	Lipid/lipoprotein traits	-0.118867	4.39162
XL_HDL_CE	Lipid/lipoprotein traits	-0.11681	4.35679
XL_HDL_CE_pct	Lipid/lipoprotein traits	-0.0492431	0.469224
XL_HDL_C_pct	Lipid/lipoprotein traits	0.0883015	1.41706
XL_HDL_FC	Lipid/lipoprotein traits	-0.0408678	0.649248
XL_HDL_FC_pct	Lipid/lipoprotein traits	0.208829	13.0083
XL_HDL_L	Lipid/lipoprotein traits	-0.092592	2.61649
XL_HDL_P	Lipid/lipoprotein traits	-0.0323042	0.5068
XL_HDL_PL	Lipid/lipoprotein traits	-0.12454	4.39162
XL_HDL_PL_pct	Lipid/lipoprotein traits	-0.211215	11.0617
XL_HDL_TG	Lipid/lipoprotein traits	0.2299	10.6039
XL_HDL_TG_pct	Lipid/lipoprotein traits	0.273137	26.3223
XL_VLDL_C	Lipid/lipoprotein traits	0.354978	30.6802
XL_VLDL_CE	Lipid/lipoprotein traits	0.39198	37.0908
XL_VLDL_CE_pct	Lipid/lipoprotein traits	0.00748033	0.0561934
XL_VLDL_C_pct	Lipid/lipoprotein traits	0.0483596	0.484424
XL_VLDL_FC	Lipid/lipoprotein traits	0.334246	28.0215
XL_VLDL_FC_pct	Lipid/lipoprotein traits	0.191889	3.21778
XL_VLDL_L	Lipid/lipoprotein traits	0.312382	26.1746
XL_VLDL_P	Lipid/lipoprotein traits	0.316388	27.9415
XL_VLDL_PL	Lipid/lipoprotein traits	0.324963	26.7398
XL_VLDL_PL_pct	Lipid/lipoprotein traits	0.485395	29.3351
XL_VLDL_TG	Lipid/lipoprotein traits	0.285592	21.6302
XL_VLDL_TG_pct	Lipid/lipoprotein traits	-0.210234	4.45509
XS_VLDL_C	Lipid/lipoprotein traits	0.396387	34.2684
XS_VLDL_CE	Lipid/lipoprotein traits	0.376791	29.2604
XS_VLDL_CE_pct	Lipid/lipoprotein traits	-0.0756202	1.58045
XS_VLDL_C_pct	Lipid/lipoprotein traits	-0.0495713	0.78873
XS_VLDL_FC	Lipid/lipoprotein traits	0.41056	38.3237
XS_VLDL_FC_pct	Lipid/lipoprotein traits	0.25367	5.58425
XS_VLDL_L	Lipid/lipoprotein traits	0.389151	34.6383
XS_VLDL_P	Lipid/lipoprotein traits	0.425705	44.8733
XS_VLDL_PL	Lipid/lipoprotein traits	0.387705	34.5915
XS_VLDL_PL_pct	Lipid/lipoprotein traits	0.210135	6.75458
XS_VLDL_TG	Lipid/lipoprotein traits	0.275439	20.5757
XS_VLDL_TG_pct	Lipid/lipoprotein traits	0.0168486	0.198531
XXL_VLDL_C	Lipid/lipoprotein traits	0.234189	11.5643
XXL_VLDL_CE	Lipid/lipoprotein traits	0.253587	15.2256
XXL_VLDL_CE_pct	Lipid/lipoprotein traits	0.5061	10.1459
XXL_VLDL_C_pct	Lipid/lipoprotein traits	0.295136	3.90934
XXL_VLDL_FC	Lipid/lipoprotein traits	0.217837	8.9557
XXL_VLDL_FC_pct	Lipid/lipoprotein traits	0.0362379	0.180401
XXL_VLDL_L	Lipid/lipoprotein traits	0.200065	6.41751
XXL_VLDL_P	Lipid/lipoprotein traits	0.228581	9.59838
XXL_VLDL_PL	Lipid/lipoprotein traits	0.216201	8.97396
XXL_VLDL_PL_pct	Lipid/lipoprotein traits	0.1661	1.61268
XXL_VLDL_TG	Lipid/lipoprotein traits	0.180554	4.30574
XXL_VLDL_TG_pct	Lipid/lipoprotein traits	-0.37196	6.54134
bOHbutyrate	Ketone bodies	0.280597	2.09228
non_HDL_C	Lipid/lipoprotein traits	0.455818	50.0785

## Sheet: F3C_source_data
exposure	Group	mr_Estimate	LOG10FDR
Acetate	Ketone bodies	0.0961603	0.457566
Acetoacetate	Ketone bodies	0.0306247	0.0967603
Acetone	Ketone bodies	-0.125896	0.582455
Ala	Amino acids	0.206652	3.36024
Albumin	Fluid balance	-0.0577571	0.619005
ApoA1	Lipid/lipoprotein traits	-0.166787	7.78221
ApoB	Lipid/lipoprotein traits	-0.025154	0.445054
ApoB_by_ApoA1	Lipid/lipoprotein traits	0.0648124	1.30364
Cholines	Lipid/lipoprotein traits	-0.114879	3.72883
Citrate	Glycolysis	0.0182	0.182173
Clinical_LDL_C	Lipid/lipoprotein traits	-0.102465	2.86305
Creatinine	Fluid balance	-0.00961234	0.0987443
DHA	Lipid/lipoprotein traits	-0.019326	0.290334
DHA_pct	Lipid/lipoprotein traits	-0.0163872	0.184019
Gln	Amino acids	0.077141	1.30104
Glucose	Glycolysis	0.668091	9.88481
Gly	Amino acids	-0.033478	0.861928
GlycA	Inflammation	0.133807	3.85224
HDL_C	Lipid/lipoprotein traits	-0.208441	12.5639
HDL_CE	Lipid/lipoprotein traits	-0.224753	14.3657
HDL_FC	Lipid/lipoprotein traits	-0.164416	8.03001
HDL_L	Lipid/lipoprotein traits	-0.160978	6.93559
HDL_P	Lipid/lipoprotein traits	-0.15948	6.20998
HDL_PL	Lipid/lipoprotein traits	-0.133057	4.98616
HDL_TG	Lipid/lipoprotein traits	0.0548526	1.01805
HDL_size	Lipid/lipoprotein traits	-0.165064	7.79517
His	Amino acids	0.120318	1.09914
IDL_C	Lipid/lipoprotein traits	-0.0719994	2.68979
IDL_CE	Lipid/lipoprotein traits	-0.073458	2.71448
IDL_CE_pct	Lipid/lipoprotein traits	-0.121817	2.9904
IDL_C_pct	Lipid/lipoprotein traits	-0.142751	4.64067
IDL_FC	Lipid/lipoprotein traits	-0.0670326	2.29001
IDL_FC_pct	Lipid/lipoprotein traits	-0.0795571	1.05434
IDL_L	Lipid/lipoprotein traits	-0.0668908	2.42291
IDL_P	Lipid/lipoprotein traits	-0.0441736	1.22239
IDL_PL	Lipid/lipoprotein traits	-0.0632177	2.30062
IDL_PL_pct	Lipid/lipoprotein traits	0.107134	1.9014
IDL_TG	Lipid/lipoprotein traits	0.0449846	0.795423
IDL_TG_pct	Lipid/lipoprotein traits	0.167773	6.42894
Ile	Amino acids	0.136985	0.533257
LA	Lipid/lipoprotein traits	-0.0806908	2.25654
LA_pct	Lipid/lipoprotein traits	-0.210696	5.80934
LDL_C	Lipid/lipoprotein traits	-0.111875	3.26675
LDL_CE	Lipid/lipoprotein traits	-0.0979801	2.467
LDL_FC	Lipid/lipoprotein traits	-0.13486	4.47768
LDL_L	Lipid/lipoprotein traits	-0.0903892	2.30062
LDL_P	Lipid/lipoprotein traits	-0.053999	1.01805
LDL_PL	Lipid/lipoprotein traits	-0.0797697	1.90053
LDL_TG	Lipid/lipoprotein traits	0.0452424	0.782059
LDL_size	Lipid/lipoprotein traits	-0.153427	1.31904
L_HDL_C	Lipid/lipoprotein traits	-0.19835	12.11
L_HDL_CE	Lipid/lipoprotein traits	-0.207486	12.8765
L_HDL_CE_pct	Lipid/lipoprotein traits	-0.248534	13.7736
L_HDL_C_pct	Lipid/lipoprotein traits	-0.229994	13.4581
L_HDL_FC	Lipid/lipoprotein traits	-0.179562	9.69388
L_HDL_FC_pct	Lipid/lipoprotein traits	-0.0782048	2.09742
L_HDL_L	Lipid/lipoprotein traits	-0.182815	9.86207
L_HDL_P	Lipid/lipoprotein traits	-0.191558	10.7672
L_HDL_PL	Lipid/lipoprotein traits	-0.175353	9.20728
L_HDL_PL_pct	Lipid/lipoprotein traits	0.223673	9.8814
L_HDL_TG	Lipid/lipoprotein traits	-0.0289397	0.538538
L_HDL_TG_pct	Lipid/lipoprotein traits	0.166885	7.66117
L_LDL_C	Lipid/lipoprotein traits	-0.122182	3.87166
L_LDL_CE	Lipid/lipoprotein traits	-0.123061	3.91502
L_LDL_CE_pct	Lipid/lipoprotein traits	-0.0276276	0.248914
L_LDL_C_pct	Lipid/lipoprotein traits	-0.200245	6.06592
L_LDL_FC	Lipid/lipoprotein traits	-0.138596	4.7107
L_LDL_FC_pct	Lipid/lipoprotein traits	-0.203278	9.294
L_LDL_L	Lipid/lipoprotein traits	-0.114247	3.59146
L_LDL_P	Lipid/lipoprotein traits	-0.0368729	0.86058
L_LDL_PL	Lipid/lipoprotein traits	-0.114675	3.48106
L_LDL_PL_pct	Lipid/lipoprotein traits	0.0369273	0.509089
L_LDL_TG	Lipid/lipoprotein traits	0.0199709	0.262829
L_LDL_TG_pct	Lipid/lipoprotein traits	0.144923	4.31048
L_VLDL_C	Lipid/lipoprotein traits	0.115622	3.69207
L_VLDL_CE	Lipid/lipoprotein traits	0.0804128	2.06234
L_VLDL_CE_pct	Lipid/lipoprotein traits	-0.116696	2.42291
L_VLDL_C_pct	Lipid/lipoprotein traits	-0.0554452	0.792096
L_VLDL_FC	Lipid/lipoprotein traits	0.153066	5.73922
L_VLDL_FC_pct	Lipid/lipoprotein traits	0.000993456	0.010575
L_VLDL_L	Lipid/lipoprotein traits	0.162049	5.78881
L_VLDL_P	Lipid/lipoprotein traits	0.162041	6.06129
L_VLDL_PL	Lipid/lipoprotein traits	0.16293	6.41474
L_VLDL_PL_pct	Lipid/lipoprotein traits	0.0966533	2.82392
L_VLDL_TG	Lipid/lipoprotein traits	0.169035	5.73922
L_VLDL_TG_pct	Lipid/lipoprotein traits	0.00264318	0.0277174
Lactate	Glycolysis	-0.00361823	0.0166338
Leu	Amino acids	0.209385	1.40244
MUFA	Lipid/lipoprotein traits	0.0541893	0.930406
MUFA_pct	Lipid/lipoprotein traits	0.139485	4.84306
M_HDL_C	Lipid/lipoprotein traits	-0.171306	7.56859
M_HDL_CE	Lipid/lipoprotein traits	-0.178767	8.01014
M_HDL_CE_pct	Lipid/lipoprotein traits	-0.185419	7.73366
M_HDL_C_pct	Lipid/lipoprotein traits	-0.217179	12.11
M_HDL_FC	Lipid/lipoprotein traits	-0.153831	6.50621
M_HDL_FC_pct	Lipid/lipoprotein traits	-0.135011	6.8196
M_HDL_L	Lipid/lipoprotein traits	-0.156895	6.29651
M_HDL_P	Lipid/lipoprotein traits	-0.173676	7.73531
M_HDL_PL	Lipid/lipoprotein traits	-0.133408	4.81523
M_HDL_PL_pct	Lipid/lipoprotein traits	0.255088	14.0025
M_HDL_TG	Lipid/lipoprotein traits	0.0565934	1.02794
M_HDL_TG_pct	Lipid/lipoprotein traits	0.168525	7.74383
M_LDL_C	Lipid/lipoprotein traits	-0.056733	0.931043
M_LDL_CE	Lipid/lipoprotein traits	-0.0190607	0.207574
M_LDL_CE_pct	Lipid/lipoprotein traits	0.0937854	1.48859
M_LDL_C_pct	Lipid/lipoprotein traits	-0.0762933	0.914098
M_LDL_FC	Lipid/lipoprotein traits	-0.107274	2.90986
M_LDL_FC_pct	Lipid/lipoprotein traits	-0.18955	8.0275
M_LDL_L	Lipid/lipoprotein traits	-0.043224	0.628986
M_LDL_P	Lipid/lipoprotein traits	-0.00501623	0.0411108
M_LDL_PL	Lipid/lipoprotein traits	-0.0530852	0.90489
M_LDL_PL_pct	Lipid/lipoprotein traits	-0.0476361	0.430643
M_LDL_TG	Lipid/lipoprotein traits	0.0512141	0.941659
M_LDL_TG_pct	Lipid/lipoprotein traits	0.0917234	1.99512
M_VLDL_C	Lipid/lipoprotein traits	-0.0285716	0.533257
M_VLDL_CE	Lipid/lipoprotein traits	-0.0457076	1.13777
M_VLDL_CE_pct	Lipid/lipoprotein traits	-0.221439	8.86338
M_VLDL_C_pct	Lipid/lipoprotein traits	-0.207478	7.78221
M_VLDL_FC	Lipid/lipoprotein traits	0.00271359	0.0277174
M_VLDL_FC_pct	Lipid/lipoprotein traits	-0.173562	5.73922
M_VLDL_L	Lipid/lipoprotein traits	0.0501661	0.912306
M_VLDL_P	Lipid/lipoprotein traits	0.032824	0.511407
M_VLDL_PL	Lipid/lipoprotein traits	0.022826	0.323948
M_VLDL_PL_pct	Lipid/lipoprotein traits	-0.0853699	2.05246
M_VLDL_TG	Lipid/lipoprotein traits	0.137672	4.47768
M_VLDL_TG_pct	Lipid/lipoprotein traits	0.189422	6.4905
Omega_3	Lipid/lipoprotein traits	0.00677718	0.0808917
Omega_3_pct	Lipid/lipoprotein traits	0.0221655	0.490973
Omega_6	Lipid/lipoprotein traits	-0.0790645	2.04388
Omega_6_by_Omega_3	Lipid/lipoprotein traits	-0.0380485	0.771024
Omega_6_pct	Lipid/lipoprotein traits	-0.187164	4.61866
PUFA	Lipid/lipoprotein traits	-0.0577768	1.26771
PUFA_by_MUFA	Lipid/lipoprotein traits	-0.159712	5.04014
PUFA_pct	Lipid/lipoprotein traits	-0.162125	3.76413
Phe	Amino acids	0.00259125	0.00892197
Phosphatidylc	Lipid/lipoprotein traits	-0.113269	3.71884
Phosphoglyc	Lipid/lipoprotein traits	-0.111528	3.6192
Pyruvate	Glycolysis	-0.112257	1.53654
Remnant_C	Lipid/lipoprotein traits	-0.0350389	0.621446
SFA	Lipid/lipoprotein traits	0.00331698	0.0277174
SFA_pct	Lipid/lipoprotein traits	0.069723	0.379635
S_HDL_C	Lipid/lipoprotein traits	-0.086434	1.8479
S_HDL_CE	Lipid/lipoprotein traits	-0.0859819	1.89673
S_HDL_CE_pct	Lipid/lipoprotein traits	-0.0615992	1.09914
S_HDL_C_pct	Lipid/lipoprotein traits	-0.103728	2.39635
S_HDL_FC	Lipid/lipoprotein traits	-0.0912904	2.14623
S_HDL_FC_pct	Lipid/lipoprotein traits	-0.0380279	1.05372
S_HDL_L	Lipid/lipoprotein traits	-0.0602488	1.07735
S_HDL_P	Lipid/lipoprotein traits	-0.055623	0.969755
S_HDL_PL	Lipid/lipoprotein traits	-0.0706716	1.30364
S_HDL_PL_pct	Lipid/lipoprotein traits	-0.0205257	0.26732
S_HDL_TG	Lipid/lipoprotein traits	0.161376	6.87011
S_HDL_TG_pct	Lipid/lipoprotein traits	0.198614	10.8294
S_LDL_C	Lipid/lipoprotein traits	-0.0629789	1.14268
S_LDL_CE	Lipid/lipoprotein traits	-0.0433668	0.62424
S_LDL_CE_pct	Lipid/lipoprotein traits	0.0110616	0.108542
S_LDL_C_pct	Lipid/lipoprotein traits	-0.076889	1.17283
S_LDL_FC	Lipid/lipoprotein traits	-0.0756392	1.67187
S_LDL_FC_pct	Lipid/lipoprotein traits	-0.101766	2.42291
S_LDL_L	Lipid/lipoprotein traits	-0.0485219	0.792096
S_LDL_P	Lipid/lipoprotein traits	-0.0141924	0.157418
S_LDL_PL	Lipid/lipoprotein traits	-0.0563822	1.14992
S_LDL_PL_pct	Lipid/lipoprotein traits	-0.0369483	0.49525
S_LDL_TG	Lipid/lipoprotein traits	0.102331	2.84752
S_LDL_TG_pct	Lipid/lipoprotein traits	0.132678	3.87767
S_VLDL_C	Lipid/lipoprotein traits	0.0354752	0.628986
S_VLDL_CE	Lipid/lipoprotein traits	0.0469143	0.962237
S_VLDL_CE_pct	Lipid/lipoprotein traits	-0.0621714	1.0602
S_VLDL_C_pct	Lipid/lipoprotein traits	-0.130758	3.56964
S_VLDL_FC	Lipid/lipoprotein traits	0.00591414	0.0698291
S_VLDL_FC_pct	Lipid/lipoprotein traits	-0.182961	6.47635
S_VLDL_L	Lipid/lipoprotein traits	0.079307	2.00103
S_VLDL_P	Lipid/lipoprotein traits	0.0858999	2.30824
S_VLDL_PL	Lipid/lipoprotein traits	0.0350264	0.599334
S_VLDL_PL_pct	Lipid/lipoprotein traits	-0.184317	6.64872
S_VLDL_TG	Lipid/lipoprotein traits	0.131091	4.69647
S_VLDL_TG_pct	Lipid/lipoprotein traits	0.150532	4.49931
Sphingomyelins	Lipid/lipoprotein traits	-0.105065	3.76413
TG_by_PG	Lipid/lipoprotein traits	0.226045	11.6936
Total_BCAA	Amino acids	0.228244	2.22232
Total_C	Lipid/lipoprotein traits	-0.0915275	3.33592
Total_CE	Lipid/lipoprotein traits	-0.100715	3.71763
Total_FA	Lipid/lipoprotein traits	-0.0109235	0.108316
Total_FC	Lipid/lipoprotein traits	-0.0718155	2.24808
Total_L	Lipid/lipoprotein traits	-0.0711334	1.59611
Total_P	Lipid/lipoprotein traits	-0.149282	5.09973
Total_PL	Lipid/lipoprotein traits	-0.11522	4.23217
Total_TG	Lipid/lipoprotein traits	0.143843	4.8165
Tyr	Amino acids	0.0254293	0.182768
Unsaturation	Lipid/lipoprotein traits	-0.0347051	0.57614
VLDL_C	Lipid/lipoprotein traits	0.0355258	0.59297
VLDL_CE	Lipid/lipoprotein traits	0.0214465	0.317102
VLDL_FC	Lipid/lipoprotein traits	0.065261	1.34258
VLDL_L	Lipid/lipoprotein traits	0.114704	3.31326
VLDL_P	Lipid/lipoprotein traits	0.0311783	0.468068
VLDL_PL	Lipid/lipoprotein traits	0.0747966	1.73131
VLDL_TG	Lipid/lipoprotein traits	0.162683	5.95489
VLDL_size	Lipid/lipoprotein traits	0.184409	6.91095
Val	Amino acids	0.218186	2.88651
XL_HDL_C	Lipid/lipoprotein traits	-0.185149	9.82824
XL_HDL_CE	Lipid/lipoprotein traits	-0.172241	9.50887
XL_HDL_CE_pct	Lipid/lipoprotein traits	-0.102178	1.90053
XL_HDL_C_pct	Lipid/lipoprotein traits	0.0348808	0.535606
XL_HDL_FC	Lipid/lipoprotein traits	-0.122626	4.47768
XL_HDL_FC_pct	Lipid/lipoprotein traits	0.165729	6.91631
XL_HDL_L	Lipid/lipoprotein traits	-0.152388	6.79301
XL_HDL_P	Lipid/lipoprotein traits	-0.128338	5.35244
XL_HDL_PL	Lipid/lipoprotein traits	-0.150678	6.40612
XL_HDL_PL_pct	Lipid/lipoprotein traits	-0.115841	3.48329
XL_HDL_TG	Lipid/lipoprotein traits	0.00683058	0.0786694
XL_HDL_TG_pct	Lipid/lipoprotein traits	0.186917	8.86338
XL_VLDL_C	Lipid/lipoprotein traits	0.113255	3.48106
XL_VLDL_CE	Lipid/lipoprotein traits	0.0927618	2.45382
XL_VLDL_CE_pct	Lipid/lipoprotein traits	-0.212888	5.80934
XL_VLDL_C_pct	Lipid/lipoprotein traits	-0.169317	4.4836
XL_VLDL_FC	Lipid/lipoprotein traits	0.142456	4.84653
XL_VLDL_FC_pct	Lipid/lipoprotein traits	-0.0868869	1.25379
XL_VLDL_L	Lipid/lipoprotein traits	0.167961	6.292
XL_VLDL_P	Lipid/lipoprotein traits	0.165544	6.32069
XL_VLDL_PL	Lipid/lipoprotein traits	0.155988	5.66015
XL_VLDL_PL_pct	Lipid/lipoprotein traits	-0.0195874	0.220043
XL_VLDL_TG	Lipid/lipoprotein traits	0.187748	7.41233
XL_VLDL_TG_pct	Lipid/lipoprotein traits	0.0984099	1.69162
XS_VLDL_C	Lipid/lipoprotein traits	-0.043485	1.1387
XS_VLDL_CE	Lipid/lipoprotein traits	-0.0546524	1.71135
XS_VLDL_CE_pct	Lipid/lipoprotein traits	-0.18325	7.41973
XS_VLDL_C_pct	Lipid/lipoprotein traits	-0.160264	5.88882
XS_VLDL_FC	Lipid/lipoprotein traits	-0.0209106	0.344221
XS_VLDL_FC_pct	Lipid/lipoprotein traits	-0.00665236	0.0551569
XS_VLDL_L	Lipid/lipoprotein traits	-0.0141023	0.207574
XS_VLDL_P	Lipid/lipoprotein traits	-0.0201448	0.33638
XS_VLDL_PL	Lipid/lipoprotein traits	-0.00625294	0.0768192
XS_VLDL_PL_pct	Lipid/lipoprotein traits	0.182904	6.50621
XS_VLDL_TG	Lipid/lipoprotein traits	0.0772956	1.99146
XS_VLDL_TG_pct	Lipid/lipoprotein traits	0.1702	6.57755
XXL_VLDL_C	Lipid/lipoprotein traits	0.14237	4.33809
XXL_VLDL_CE	Lipid/lipoprotein traits	0.12274	3.59146
XXL_VLDL_CE_pct	Lipid/lipoprotein traits	-0.0317796	0.26732
XXL_VLDL_C_pct	Lipid/lipoprotein traits	-0.0677791	0.628986
XXL_VLDL_FC	Lipid/lipoprotein traits	0.142969	4.22228
XXL_VLDL_FC_pct	Lipid/lipoprotein traits	-0.0569088	0.366799
XXL_VLDL_L	Lipid/lipoprotein traits	0.145846	3.91464
XXL_VLDL_P	Lipid/lipoprotein traits	0.161864	4.96445
XXL_VLDL_PL	Lipid/lipoprotein traits	0.154249	4.94307
XXL_VLDL_PL_pct	Lipid/lipoprotein traits	0.05882	0.607241
XXL_VLDL_TG	Lipid/lipoprotein traits	0.13566	2.93612
XXL_VLDL_TG_pct	Lipid/lipoprotein traits	-0.0117257	0.0768192
bOHbutyrate	Ketone bodies	0.0167245	0.0592303
non_HDL_C	Lipid/lipoprotein traits	-0.0426536	0.962237

## Sheet: F4A_source_data
Name	locus	exposure	outcome	mr_Estimate	mr_StdError
CAD (Aragam)	PCSK9 locus	LDL_C	Coronary artery disease	0.842587	0.0582501
CAD (Aragam)	HMGCR locus	LDL_C	Coronary artery disease	0.471128	0.0799697
CAD (Aragam)	LDLR locus	LDL_C	Coronary artery disease	0.698311	0.0608845
T2D (Suzuki)	PCSK9 locus	LDL_C	Type 2 diabetes	-0.0380414	0.0304835
T2D (Suzuki)	HMGCR locus	LDL_C	Type 2 diabetes	-0.446741	0.0511334
T2D (Suzuki)	LDLR locus	LDL_C	Type 2 diabetes	-0.0847166	0.0281341

[truncated: 5 more sheets: F4B_source_data, FED3_source_data, FS1_source_data, FS2_source_data, FS4_source_data]
